# Supplementary material for: Crystal structure of {2-methyl-2-[(pyridin-2-yl­meth­yl)amino]­propan-1-ol-κ3 N,N′,O}bis­(nitrato-κO)copper(II) from synchrotron data
Source: Acta Crystallogr E Crystallogr Commun. 2019 Jan 4;75(Pt 2):150–3. doi: 10.1107/S2056989018018352 (PMC6362666; doi:10.1107/S2056989018018352)
Supplement: Supplementary file 1 [file e-75-00150-sup1.cif]

##############################################################################
#                                                                            #
# This CIF contains the data in a paper accepted for publication in          #
# Acta Crystallographica Section E. It conforms to the requirements of       #
# Notes for Authors for Acta Crystallographica Section E, and has been       #
# peer reviewed under the auspices of the IUCr Commission on Journals.       #
#                                                                            #
# Full details of the Crystallographic Information File format               #
# are given in the paper "The Crystallographic Information File (CIF):       #
# a New Standard Archive File for Crystallography" by S. R. Hall, F. H.      #
# Allen and I. D. Brown [Acta Cryst. (1991), A47, 655-685].                  #
#                                                                            #
# The current version of the core CIF dictionary is obtainable from          #
# ftp://ftp.iucr.org/pub/cif_core.dic.                                       #
#                                                                            #
# Software is freely available for graphical display of the structure(s)     #
# in this CIF. For information consult the CIF software page                 #
# http://www.iucr.org/resources/cif/software.                                #
#                                                                            #
# This file may be used for bona fide research purposes within the           #
# scientific community so long as proper attribution is given to the journal # 
# article from which it was obtained.                                        #
#                                                                            #
##############################################################################
data_I
_database_code_depnum_ccdc_archive 'CCDC 1887447'
_audit_creation_method     'SHELXL-2018/3'
_journal_date_recd_electronic     2018-11-16
_journal_date_accepted     2018-12-27
_journal_name_full     'Acta Crystallographica, Section E'
_journal_year     2019
_journal_volume     75
_journal_issue      2
_journal_page_first     150
_journal_page_last     153
_journal_paper_category     GM
_journal_paper_doi     10.1107/S2056989018018352
_journal_coeditor_code     IS5504
_publ_contact_author_name     'Dohyun Moon'
_publ_contact_author_address
;
Beamline Department, Pohang Accelerator Laboratory,
80 Jigokro-127-beongil, Nam-Gu Pohang, Gyeongbuk 37673, Republic of Korea
;
_publ_contact_author_email     'dmoon@postech.ac.kr'
_publ_contact_author_fax     '+82-54-279-1599'
_publ_contact_author_phone     '+82-54-279-1547'
_publ_section_title
;\
Crystal structure of
{2-methyl-2-[(pyridin-2-ylmethyl)amino]propan-1-ol-\k^3^<i>N</i>,<i>N</i>',\
<i>O</i>}bis(nitrato-\k<i>O</i>)copper(II) from synchrotron data
;
loop_
    _publ_author_name
    _publ_author_footnote
    _publ_author_address
    'Shin, Jong Won' .
;
Daegu-Gyeongbuk Branch, Korea Institute of Science and Technology Information,
10 Exco-ro, Buk-gu, Daegu 41515, Republic of Korea
;
    'Kim, Dae-Woong' .
;
Beamline Department, Pohang Accelerator Laboratory, 80 Jigokro-127-beongil,
Nam-Gu Pohang, Gyeongbuk 37673, Republic of Korea
;
    'Jeon, Jae-Woo' .
;
Department of Electronic Materials Science and Engineering,
Kyungpook National University,
Daegu 41566, Republic of Korea
SEGI RETECH, 1-67 Ogyegongdan-gil, Yeongcheon,
Gyeongbuk, 38882, Republic of Korea
;
    'Moon, Dohyun' .
;
Beamline Department, Pohang Accelerator Laboratory, 80 Jigokro-127-beongil,
Nam-Gu Pohang, Gyeongbuk 37673, Republic of Korea
;
_publ_section_synopsis
;
The Cu^II^ ion in the title compound shows a distorted square-pyramidal
coordination geometry. In the crystal, the molecules are connected by
N---H...O, O---H...O, C---H...O and \p--\p interactions, forming a
three-dimensional supramolecular network.
;
_chemical_name_systematic
;\
{2-Methyl-2-[(pyridin-2-ylmethyl)amino]propan-1-ol-\
\k^3^<i>N</i>,<i>N</i>',<i>O</i>}bis(nitrato-\k<i>O</i>)copper(II)
;
_chemical_name_common     ?
_chemical_formula_moiety     'C10 H16 Cu N4 O7'
_chemical_formula_sum     'C10 H16 Cu N4 O7'
_chemical_formula_iupac     '[Cu (N O3)2 (C10 H16 N2 O)]'
_chemical_formula_weight     367.81
_chemical_melting_point     ?
_chemical_absolute_configuration     ?
_space_group_crystal_system     orthorhombic
_space_group_name_H-M_alt     'P n a 21'
_space_group_name_Hall     'P 2c -2n'
loop_
    _space_group_symop_operation_xyz
    'x, y, z'
    '-x, -y, z+1/2'
    'x+1/2, -y+1/2, z'
    '-x+1/2, y+1/2, z+1/2'
_cell_length_a     14.990(3)
_cell_length_b     12.520(3)
_cell_length_c     7.6290(15)
_cell_angle_alpha     90
_cell_angle_beta     90
_cell_angle_gamma     90
_cell_volume     1431.8(5)
_cell_formula_units_Z     4
_cell_measurement_reflns_used     29915
_cell_measurement_theta_min     0.361
_cell_measurement_theta_max     33.548
_cell_measurement_temperature     100(2)
_exptl_crystal_description     'block'
_exptl_crystal_colour     'blue'
_exptl_crystal_size_max     0.105
_exptl_crystal_size_mid     0.095
_exptl_crystal_size_min     0.084
_exptl_crystal_density_diffrn     1.706
_exptl_crystal_density_meas     ?
_exptl_crystal_density_method     ?
_exptl_crystal_F_000     756
_exptl_absorpt_coefficient_mu     1.130
_exptl_absorpt_correction_type     empirical
_exptl_absorpt_process_details
;
(<i>HKL3000sm SCALEPACK</i>; Otwinowski & Minor, 1997)
;
_exptl_absorpt_correction_T_min     0.912
_exptl_absorpt_correction_T_max     1.000
_diffrn_ambient_temperature     100(2)
_diffrn_source     'PLSII 2D bending magnet'
_diffrn_radiation_type     synchrotron
_diffrn_radiation_wavelength     0.630
_diffrn_measurement_device_type     'ADSC Q210 CCD area detector'
_diffrn_measurement_method     'omega scan'
_diffrn_detector_area_resol_mean     ?
_diffrn_reflns_number     13671
_diffrn_reflns_av_R_equivalents     0.0321
_diffrn_reflns_av_unetI/netI     0.0273
_diffrn_reflns_theta_min     1.879
_diffrn_reflns_theta_max     26.994
_diffrn_reflns_theta_full     22.210
_diffrn_measured_fraction_theta_max     0.993
_diffrn_measured_fraction_theta_full     0.989
_diffrn_reflns_limit_h_min     -21
_diffrn_reflns_limit_h_max     21
_diffrn_reflns_limit_k_min     -18
_diffrn_reflns_limit_k_max     18
_diffrn_reflns_limit_l_min     -10
_diffrn_reflns_limit_l_max     10
_refine_special_details     ?
_reflns_number_total     4431
_reflns_number_gt     4234
_reflns_threshold_expression     'I > 2\s(I)'
_refine_ls_structure_factor_coef     Fsqd
_refine_ls_matrix_type     full
_refine_ls_R_factor_all     0.0260
_refine_ls_R_factor_gt     0.0248
_refine_ls_wR_factor_gt     0.0657
_refine_ls_wR_factor_ref     0.0664
_refine_ls_goodness_of_fit_ref     1.076
_refine_ls_restrained_S_all     1.076
_refine_ls_number_reflns     4431
_refine_ls_number_parameters     208
_refine_ls_number_restraints     3
_refine_ls_hydrogen_treatment     mixed
_refine_ls_weighting_scheme     calc
_refine_ls_weighting_details
              'w=1/[\s^2^(Fo^2^)+(0.0434P)^2^+0.0982P] where P=(Fo^2^+2Fc^2^)/3'
_atom_sites_solution_hydrogens     mixed
_atom_sites_solution_primary     ?
_atom_sites_solution_secondary     ?
_refine_ls_shift/su_max     0.002
_refine_ls_shift/su_mean     0.000
_refine_diff_density_max     0.403
_refine_diff_density_min     -0.683
_refine_ls_extinction_method
;
<i>SHELXL2018</i> (Sheldrick, 2015<i>b</i>)
;
_refine_ls_extinction_coef     0.026(3)
_refine_ls_extinction_expression
                                  'Fc^*^=kFc[1+0.001xFc^2^\l^3^/sin(2\q)]^-1/4^'
_refine_ls_abs_structure_details
;
Flack <i>x</i> determined using 1883 quotients
[(<i>I</i>^+^)-(<i>I</i>^-^)]/[(<i>I</i>^+^)+(<i>I</i>^-^)]
(Parsons <i>et al.</i>, 2013)
;
_refine_ls_abs_structure_Flack     0.037(5)
loop_
    _atom_type_symbol
    _atom_type_description
    _atom_type_scat_dispersion_real
    _atom_type_scat_dispersion_imag
    _atom_type_scat_source
    'C' 'C' 0.0021 0.0012
                         'International Tables Vol C Tables 4.2.6.8 and 6.1.1.4'
    'H' 'H' 0.0000 0.0000
                         'International Tables Vol C Tables 4.2.6.8 and 6.1.1.4'
    'N' 'N' 0.0044 0.0025
                         'International Tables Vol C Tables 4.2.6.8 and 6.1.1.4'
    'O' 'O' 0.0080 0.0047
                         'International Tables Vol C Tables 4.2.6.8 and 6.1.1.4'
    'Cu' 'Cu' 0.3383 1.0252
                         'International Tables Vol C Tables 4.2.6.8 and 6.1.1.4'
_computing_data_collection
;
<i>PAL BL2D-SMDC</i> (Shin, Eom et al, 2016)
;
_computing_cell_refinement
;
<i>HKL3000sm</i> (Otwinowski & Minor, 1997)
;
_computing_data_reduction
;
<i>HKL3000sm</i> (Otwinowski & Minor, 1997)
;
_computing_structure_solution
;
<i>SHELXT2014</i> (Sheldrick, 2015<i>a</i>)
;
_computing_structure_refinement
;
<i>SHELXL2018</i> (Sheldrick, 2015<i>b</i>)
;
_computing_molecular_graphics
;
<i>DIAMOND</i> (Putz & Brandenburg, 2014)
;
_computing_publication_material
;
<i>publCIF</i> (Westrip, 2010)
;
loop_
    _atom_site_type_symbol
    _atom_site_label
    _atom_site_fract_x
    _atom_site_fract_y
    _atom_site_fract_z
    _atom_site_U_iso_or_equiv
    _atom_site_adp_type
    _atom_site_calc_flag
    _atom_site_occupancy
    _atom_site_disorder_assembly
    _atom_site_disorder_group
    Cu Cu1 0.70732(2) 0.68798(2) 0.59459(4) 0.01603(8) Uani d 1 . .
    O O1 0.76542(12) 0.78901(12) 0.77964(19) 0.0201(3) Uani d 1 . .
    H H1O1 0.773(2) 0.766(3) 0.881(2) 0.030 Uiso d 1 . .
    O O2 0.79419(10) 0.74637(16) 0.3963(2) 0.0245(3) Uani d 1 . .
    O O3 0.81254(12) 0.75969(13) 0.1158(2) 0.0264(3) Uani d 1 . .
    O O4 0.68899(14) 0.69393(15) 0.2203(3) 0.0301(4) Uani d 1 . .
    O O5 0.79776(9) 0.57547(12) 0.6143(3) 0.0201(3) Uani d 1 . .
    O O6 0.75455(11) 0.55182(13) 0.8859(2) 0.0256(3) Uani d 1 . .
    O O7 0.85090(12) 0.44393(14) 0.7666(2) 0.0291(3) Uani d 1 . .
    N N1 0.60049(10) 0.59461(12) 0.5810(3) 0.0173(3) Uani d 1 . .
    N N2 0.61927(12) 0.80764(12) 0.5732(3) 0.0188(3) Uani d 1 . .
    H H2 0.638(2) 0.856(2) 0.479(3) 0.023 Uiso d 1 . .
    N N3 0.76463(13) 0.73260(14) 0.2413(2) 0.0193(3) Uani d 1 . .
    N N4 0.80075(11) 0.52272(14) 0.7611(3) 0.0181(3) Uani d 1 . .
    C C1 0.59808(12) 0.48835(14) 0.6052(3) 0.0202(3) Uani d 1 . .
    H H1 0.652533 0.451412 0.624769 0.024 Uiso calc 1 . .
    C C2 0.51962(13) 0.43077(14) 0.6027(4) 0.0236(3) Uani d 1 . .
    H H2A 0.520110 0.355445 0.617692 0.028 Uiso calc 1 . .
    C C3 0.43973(14) 0.48534(17) 0.5779(3) 0.0267(4) Uani d 1 . .
    H H3 0.384490 0.448145 0.578571 0.032 Uiso calc 1 . .
    C C4 0.44214(14) 0.59522(18) 0.5522(3) 0.0251(4) Uani d 1 . .
    H H4 0.388472 0.634150 0.534687 0.030 Uiso calc 1 . .
    C C5 0.52366(14) 0.64731(16) 0.5523(2) 0.0196(4) Uani d 1 . .
    C C6 0.53236(15) 0.76513(16) 0.5116(3) 0.0223(4) Uani d 1 . .
    H H6A 0.527092 0.776224 0.383523 0.027 Uiso calc 1 . .
    H H6AB 0.483274 0.804667 0.569281 0.027 Uiso calc 1 . .
    C C7 0.61826(15) 0.87026(16) 0.7416(3) 0.0213(4) Uani d 1 . .
    C C8 0.71738(16) 0.88814(17) 0.7830(3) 0.0241(4) Uani d 1 . .
    H H8A 0.743334 0.937761 0.695808 0.029 Uiso calc 1 . .
    H H8AB 0.723273 0.921226 0.900327 0.029 Uiso calc 1 . .
    C C9 0.57393(18) 0.97932(19) 0.7166(3) 0.0307(5) Uani d 1 . .
    H H9A 0.603838 1.017915 0.621562 0.046 Uiso calc 1 . .
    H H9AB 0.578676 1.020589 0.825375 0.046 Uiso calc 1 . .
    H H9AC 0.510874 0.969297 0.686921 0.046 Uiso calc 1 . .
    C C10 0.57262(18) 0.80604(18) 0.8857(3) 0.0278(5) Uani d 1 . .
    H H10A 0.511114 0.790176 0.850852 0.042 Uiso calc 1 . .
    H H10B 0.572316 0.847605 0.994588 0.042 Uiso calc 1 . .
    H H10C 0.605093 0.739069 0.904426 0.042 Uiso calc 1 . .
loop_
    _atom_site_aniso_label
    _atom_site_aniso_U_11
    _atom_site_aniso_U_22
    _atom_site_aniso_U_33
    _atom_site_aniso_U_12
    _atom_site_aniso_U_13
    _atom_site_aniso_U_23
    Cu1 0.01865(12) 0.01345(11) 0.01599(12) -0.00077(6) -0.00037(10) 0.00057(10)
    O1 0.0285(8) 0.0172(6) 0.0146(6) -0.0006(6) -0.0019(6) -0.0012(5)
    O2 0.0284(8) 0.0316(8) 0.0136(7) -0.0090(6) -0.0019(5) 0.0027(6)
    O3 0.0362(8) 0.0279(7) 0.0152(7) -0.0099(6) 0.0022(7) 0.0028(6)
    O4 0.0301(9) 0.0375(10) 0.0226(8) -0.0144(7) -0.0013(7) -0.0045(6)
    O5 0.0222(6) 0.0196(6) 0.0184(8) 0.0025(4) 0.0013(6) 0.0035(6)
    O6 0.0281(8) 0.0301(7) 0.0185(7) 0.0043(6) 0.0045(6) 0.0005(6)
    O7 0.0355(9) 0.0255(7) 0.0263(7) 0.0120(6) 0.0004(7) 0.0058(6)
    N1 0.0183(6) 0.0162(6) 0.0174(7) -0.0012(5) -0.0016(7) -0.0004(7)
    N2 0.0242(7) 0.0156(6) 0.0167(9) 0.0008(5) 0.0001(7) 0.0010(6)
    N3 0.0264(8) 0.0160(7) 0.0154(7) -0.0037(6) -0.0004(7) 0.0005(5)
    N4 0.0187(7) 0.0186(8) 0.0171(7) -0.0013(5) -0.0021(6) 0.0006(6)
    C1 0.0208(7) 0.0161(7) 0.0238(8) -0.0016(5) -0.0048(9) 0.0012(8)
    C2 0.0247(8) 0.0204(7) 0.0256(8) -0.0056(6) -0.0042(10) 0.0022(9)
    C3 0.0217(8) 0.0299(9) 0.0284(11) -0.0072(7) -0.0047(9) 0.0051(9)
    C4 0.0176(8) 0.0298(9) 0.0279(11) 0.0003(7) -0.0041(7) 0.0049(7)
    C5 0.0207(9) 0.0202(8) 0.0179(8) 0.0011(6) -0.0026(6) 0.0028(6)
    C6 0.0247(10) 0.0205(9) 0.0217(9) 0.0023(7) -0.0043(7) 0.0040(7)
    C7 0.0296(10) 0.0179(8) 0.0165(8) 0.0038(7) 0.0034(8) -0.0002(6)
    C8 0.0334(11) 0.0174(9) 0.0215(10) 0.0000(7) -0.0005(8) -0.0042(7)
    C9 0.0414(13) 0.0215(9) 0.0292(10) 0.0091(9) 0.0044(10) -0.0016(8)
    C10 0.0348(12) 0.0297(11) 0.0188(9) 0.0028(8) 0.0057(9) 0.0029(7)
_geom_special_details
;
 All esds (except the esd in the dihedral angle between two l.s. planes)
 are estimated using the full covariance matrix.  The cell esds are taken
 into account individually in the estimation of esds in distances, angles
 and torsion angles; correlations between esds in cell parameters are only
 used when they are defined by crystal symmetry.  An approximate (isotropic)
 treatment of cell esds is used for estimating esds involving l.s. planes.
;
loop_
    _geom_bond_atom_site_label_1
    _geom_bond_atom_site_label_2
    _geom_bond_site_symmetry_2
    _geom_bond_distance
    _geom_bond_publ_flag
    Cu1 O5 . 1.9608(14) ?
    Cu1 N1 . 1.9854(16) ?
    Cu1 N2 . 2.0033(17) ?
    Cu1 O1 . 2.0861(15) ?
    Cu1 O2 . 2.1259(16) ?
    O1 C8 . 1.435(3) ?
    O1 H1O1 . 0.834(13) ?
    O2 N3 . 1.274(2) ?
    O3 N3 . 1.244(2) ?
    O4 N3 . 1.243(3) ?
    O5 N4 . 1.301(3) ?
    O6 N4 . 1.232(2) ?
    O7 N4 . 1.241(2) ?
    N1 C1 . 1.344(2) ?
    N1 C5 . 1.345(2) ?
    N2 C6 . 1.484(3) ?
    N2 C7 . 1.505(3) ?
    N2 H2 . 0.977(13) ?
    C1 C2 . 1.380(2) ?
    C1 H1 . 0.9500 ?
    C2 C3 . 1.392(3) ?
    C2 H2A . 0.9500 ?
    C3 C4 . 1.390(3) ?
    C3 H3 . 0.9500 ?
    C4 C5 . 1.385(3) ?
    C4 H4 . 0.9500 ?
    C5 C6 . 1.513(3) ?
    C6 H6A . 0.9900 ?
    C6 H6AB . 0.9900 ?
    C7 C10 . 1.524(3) ?
    C7 C9 . 1.531(3) ?
    C7 C8 . 1.535(3) ?
    C8 H8A . 0.9900 ?
    C8 H8AB . 0.9900 ?
    C9 H9A . 0.9800 ?
    C9 H9AB . 0.9800 ?
    C9 H9AC . 0.9800 ?
    C10 H10A . 0.9800 ?
    C10 H10B . 0.9800 ?
    C10 H10C . 0.9800 ?
loop_
    _geom_angle_atom_site_label_1
    _geom_angle_atom_site_label_2
    _geom_angle_atom_site_label_3
    _geom_angle_site_symmetry_1
    _geom_angle_site_symmetry_3
    _geom_angle
    _geom_angle_publ_flag
    O5 Cu1 N1 . . 97.97(6) ?
    O5 Cu1 N2 . . 177.48(6) ?
    N1 Cu1 N2 . . 84.53(7) ?
    O5 Cu1 O1 . . 95.45(7) ?
    N1 Cu1 O1 . . 136.81(7) ?
    N2 Cu1 O1 . . 82.92(7) ?
    O5 Cu1 O2 . . 83.01(7) ?
    N1 Cu1 O2 . . 131.25(7) ?
    N2 Cu1 O2 . . 95.08(8) ?
    O1 Cu1 O2 . . 91.00(6) ?
    C8 O1 Cu1 . . 109.09(13) ?
    C8 O1 H1O1 . . 111(3) ?
    Cu1 O1 H1O1 . . 118(3) ?
    N3 O2 Cu1 . . 113.62(12) ?
    N4 O5 Cu1 . . 117.05(13) ?
    C1 N1 C5 . . 119.01(16) ?
    C1 N1 Cu1 . . 126.70(13) ?
    C5 N1 Cu1 . . 114.22(13) ?
    C6 N2 C7 . . 116.65(17) ?
    C6 N2 Cu1 . . 109.64(12) ?
    C7 N2 Cu1 . . 109.06(13) ?
    C6 N2 H2 . . 103.6(18) ?
    C7 N2 H2 . . 108.1(19) ?
    Cu1 N2 H2 . . 109.5(18) ?
    O4 N3 O3 . . 122.21(18) ?
    O4 N3 O2 . . 119.33(18) ?
    O3 N3 O2 . . 118.45(17) ?
    O6 N4 O7 . . 123.36(19) ?
    O6 N4 O5 . . 119.70(17) ?
    O7 N4 O5 . . 116.95(18) ?
    N1 C1 C2 . . 122.58(17) ?
    N1 C1 H1 . . 118.7 ?
    C2 C1 H1 . . 118.7 ?
    C1 C2 C3 . . 118.62(17) ?
    C1 C2 H2A . . 120.7 ?
    C3 C2 H2A . . 120.7 ?
    C4 C3 C2 . . 118.86(18) ?
    C4 C3 H3 . . 120.6 ?
    C2 C3 H3 . . 120.6 ?
    C5 C4 C3 . . 119.3(2) ?
    C5 C4 H4 . . 120.4 ?
    C3 C4 H4 . . 120.4 ?
    N1 C5 C4 . . 121.63(18) ?
    N1 C5 C6 . . 115.97(17) ?
    C4 C5 C6 . . 122.34(18) ?
    N2 C6 C5 . . 111.13(16) ?
    N2 C6 H6A . . 109.4 ?
    C5 C6 H6A . . 109.4 ?
    N2 C6 H6AB . . 109.4 ?
    C5 C6 H6AB . . 109.4 ?
    H6A C6 H6AB . . 108.0 ?
    N2 C7 C10 . . 110.21(17) ?
    N2 C7 C9 . . 111.27(18) ?
    C10 C7 C9 . . 111.44(19) ?
    N2 C7 C8 . . 104.00(16) ?
    C10 C7 C8 . . 111.27(19) ?
    C9 C7 C8 . . 108.41(19) ?
    O1 C8 C7 . . 110.84(17) ?
    O1 C8 H8A . . 109.5 ?
    C7 C8 H8A . . 109.5 ?
    O1 C8 H8AB . . 109.5 ?
    C7 C8 H8AB . . 109.5 ?
    H8A C8 H8AB . . 108.1 ?
    C7 C9 H9A . . 109.5 ?
    C7 C9 H9AB . . 109.5 ?
    H9A C9 H9AB . . 109.5 ?
    C7 C9 H9AC . . 109.5 ?
    H9A C9 H9AC . . 109.5 ?
    H9AB C9 H9AC . . 109.5 ?
    C7 C10 H10A . . 109.5 ?
    C7 C10 H10B . . 109.5 ?
    H10A C10 H10B . . 109.5 ?
    C7 C10 H10C . . 109.5 ?
    H10A C10 H10C . . 109.5 ?
    H10B C10 H10C . . 109.5 ?
loop_
    _geom_torsion_atom_site_label_1
    _geom_torsion_atom_site_label_2
    _geom_torsion_atom_site_label_3
    _geom_torsion_atom_site_label_4
    _geom_torsion_site_symmetry_1
    _geom_torsion_site_symmetry_2
    _geom_torsion_site_symmetry_3
    _geom_torsion_site_symmetry_4
    _geom_torsion
    _geom_torsion_publ_flag
    Cu1 O2 N3 O4 . . . . 4.0(3) ?
    Cu1 O2 N3 O3 . . . . -176.76(14) ?
    Cu1 O5 N4 O6 . . . . -7.5(2) ?
    Cu1 O5 N4 O7 . . . . 172.10(14) ?
    C5 N1 C1 C2 . . . . -0.4(4) ?
    Cu1 N1 C1 C2 . . . . 176.29(18) ?
    N1 C1 C2 C3 . . . . -1.4(4) ?
    C1 C2 C3 C4 . . . . 1.6(4) ?
    C2 C3 C4 C5 . . . . -0.1(4) ?
    C1 N1 C5 C4 . . . . 1.9(3) ?
    Cu1 N1 C5 C4 . . . . -175.13(15) ?
    C1 N1 C5 C6 . . . . -175.2(2) ?
    Cu1 N1 C5 C6 . . . . 7.7(2) ?
    C3 C4 C5 N1 . . . . -1.7(3) ?
    C3 C4 C5 C6 . . . . 175.3(2) ?
    C7 N2 C6 C5 . . . . -101.79(19) ?
    Cu1 N2 C6 C5 . . . . 22.8(2) ?
    N1 C5 C6 N2 . . . . -20.6(2) ?
    C4 C5 C6 N2 . . . . 162.32(19) ?
    C6 N2 C7 C10 . . . . 52.6(2) ?
    Cu1 N2 C7 C10 . . . . -72.26(19) ?
    C6 N2 C7 C9 . . . . -71.6(2) ?
    Cu1 N2 C7 C9 . . . . 163.60(15) ?
    C6 N2 C7 C8 . . . . 171.93(16) ?
    Cu1 N2 C7 C8 . . . . 47.09(17) ?
    Cu1 O1 C8 C7 . . . . 32.1(2) ?
    N2 C7 C8 O1 . . . . -52.1(2) ?
    C10 C7 C8 O1 . . . . 66.5(2) ?
    C9 C7 C8 O1 . . . . -170.60(18) ?
loop_
    _geom_hbond_atom_site_label_D
    _geom_hbond_atom_site_label_H
    _geom_hbond_atom_site_label_A
    _geom_hbond_site_symmetry_A
    _geom_hbond_distance_DH
    _geom_hbond_distance_HA
    _geom_hbond_distance_DA
    _geom_hbond_angle_DHA
    _geom_hbond_publ_flag
    O1 H1O1 O3 1_556 0.834(13) 1.888(18) 2.685(2) 159(4) yes
    N2 H2 O7 4_654 0.977(13) 1.969(15) 2.930(3) 167(3) yes
    C4 H4 O2 3_465 0.95 2.31 3.204(3) 156.0 yes
    C8 H8AB O5 4_655 0.99 2.55 3.455(3) 152.3 yes
_shelx_space_group_comment
;
The symmetry employed for this shelxl refinement is uniquely defined
by the following loop, which should always be used as a source of
symmetry information in preference to the above space-group names.
They are only intended as comments.
;
_shelx_estimated_absorpt_T_min     0.891
_shelx_estimated_absorpt_T_max     0.911
_shelx_hkl_file
;
  -3   0   0    1.58    0.27
   3   0   0    1.84    0.40
  -5   0   0   -0.20    0.37
   5   0   0    0.43    0.49
  -6   0   0 1035.68   33.62
  -7   0   0   -0.10    0.47
   7   0   0   -0.20    0.58
  -8   0   0 1333.13   42.40
  -9   0   0    0.12    0.60
 -10   0   0 3765.48   83.14
 -11   0   0    0.13    1.04
 -12   0   0 2423.56   55.51
 -13   0   0    0.79    0.89
 -14   0   0  390.49   10.26
 -15   0   0    0.88    1.25
 -16   0   0   16.97    1.71
 -17   0   0   -0.06    1.96
 -18   0   0   88.00    4.95
 -19   0   0   -2.88    2.86
 -20   0   0  164.92    8.32
 -22  -1   0   85.92    6.94
 -20  -1   0  181.54    6.86
 -19  -1   0   61.88    5.20
 -15  -1   0   14.78    1.90
  14   1   0  310.35   12.41
 -13  -1   0   55.18    2.30
 -12  -1   0  290.03    7.94
 -11  -1   0   56.11    3.04
 -10  -1   0  291.77   11.01
   9   1   0   12.45    1.47
  -9  -1   0   13.30    0.91
   8   1   0  360.97   12.48
  -8  -1   0  366.24   12.89
   7   1   0  159.41    4.71
  -7  -1   0  163.93    4.46
   6   1   0  174.32    6.42
  -6  -1   0  180.77    5.04
   5   1   0    5.27    0.68
  -5  -1   0    5.93    0.65
   4   1   0    6.03    0.60
  -4  -1   0    7.05    0.71
   1   1   0  354.73   12.26
  -1  -1   0  353.82    8.43
  -1   1   0  340.05   11.35
   1  -1   0  331.08    8.13
  -3   1   0 1703.21   53.98
  -4   1   0    5.71    0.63
   4  -1   0    6.48    0.79
  -5   1   0    6.03    0.49
   5  -1   0    4.27    0.52
  -6   1   0  162.48    4.25
   6  -1   0  188.15    5.12
  -7   1   0  147.50    3.78
   7  -1   0  171.17    4.78
  -8   1   0  365.16   13.50
  -9   1   0   13.21    1.06
   9  -1   0   14.81    1.60
 -10   1   0  273.95    9.61
 -11   1   0   53.69    1.94
 -12   1   0  268.50    7.25
  12  -1   0  292.92   10.22
 -13   1   0   53.45    2.06
 -14   1   0  322.41   11.90
 -15   1   0   12.92    1.84
 -16   1   0  534.39   18.62
 -17   1   0    8.55    1.77
 -18   1   0  380.39   10.58
 -20   1   0  189.01    8.06
 -21   1   0   -0.45    4.40
 -22   1   0   95.01    7.68
 -22  -2   0    9.69    2.49
  16   2   0   25.77    2.75
 -16  -2   0   24.06    2.56
 -15  -2   0   89.82    4.49
 -14  -2   0   61.49    2.48
 -13  -2   0  111.17    5.04
  12   2   0 1045.81   34.05
 -12  -2   0 1116.54   26.85
  11   2   0 1339.83   42.71
 -11  -2   0 1488.42   33.82
  10   2   0 1146.40   37.62
 -10  -2   0 1212.34   28.01
   9   2   0 1689.61   52.86
  -9  -2   0 1884.50   60.73
   8   2   0  371.31   14.39
  -8  -2   0  371.44   12.45
   7   2   0  440.63   15.50
   6   2   0  367.10   12.64
  -6  -2   0  373.70   13.02
   5   2   0  131.59    5.27
  -5  -2   0  124.87    4.75
   4   2   0 2659.57   85.02
   1   2   0 1179.59   38.17
  -1  -2   0 1098.92   25.43
  -1   2   0 1155.76   26.75
   1  -2   0 1171.43   26.71
  -4   2   0 2599.39   80.88
   4  -2   0 2524.44   81.05
  -5   2   0  121.62    3.38
   5  -2   0  126.08    3.67
  -6   2   0  367.25    9.38
   6  -2   0  403.36   10.16
  -7   2   0  433.10   10.55
   7  -2   0  484.03   17.24
  -8   2   0  354.24   12.29
   8  -2   0  401.47   14.26
  -9   2   0 1844.16   41.94
   9  -2   0 1981.95   63.98
 -11   2   0 1426.80   46.63
  11  -2   0 1414.78   47.61
 -12   2   0 1097.83   36.14
 -13   2   0  107.36    4.42
 -14   2   0   61.97    3.43
 -15   2   0   96.69    4.78
 -16   2   0   22.48    2.26
 -17   2   0   -1.21    2.17
 -18   2   0    9.18    2.59
 -19   2   0  231.87   10.55
 -20   2   0   14.18    3.44
 -22   2   0   14.59    5.90
 -22  -3   0    9.96    4.76
 -17  -3   0  639.00   16.15
 -16  -3   0  228.24    6.42
 -15  -3   0  438.87   11.43
 -14  -3   0  283.91   11.92
  12   3   0  156.65    6.23
 -12  -3   0  163.56    4.71
  11   3   0    4.69    1.06
  10   3   0    1.74    0.98
   9   3   0  528.29   18.77
  -9  -3   0  530.89   17.79
   8   3   0   45.27    1.51
  -8  -3   0   42.41    2.10
   7   3   0 3004.36   98.15
  -7  -3   0 2872.33   91.31
   6   3   0 1254.28   29.98
  -6  -3   0 1133.12   37.76
   4   3   0  218.53    9.41
  -4  -3   0  246.52    8.99
  -3  -3   0 3692.47  117.12
   2   3   0   49.91    1.90
  -2  -3   0   48.24    2.48
   1   3   0   39.30    1.37
  -1  -3   0   41.96    2.27
   0   3   0   -0.29    0.83
   0  -3   0   -0.37    0.88
  -1   3   0   36.14    1.64
   1  -3   0   37.10    1.90
  -2   3   0   50.96    2.23
   2  -3   0   54.38    2.58
  -4   3   0  244.33    9.97
   4  -3   0  228.10    6.32
  -6   3   0 1108.13   39.00
   6  -3   0 1116.01   39.43
  -7   3   0 2944.76   93.14
   7  -3   0 2970.86   68.26
  -8   3   0   42.22    1.54
   8  -3   0   45.56    1.83
   9  -3   0  580.28   21.17
 -11   3   0    4.07    0.91
  11  -3   0    3.86    1.55
 -12   3   0  158.22    6.86
  12  -3   0  167.18    6.98
 -13   3   0  104.87    4.68
 -14   3   0  283.15   10.74
 -15   3   0  432.35   11.53
  15  -3   0  446.21   17.54
 -16   3   0  232.85    9.81
 -17   3   0  720.13   24.91
 -18   3   0   30.38    3.41
  18  -3   0   31.59    3.48
 -19   3   0   77.71    5.50
 -20   3   0   39.13    5.12
 -21   3   0    9.07    5.02
  21  -3   0   10.88    5.58
 -22   3   0   10.02    4.43
 -23   3   0   -3.45    7.20
 -21  -4   0   70.63    5.01
 -19  -4   0   10.10    2.69
 -17  -4   0    1.70    3.47
 -16  -4   0   27.08    3.57
  15   4   0  632.62   22.16
 -15  -4   0  659.07   15.86
  14   4   0    1.41    1.78
 -14  -4   0    1.57    1.47
  13   4   0  782.87   18.97
 -13  -4   0  802.75   26.45
  12   4   0   20.33    1.64
 -12  -4   0   22.71    1.91
  11   4   0 1040.42   36.81
  10   4   0    1.34    1.11
 -10  -4   0    1.44    1.11
   9   4   0  737.14   27.13
  -9  -4   0  694.50   23.60
   8   4   0  367.02   12.91
  -8  -4   0  380.04   14.23
   7   4   0 2877.67   95.73
  -7  -4   0 2733.55   85.38
   6   4   0   87.58    4.40
  -6  -4   0   92.78    4.66
   5   4   0   80.23    4.16
  -5  -4   0   84.30    2.81
   4   4   0  562.36   14.58
  -4  -4   0  582.41   21.95
   3   4   0 1025.30   24.81
  -3  -4   0  955.39   22.46
   2   4   0 1401.61   32.77
  -2  -4   0 1336.39   31.30
   1   4   0 1023.83   24.45
  -1  -4   0  974.63   23.53
  -1   4   0 1041.62   35.13
   1  -4   0 1037.85   36.29
  -3   4   0 1002.26   33.14
   3  -4   0  950.57   31.98
  -4   4   0  526.37   18.03
   4  -4   0  569.69   19.96
  -5   4   0   76.89    2.46
   5  -4   0   77.86    3.91
  -6   4   0   87.22    3.57
   6  -4   0   87.79    4.46
  -7   4   0 2780.27   62.41
   7  -4   0 2790.76   63.09
  -8   4   0  384.07   14.02
   8  -4   0  365.25   13.59
  -9   4   0  700.00   25.29
   9  -4   0  741.15   25.27
 -10   4   0    0.92    1.42
 -11   4   0 1066.93   35.34
  11  -4   0 1151.21   42.84
 -12   4   0   21.79    1.38
  12  -4   0   19.05    1.44
 -13   4   0  841.55   29.89
 -14   4   0    1.06    1.60
  14  -4   0    1.65    2.25
 -15   4   0  726.85   25.27
  15  -4   0  675.09   22.94
 -16   4   0   28.65    2.55
  16  -4   0   23.43    4.25
 -17   4   0    8.45    1.91
  17  -4   0    8.26    2.78
 -18   4   0   48.28    3.04
  18  -4   0   42.91    4.17
 -19   4   0    7.56    4.19
 -20   4   0    7.28    4.14
  20  -4   0   13.93    5.67
 -21   4   0   70.57    5.81
  21  -4   0   63.38    6.38
 -22   4   0   -1.15    4.37
 -23   4   0   21.59    7.09
 -20  -5   0   18.72    5.18
 -19  -5   0  175.01    9.51
 -18  -5   0    1.78    2.26
  17   5   0  299.49   12.46
 -17  -5   0  288.63    8.43
  16   5   0  101.56    5.21
  15   5   0  257.39    7.38
 -15  -5   0  273.07    7.50
  14   5   0   80.37    3.18
 -14  -5   0   84.99    4.26
  13   5   0   76.50    4.13
  12   5   0  180.62    5.48
 -12  -5   0  177.33    6.59
  11   5   0   64.21    2.45
 -11  -5   0   66.26    3.12
  10   5   0  427.86   15.70
 -10  -5   0  441.75   16.03
   9   5   0  875.37   21.44
   8   5   0 1795.00   57.36
  -8  -5   0 1834.40   59.74
   7   5   0 3021.51   96.03
  -7  -5   0 2891.43   92.69
   6   5   0 3341.83   76.91
  -6  -5   0 3301.98  106.06
  -5  -5   0 6742.48  214.49
   4   5   0 3642.84  121.62
  -4  -5   0 3656.91   83.34
   3   5   0 5628.01  129.82
  -3  -5   0 5698.44  127.64
   2   5   0 1484.88   49.48
  -2  -5   0 1520.02   50.84
   1   5   0  167.94    5.09
  -1  -5   0  166.74    4.69
   0   5   0    0.45    1.21
   0  -5   0    0.35    0.68
  -1   5   0  162.71    4.68
  -2   5   0 1418.68   45.84
   2  -5   0 1559.40   53.26
  -3   5   0 5553.97  123.63
   3  -5   0 5497.33  176.29
  -4   5   0 3397.09  108.14
   4  -5   0 3624.04  115.88
  -5   5   0 6542.82  147.80
   5  -5   0 7057.95  159.51
  -6   5   0 3401.63   78.71
   6  -5   0 3421.95   78.42
  -7   5   0 3044.15  101.18
   7  -5   0 3036.81   70.62
  -8   5   0 1875.31   43.56
   8  -5   0 1868.19   44.48
  -9   5   0  868.56   30.67
   9  -5   0  868.08   21.50
 -10   5   0  439.19   16.02
  10  -5   0  484.58   16.90
 -11   5   0   65.95    2.37
  11  -5   0   58.24    2.50
 -12   5   0  179.44    5.18
  12  -5   0  181.27    5.17
 -13   5   0   88.89    4.17
  13  -5   0   95.07    5.66
 -14   5   0   95.86    4.84
  14  -5   0   86.65    5.20
 -15   5   0  263.20   10.39
  15  -5   0  271.10    8.33
 -17   5   0  322.45    8.63
  17  -5   0  290.83    9.11
 -18   5   0   -0.76    2.99
 -19   5   0  221.78    9.33
 -20   5   0   22.38    3.91
  20  -5   0   24.62    5.74
 -21   5   0    9.02    6.48
 -22   5   0    6.79    7.37
 -21  -6   0   98.16    7.96
 -20  -6   0    2.27    6.35
 -19  -6   0   34.87    6.45
  18   6   0   -0.19    3.35
  17   6   0    0.29    2.16
 -17  -6   0    0.20    2.22
  16   6   0    2.63    2.36
 -16  -6   0    1.35    2.85
  15   6   0    1.50    1.84
 -15  -6   0    1.42    2.12
  14   6   0  271.95   10.91
  13   6   0  675.02   23.47
 -13  -6   0  676.11   23.92
  12   6   0  280.67   11.08
 -12  -6   0  279.85   10.32
  11   6   0  854.32   32.42
 -11  -6   0  822.50   28.96
  10   6   0  550.40   13.54
 -10  -6   0  541.24   19.50
   9   6   0 1281.99   46.08
  -9  -6   0 1256.91   44.02
   8   6   0  270.11   10.33
  -8  -6   0  281.71    8.16
   7   6   0  200.02    6.09
   6   6   0   39.27    2.52
  -6  -6   0   37.22    1.76
   5   6   0  112.78    3.63
   4   6   0  148.86    7.22
  -4  -6   0  148.95    4.46
   3   6   0 3658.08  118.66
  -3  -6   0 3632.72   83.11
   2   6   0   52.93    3.25
  -2  -6   0   57.59    2.20
   1   6   0 2401.50   55.09
  -1  -6   0 2415.01   75.96
   0   6   0    3.32    0.98
   0  -6   0    7.35    1.50
  -1   6   0 2455.32   80.63
   1  -6   0 2462.66   79.04
  -2   6   0   49.51    2.29
   2  -6   0   52.21    2.88
  -3   6   0 3519.81  110.70
   3  -6   0 3752.67  122.32
  -4   6   0  141.12    6.50
   4  -6   0  141.34    6.91
  -5   6   0  116.81    3.74
   5  -6   0  120.02    3.73
  -6   6   0   42.57    1.99
   6  -6   0   39.71    1.87
  -7   6   0  179.92    7.50
  -8   6   0  270.96    7.66
   8  -6   0  268.17   12.46
  -9   6   0 1298.46   45.72
   9  -6   0 1343.08   43.58
 -10   6   0  566.61   21.24
  10  -6   0  573.79   14.88
 -11   6   0  841.01   27.70
  11  -6   0  858.75   22.52
 -12   6   0  314.00   12.13
  12  -6   0  302.75   12.30
 -13   6   0  710.32   24.88
  13  -6   0  697.40   25.46
 -14   6   0  301.85   11.28
  14  -6   0  276.58   11.35
 -15   6   0    2.94    1.73
  15  -6   0    0.92    2.99
 -16   6   0    3.45    1.94
  16  -6   0   -0.68    2.23
 -17   6   0    0.52    3.51
 -18   6   0    2.69    2.48
  18  -6   0    0.40    3.76
 -19   6   0   34.37    4.53
 -20   6   0    1.30    3.32
 -21   6   0  102.87    6.02
 -22   6   0   49.25    4.98
 -21  -7   0    6.39    6.30
 -20  -7   0   98.06    5.40
 -19  -7   0   19.96    7.09
  18   7   0   41.14    3.86
 -18  -7   0   41.68    4.89
  17   7   0    2.72    3.54
 -17  -7   0    0.98    3.14
  16   7   0  416.94   16.45
 -16  -7   0  439.10   16.05
  15   7   0   56.30    3.96
  14   7   0  498.96   18.51
 -14  -7   0  522.83   18.67
  13   7   0   40.34    2.40
  12   7   0   41.03    2.09
 -12  -7   0   41.04    2.82
  11   7   0   22.62    1.78
  10   7   0    6.76    1.90
 -10  -7   0    6.61    1.54
   9   7   0  163.04    5.53
   8   7   0  693.31   18.78
  -8  -7   0  666.81   24.19
   7   7   0  389.25   16.85
  -7  -7   0  385.83   14.12
   6   7   0 3043.09   72.99
  -6  -7   0 2936.35   94.46
   5   7   0  353.38   10.12
  -5  -7   0  358.44   13.51
   4   7   0 2315.70   54.40
  -4  -7   0 2473.18   58.15
   3   7   0  404.92   14.49
  -3  -7   0  386.42    9.94
   2   7   0 1919.98   44.08
   1   7   0   10.97    1.06
   0   7   0    0.55    1.38
   0  -7   0   -0.37    0.92
  -1   7   0   12.36    1.47
   1  -7   0   10.09    1.45
  -2   7   0 1878.84   43.76
   2  -7   0 1710.65   57.15
  -3   7   0  363.54   12.55
   3  -7   0  419.04   15.28
  -4   7   0 2322.38   52.90
   4  -7   0 2338.12   54.47
  -5   7   0  349.27    9.15
   5  -7   0  334.28    8.86
  -6   7   0 2990.01   68.47
   6  -7   0 2990.56   69.88
  -7   7   0  389.93   14.69
   7  -7   0  401.61   15.40
   8  -7   0  722.93   25.56
  -9   7   0  157.66    7.18
   9  -7   0  154.92    6.39
 -10   7   0    7.12    1.41
  10  -7   0    6.88    1.96
 -11   7   0   19.96    1.71
  11  -7   0   17.57    1.68
 -12   7   0   45.15    2.43
  12  -7   0   42.89    2.42
 -13   7   0   41.43    2.25
  13  -7   0   40.87    2.65
 -14   7   0  559.57   14.28
  14  -7   0  549.18   21.62
  15  -7   0   58.86    3.32
  16  -7   0  444.13   17.02
 -17   7   0    3.47    3.01
 -18   7   0   47.58    3.41
  18  -7   0   47.15    3.90
 -19   7   0   12.03    5.74
 -20   7   0  114.68    6.85
 -21   7   0    2.27    8.27
 -22   7   0   -3.28    6.13
  20   8   0   61.05    7.27
  19   8   0    7.40    3.89
 -19  -8   0    9.90    4.63
  18   8   0   22.51    3.18
 -18  -8   0   23.20    4.40
  17   8   0   12.76    4.32
  16   8   0    8.27    2.89
  15   8   0    2.76    2.50
  14   8   0  400.64   16.13
 -14  -8   0  416.22   16.16
  13   8   0   14.85    2.00
  12   8   0  447.55   11.83
 -12  -8   0  440.36   15.50
  11   8   0   -2.04    1.44
 -11  -8   0    0.56    1.86
  10   8   0  435.20   17.33
 -10  -8   0  431.85   12.06
   9   8   0  158.65    5.18
  -9  -8   0  168.46    7.08
   8   8   0  112.48    3.81
  -8  -8   0  113.32    3.77
   7   8   0  160.00    5.34
  -7  -8   0  162.13    6.49
   6   8   0   76.85    3.64
  -6  -8   0   77.80    2.75
   5   8   0  543.44   13.56
   4   8   0  431.66   11.48
  -4  -8   0  431.17   14.97
   3   8   0  173.07    4.89
   2   8   0 2297.68   73.97
  -2  -8   0 2209.26   71.93
   1   8   0   34.52    1.80
  -1  -8   0   33.26    2.19
   0   8   0 2132.92   69.52
   0  -8   0 2279.10   74.47
  -2   8   0 2252.66   51.85
   2  -8   0 2247.09   51.06
  -3   8   0  160.82    4.95
   3  -8   0  158.84    7.14
  -4   8   0  443.06   16.77
   4  -8   0  405.82   15.05
  -5   8   0  507.16   18.38
   5  -8   0  511.79   12.51
  -6   8   0   70.88    2.88
   6  -8   0   75.80    3.18
  -7   8   0  157.11    4.82
   7  -8   0  161.96    6.46
  -8   8   0  110.08    5.21
   8  -8   0  107.65    5.32
  -9   8   0  156.58    7.43
   9  -8   0  158.72    4.96
 -10   8   0  431.26   11.28
  10  -8   0  426.83   17.97
 -11   8   0   -0.36    2.30
  11  -8   0    1.47    1.67
 -12   8   0  498.42   19.97
  12  -8   0  456.70   12.48
 -13   8   0   16.38    2.73
  13  -8   0   10.95    2.19
 -14   8   0  438.33   12.53
  14  -8   0  400.89   10.66
 -15   8   0    0.86    2.66
  15  -8   0    0.58    3.87
 -16   8   0    7.02    3.14
  16  -8   0    7.63    2.94
 -17   8   0    7.63    3.74
  17  -8   0   11.64    5.21
 -18   8   0   24.64    3.61
  18  -8   0   25.57    6.16
 -19   8   0   17.27    3.84
  19  -8   0   10.35    4.82
 -20   8   0   64.44    5.27
  20  -8   0   52.59    7.09
 -21   8   0   -1.57    4.91
  21  -8   0   -2.00    7.44
 -22   8   0  113.14    7.53
  21   9   0   63.18    6.98
 -21  -9   0   57.06    9.77
  20   9   0   31.82    6.03
 -20  -9   0   23.52    9.33
  19   9   0    3.57    6.39
 -19  -9   0    3.18    5.90
  18   9   0  228.04   11.35
  17   9   0   90.45    5.73
 -17  -9   0   76.65    5.57
  16   9   0  177.01    8.58
 -16  -9   0  179.54    8.56
  15   9   0   25.13    3.51
 -15  -9   0   28.44    3.54
  14   9   0  253.00    7.80
 -14  -9   0  252.45   10.20
  13   9   0   45.86    3.86
 -13  -9   0   46.30    2.78
  12   9   0  132.61    6.10
 -12  -9   0  138.87    6.72
  11   9   0   22.06    2.69
 -11  -9   0   20.65    1.96
  10   9   0    8.13    1.41
 -10  -9   0   10.23    2.14
   9   9   0  174.52    8.59
  -9  -9   0  173.01    8.35
   8   9   0 2067.94   48.77
  -8  -9   0 1935.32   68.98
   7   9   0   77.73    3.14
  -7  -9   0   79.57    5.25
   6   9   0  958.03   32.38
  -6  -9   0  947.76   24.57
   5   9   0  683.08   18.51
  -5  -9   0  643.34   16.18
   4   9   0 3297.36  104.12
  -4  -9   0 3384.13  110.47
   3   9   0   20.42    2.43
  -3  -9   0   14.77    2.60
   2   9   0 1166.29   40.60
  -2  -9   0 1235.55   40.78
   1   9   0    0.62    1.04
  -1  -9   0    2.36    1.90
   0   9   0    0.69    1.02
   0  -9   0   -0.68    1.11
  -2   9   0 1213.79   28.85
   2  -9   0 1242.86   30.06
  -3   9   0   23.01    1.65
   3  -9   0   22.69    2.85
  -4   9   0 3345.70   77.22
   4  -9   0 3374.37   79.42
  -5   9   0  640.70   16.22
   5  -9   0  667.64   17.36
  -6   9   0  902.87   30.03
   6  -9   0  920.80   21.82
  -7   9   0   80.26    3.05
   7  -9   0   85.27    4.72
  -8   9   0 1954.16   65.87
   8  -9   0 1955.60   62.37
  -9   9   0  173.85    5.71
   9  -9   0  179.36    5.64
 -10   9   0    8.51    1.84
 -11   9   0   18.75    2.53
  11  -9   0   20.10    2.13
 -12   9   0  138.70    6.62
  12  -9   0  141.71    6.52
  13  -9   0   38.74    4.00
 -14   9   0  250.19    7.54
  14  -9   0  268.32   13.54
 -15   9   0   30.80    3.78
  15  -9   0   24.23    3.12
 -16   9   0  198.09    6.75
  16  -9   0  187.45    9.10
 -17   9   0   94.56    5.04
  17  -9   0   90.32    4.91
 -18   9   0  322.81    9.51
  18  -9   0  281.45   13.34
 -19   9   0    0.83    4.39
  19  -9   0   -0.95    8.33
 -20   9   0   29.72    5.27
  20  -9   0   29.98    6.13
 -21   9   0   64.00    6.86
  21  -9   0   63.95   10.20
 -22   9   0   -0.56    6.52
  20  10   0   32.88    5.35
 -20 -10   0   36.40    6.88
  19  10   0   21.20    4.72
 -19 -10   0   18.71    6.32
  18  10   0   40.38    5.96
  17  10   0   26.80    5.22
 -17 -10   0   18.71    4.66
  16  10   0    2.89    4.27
 -16 -10   0    2.12    4.13
  15  10   0   56.74    3.73
 -15 -10   0   58.46    4.99
  14  10   0  163.67    6.06
 -14 -10   0  173.11    9.83
  13  10   0  180.67    5.97
 -13 -10   0  184.05    7.89
  12  10   0  281.22   13.93
 -12 -10   0  287.16    8.53
  11  10   0  604.16   21.82
 -11 -10   0  611.32   16.54
  10  10   0  680.49   17.87
 -10 -10   0  754.03   28.97
   9  10   0  470.84   16.29
  -9 -10   0  496.34   13.53
   8  10   0  495.56   12.65
  -8 -10   0  548.74   23.08
   7  10   0    3.93    1.71
  -7 -10   0    6.72    2.79
   6  10   0  294.10    7.90
   5  10   0   45.97    3.41
  -5 -10   0   39.10    2.35
   4  10   0    4.02    1.27
  -4 -10   0    3.57    1.58
   3  10   0  371.03   14.02
  -3 -10   0  375.05   10.42
   2  10   0  292.41   10.98
  -2 -10   0  295.58   11.67
   1  10   0 1254.88   41.73
  -1 -10   0 1204.66   28.75
   0  10   0  990.89   25.18
   0 -10   0  990.54   35.34
  -2  10   0  282.73    7.53
   2 -10   0  285.00    8.15
  -3  10   0  364.67    9.27
   3 -10   0  369.32    9.69
  -4  10   0    4.65    2.43
   4 -10   0    2.06    2.10
  -5  10   0   39.50    2.62
   5 -10   0   44.56    3.37
  -6  10   0  293.08   12.92
   6 -10   0  299.70   11.05
  -8  10   0  486.22   17.50
   8 -10   0  461.21   16.75
  -9  10   0  488.91   13.12
   9 -10   0  502.40   12.95
 -10  10   0  713.44   24.95
  10 -10   0  726.32   26.68
 -11  10   0  612.70   21.70
  11 -10   0  612.30   15.90
 -12  10   0  289.26    8.97
  12 -10   0  309.25    9.48
 -13  10   0  202.70    9.17
  13 -10   0  202.22    9.60
 -14  10   0  175.05    6.02
  14 -10   0  166.91    9.17
 -15  10   0   63.42    3.66
  15 -10   0   64.29    5.94
 -16  10   0    4.39    4.68
  16 -10   0    5.57    5.66
 -17  10   0   22.85    3.70
  17 -10   0   22.13    8.15
 -18  10   0   43.62    4.49
  18 -10   0   30.15    7.48
 -19  10   0   27.04    4.62
  19 -10   0   29.96    5.94
 -20  10   0   24.65    6.71
  20 -10   0   35.43   10.71
 -21  10   0    3.48    6.36
  21 -10   0    3.99    7.44
  20  11   0   24.29    6.48
  19  11   0  137.69    9.51
  18  11   0   -0.36    4.65
 -18 -11   0    1.18    5.79
  17  11   0  131.65    9.33
 -17 -11   0  122.70    7.33
  16  11   0   63.06    5.86
 -16 -11   0   64.88    5.68
  15  11   0   48.25    5.15
 -15 -11   0   48.92    3.87
  14  11   0  147.09    6.16
  13  11   0   37.26    3.73
 -13 -11   0   42.22    4.27
  12  11   0    3.08    3.37
 -12 -11   0    5.86    2.96
  11  11   0   50.94    3.90
 -11 -11   0   61.38    4.91
  10  11   0    0.86    1.73
 -10 -11   0    1.42    2.66
   9  11   0  252.19    7.43
  -9 -11   0  255.82    8.27
   8  11   0  314.45    8.91
  -8 -11   0  332.38   13.90
   7  11   0  787.18   28.67
  -7 -11   0  784.58   20.06
   6  11   0  556.59   20.33
  -6 -11   0  583.98   22.88
   5  11   0  455.18   12.29
  -5 -11   0  495.52   18.08
   4  11   0  332.55   13.70
  -4 -11   0  284.77    8.65
   3  11   0  654.58   17.46
  -3 -11   0  649.72   23.72
   2  11   0  422.15   11.80
   1  11   0  315.17    9.21
  -1 -11   0  306.06    8.12
   0  11   0   -0.19    1.78
   0 -11   0   -1.35    1.28
  -2  11   0  398.76   11.14
   2 -11   0  438.41   18.92
  -3  11   0  607.22   21.20
   3 -11   0  668.21   24.34
  -4  11   0  295.39    8.30
   4 -11   0  294.98   12.46
  -5  11   0  487.30   19.33
   5 -11   0  475.28   12.28
  -6  11   0  581.73   20.97
   6 -11   0  562.61   19.66
  -7  11   0  778.40   19.07
   7 -11   0  758.29   18.46
  -8  11   0  333.85   10.20
   8 -11   0  345.10    9.87
  -9  11   0  271.33    7.53
   9 -11   0  295.09   11.23
 -10  11   0    1.74    3.05
  10 -11   0    3.91    2.14
 -11  11   0   64.59    4.72
  11 -11   0   61.45    4.07
 -12  11   0    6.88    2.12
  12 -11   0    6.82    3.50
 -13  11   0   41.39    3.11
  13 -11   0   42.18    4.86
 -14  11   0  165.38    7.97
  14 -11   0  153.55    8.61
 -15  11   0   53.85    3.38
  15 -11   0   53.00    6.35
 -16  11   0   77.02    6.40
  16 -11   0   82.30    5.45
 -17  11   0  133.06    5.86
  17 -11   0  121.13    6.16
 -18  11   0   -2.26    4.65
  18 -11   0    1.01    7.89
 -19  11   0  171.93    7.11
  19 -11   0  181.72   11.20
 -20  11   0   47.97    9.20
 -21  11   0    0.76    5.61
  19  12   0   54.93    9.47
  18  12   0   -4.95    5.63
 -18 -12   0    3.27    6.42
  17  12   0   11.67    6.97
  16  12   0   21.49    5.73
  15  12   0   79.25    7.28
 -15 -12   0   74.13    4.52
  14  12   0    2.50    3.14
 -14 -12   0    2.79    3.30
  13  12   0  250.48   12.72
 -13 -12   0  250.46    8.12
  12  12   0    2.03    3.78
 -12 -12   0    2.60    4.45
  11  12   0  667.06   22.91
 -11 -12   0  681.03   23.23
  10  12   0   76.49    5.12
 -10 -12   0   73.87    3.71
   9  12   0  358.96    9.87
  -9 -12   0  368.33   14.16
   8  12   0  139.90    7.02
  -8 -12   0  140.57    5.27
   7  12   0  483.73   12.82
  -7 -12   0  484.10   18.74
   6  12   0    6.35    1.77
   5  12   0   16.16    1.90
  -5 -12   0   13.59    3.74
   4  12   0    1.01    1.67
  -4 -12   0   -1.81    1.57
   3  12   0  417.65   11.60
  -3 -12   0  451.08   17.46
   2  12   0   50.94    2.60
  -2 -12   0   51.95    2.66
   1  12   0  788.45   20.03
  -1 -12   0  840.55   28.35
   0  12   0    3.58    2.01
   0 -12   0   -0.53    2.46
  -1  12   0  786.64   28.49
  -2  12   0   51.03    2.62
   2 -12   0   53.65    2.79
  -3  12   0  406.22   15.92
   3 -12   0  412.03   16.02
  -4  12   0   -0.58    2.10
  -5  12   0   18.19    2.22
   5 -12   0   19.72    2.43
  -6  12   0   12.05    3.09
   6 -12   0    5.47    3.17
  -7  12   0  493.65   18.22
   7 -12   0  514.80   19.23
  -8  12   0  129.85    4.49
   8 -12   0  144.65    7.35
  -9  12   0  375.78   10.85
   9 -12   0  359.12   10.26
 -10  12   0   73.90    3.41
  10 -12   0   81.67    5.80
 -11  12   0  658.35   17.14
  11 -12   0  646.87   17.51
 -12  12   0    1.91    2.88
  12 -12   0    3.34    2.92
 -13  12   0  256.62    7.64
  13 -12   0  254.68    8.71
 -14  12   0    2.48    3.18
  14 -12   0    4.55    4.16
 -15  12   0   84.78    4.40
  15 -12   0   77.80    6.91
 -16  12   0   25.76    3.77
  16 -12   0   22.95    7.81
  17 -12   0    5.28    5.89
 -18  12   0   -3.12    5.11
  18 -12   0    0.14    6.53
 -19  12   0   63.71    5.40
 -20  12   0   -3.09   10.23
  19  13   0   49.92    7.09
  18  13   0    2.23    3.53
  17  13   0  131.85    6.62
 -17 -13   0  124.30    8.49
  16  13   0    4.25    5.15
 -16 -13   0   -2.94    6.13
  15  13   0   79.78    5.09
  14  13   0   17.26    5.87
 -14 -13   0   21.28    5.12
  13  13   0   28.52    3.64
 -13 -13   0   30.45    6.38
  12  13   0   22.64    3.40
 -12 -13   0   28.38    5.05
  11  13   0   10.16    2.96
 -11 -13   0   12.85    3.18
  10  13   0   37.37    3.47
   9  13   0   91.79    6.69
  -9 -13   0   84.17    4.19
   8  13   0  132.56    4.92
  -8 -13   0  130.24    5.27
   7  13   0  610.24   21.67
  -7 -13   0  635.80   17.60
   6  13   0  111.43    4.73
  -6 -13   0  114.58    4.68
   5  13   0 1083.90   26.29
  -5 -13   0 1128.86   39.56
   4  13   0    3.53    1.73
  -4 -13   0    0.24    3.67
   3  13   0  454.49   12.84
  -3 -13   0  468.82   18.85
   2  13   0    3.61    2.43
  -2 -13   0    7.43    3.99
   1  13   0    5.83    3.35
  -1 -13   0    7.99    2.40
   0  13   0    0.50    2.10
   0 -13   0   -0.47    1.84
  -1  13   0    6.26    3.22
   1 -13   0    3.30    3.44
  -2  13   0    4.39    3.25
  -3  13   0  420.84   15.05
   3 -13   0  457.77   16.75
  -4  13   0    2.56    1.71
   4 -13   0    4.42    2.63
  -5  13   0 1068.70   25.90
   5 -13   0 1078.01   26.22
  -6  13   0  116.76    4.43
   6 -13   0  122.04    4.37
  -7  13   0  604.89   22.35
  -8  13   0  126.80    4.55
   8 -13   0  127.72    6.48
  -9  13   0   86.79    4.00
   9 -13   0   86.26    4.10
 -10  13   0   37.23    4.84
 -11  13   0   17.07    3.47
  11 -13   0   15.18    2.86
 -12  13   0   22.57    4.00
  12 -13   0   24.78    4.48
 -13  13   0   35.81    4.16
 -14  13   0   17.77    5.61
  14 -13   0   14.77    6.42
 -15  13   0   75.64    4.81
  15 -13   0   99.26    9.08
 -16  13   0   -1.42    4.79
  16 -13   0   12.13    9.77
 -17  13   0  150.06    5.68
  17 -13   0  147.85   10.87
 -18  13   0    1.89    4.58
 -19  13   0   68.30    7.09
  19 -13   0   64.01   11.33
 -20  13   0   -0.19    4.33
  17  14   0    1.80    5.77
  16  14   0    1.76    3.89
  15  14   0   19.43    4.91
 -15 -14   0   12.84    6.63
  14  14   0   92.94    5.84
 -14 -14   0  105.52    5.79
  13  14   0   30.22    7.14
 -13 -14   0   28.91    4.37
  12  14   0  219.54    6.99
 -12 -14   0  220.27    7.27
  11  14   0   60.69    3.50
 -11 -14   0   61.44    5.55
  10  14   0  168.52    9.51
 -10 -14   0  170.64    8.20
   9  14   0  174.69    6.78
  -9 -14   0  180.18    6.74
   8  14   0  184.65    6.79
  -8 -14   0  178.80    8.99
   7  14   0  141.95    5.08
  -7 -14   0  144.83    7.40
   6  14   0    1.91    2.65
  -6 -14   0    5.43    3.97
   5  14   0   69.87    3.54
  -5 -14   0   71.31    3.57
   4  14   0   15.48    2.25
   3  14   0  192.17    9.28
  -3 -14   0  181.85    8.48
   2  14   0  360.27   10.23
  -2 -14   0  365.28   10.49
   1  14   0   80.13    3.80
  -1 -14   0   80.75    3.77
   0  14   0  262.71    8.00
   0 -14   0  248.92   10.51
  -1  14   0   75.45    5.38
   1 -14   0   78.49    5.91
  -2  14   0  355.81   10.15
  -3  14   0  180.71    5.70
   3 -14   0  203.99    8.86
  -4  14   0   17.41    2.07
   4 -14   0   20.65    3.21
  -5  14   0   75.18    4.43
   5 -14   0   67.05    4.33
  -6  14   0    1.63    2.45
   6 -14   0    0.49    3.89
  -7  14   0  134.74    4.85
   7 -14   0  137.19    5.17
  -8  14   0  181.52    8.29
   8 -14   0  179.73    5.86
  -9  14   0  180.59    6.07
   9 -14   0  178.00    9.84
 -10  14   0  177.46    6.32
  10 -14   0  157.89    8.98
 -11  14   0   59.18    5.84
  11 -14   0   62.08    5.99
 -12  14   0  225.78    7.28
  12 -14   0  230.60   11.15
 -13  14   0   31.07    4.22
  13 -14   0   32.08    4.33
 -14  14   0  109.57    5.31
  14 -14   0  101.73    5.51
 -15  14   0   19.15    3.74
  15 -14   0   18.62    9.28
 -16  14   0    2.09    4.59
  16 -14   0    6.09    5.37
 -17  14   0   -3.19    5.22
  17 -14   0    2.72   10.72
 -18  14   0   -5.31    8.79
  18 -14   0   13.11   11.97
 -19  14   0    6.25    5.58
  19 -14   0   14.16    8.16
  17  15   0   27.18   10.52
 -17 -15   0   29.33    9.34
  16  15   0   81.81    7.74
 -16 -15   0   73.74    8.36
  15  15   0    2.71    6.04
 -15 -15   0   -2.39    9.87
  14  15   0   55.33    8.30
 -14 -15   0   77.83    9.63
  13  15   0    1.51    5.38
 -13 -15   0   -0.88    9.31
  12  15   0    0.24    4.10
 -12 -15   0    4.14    5.60
  11  15   0    7.12    6.20
 -11 -15   0   11.71    5.40
  10  15   0  163.79    6.52
 -10 -15   0  166.25    9.14
   9  15   0   28.54    3.31
   8  15   0  376.00   11.41
  -8 -15   0  392.98   15.01
   7  15   0   97.59    4.92
  -7 -15   0   85.08    8.03
   6  15   0  313.77   13.82
  -6 -15   0  332.28   14.18
   5  15   0  422.12   16.62
  -5 -15   0  409.87   17.51
   4  15   0  565.63   15.61
   3  15   0   -0.27    2.96
  -3 -15   0    4.42    3.93
   2  15   0  276.25    8.25
  -2 -15   0  263.89    8.39
   1  15   0    1.70    2.60
  -1 -15   0   -0.65    4.30
   0  15   0   -0.47    4.73
   0 -15   0    0.50    5.01
  -1  15   0   -2.78    2.95
   1 -15   0   -0.62    4.26
  -2  15   0  258.47    8.06
   2 -15   0  257.96    8.74
  -3  15   0    2.26    2.81
   3 -15   0    0.42    2.96
  -4  15   0  588.73   15.84
   4 -15   0  581.30   22.22
  -5  15   0  370.93   14.77
   5 -15   0  441.61   15.61
  -6  15   0  318.65   12.98
   6 -15   0  327.87   12.07
  -7  15   0   98.03    4.27
   7 -15   0   90.23    5.99
  -8  15   0  417.08   12.23
   8 -15   0  413.24   12.39
  -9  15   0   24.19    3.71
   9 -15   0   27.39    2.86
 -10  15   0  172.54    6.98
  10 -15   0  176.82    6.46
 -11  15   0    9.12    5.27
  11 -15   0    4.98    2.92
 -12  15   0    4.89    4.03
  12 -15   0    4.49    4.35
 -13  15   0    1.86    4.30
  13 -15   0    0.33    4.40
 -14  15   0   70.59    7.04
  14 -15   0   71.16    9.02
 -15  15   0    5.02    8.19
  15 -15   0    0.06    4.88
 -16  15   0   84.19    9.64
  16 -15   0   90.15    7.70
 -17  15   0   40.44    9.50
  17 -15   0   28.11    5.99
 -18  15   0   93.87    5.43
  17  16   0   -0.79    3.74
  16  16   0    8.35    7.70
 -16 -16   0   -0.98   10.36
  15  16   0    4.78    8.15
  14  16   0  110.39    7.17
 -14 -16   0   92.75    7.20
  13  16   0   38.45    5.70
  12  16   0  217.23    7.73
  11  16   0   37.29    4.75
  10  16   0  266.71    8.62
   9  16   0   18.54    4.48
  -9 -16   0   19.43    7.77
   8  16   0   39.26    6.22
  -8 -16   0   41.45    4.49
   7  16   0  249.76    8.17
   6  16   0   22.42    3.83
  -6 -16   0   34.74    5.60
   5  16   0   11.10    5.63
  -5 -16   0    9.31    6.25
   4  16   0   17.73    4.16
  -4 -16   0   19.17    3.21
   3  16   0    8.12    3.53
  -3 -16   0    6.62    2.81
   2  16   0  459.44   17.20
  -2 -16   0  423.11   17.53
   1  16   0   -0.35    3.44
  -1 -16   0    6.17    3.66
   0  16   0  669.19   16.95
   0 -16   0  665.09   16.46
  -1  16   0    0.26    5.14
   1 -16   0    5.32    5.50
  -2  16   0  386.06   10.84
   2 -16   0  395.57   11.24
  -3  16   0    1.53    2.91
   3 -16   0    4.17    4.50
  -4  16   0   25.63    5.31
   4 -16   0   23.98    5.91
  -5  16   0   13.14    3.01
   5 -16   0    7.56    2.91
  -6  16   0   27.50    2.85
   6 -16   0   32.27    3.71
  -7  16   0  254.49   10.20
   7 -16   0  271.35   12.15
  -8  16   0   40.25    4.13
   8 -16   0   38.48    4.37
  -9  16   0   21.10    3.44
   9 -16   0   30.71    5.86
 -10  16   0  262.16   10.36
  10 -16   0  266.55   12.19
 -11  16   0   44.37    4.82
  11 -16   0   38.88    5.25
 -12  16   0  219.25   11.50
  12 -16   0  215.97    8.09
 -13  16   0   36.74    5.40
  13 -16   0   39.14    5.50
 -14  16   0  120.54    8.19
  14 -16   0  111.33    7.86
 -15  16   0   -5.94    8.75
  15 -16   0   -3.27   10.35
 -16  16   0    9.53    5.30
  16 -16   0   11.76    8.12
  16  17   0   14.95    3.09
  15  17   0   95.31   14.19
 -15 -17   0   69.41    8.69
  14  17   0   56.72    7.05
 -14 -17   0   45.91   10.53
  13  17   0   17.50    8.07
 -13 -17   0   11.28    8.74
  12  17   0   36.41    7.17
 -12 -17   0   20.58   12.75
  11  17   0   32.29    6.72
 -11 -17   0   35.46   10.26
  10  17   0   10.95    5.67
 -10 -17   0   25.69    9.90
   9  17   0    1.27    5.93
  -9 -17   0    1.21    6.49
   8  17   0   98.87    6.00
  -8 -17   0   97.86    5.79
   7  17   0   27.65    4.22
   6  17   0  119.33    5.89
  -6 -17   0  117.22    6.22
   5  17   0   15.11    6.09
  -5 -17   0    9.60    7.11
   4  17   0   57.26    7.17
  -4 -17   0   58.01    7.99
   3  17   0   16.52    4.13
  -3 -17   0   18.18    7.02
   2  17   0   93.43    8.02
   1  17   0    9.83    2.94
  -1 -17   0    9.87    3.18
   0  17   0   -1.60    5.63
   0 -17   0    2.30    4.25
  -1  17   0    8.33    3.63
   1 -17   0   14.95    5.94
  -2  17   0   76.81    6.16
   2 -17   0   84.36    6.04
  -3  17   0   18.08    4.06
   3 -17   0   18.61    4.16
  -4  17   0   54.53    4.72
   4 -17   0   48.84    4.71
  -5  17   0    6.13    6.12
   5 -17   0    7.66    7.07
  -6  17   0  119.09    4.88
   6 -17   0  121.19    7.09
  -7  17   0   33.46    5.07
   7 -17   0   27.14    4.88
  -8  17   0  100.52    5.18
   8 -17   0   97.66    5.08
  -9  17   0    1.40    6.65
 -10  17   0   20.59    4.07
  10 -17   0   27.23    7.20
 -11  17   0   29.43    8.07
  11 -17   0   32.50    5.76
  12 -17   0   29.26    4.84
 -13  17   0   16.92    4.82
  13 -17   0   20.42    6.39
  13  18   0  193.50   10.58
 -13 -18   0  193.30   10.40
  12  18   0  176.10   10.59
 -12 -18   0  130.47    7.66
  11  18   0    4.40   10.52
 -11 -18   0   -4.26    9.67
  10  18   0  206.17    8.99
 -10 -18   0  179.89    8.30
   9  18   0   62.89   10.33
  -9 -18   0   57.38    7.30
   8  18   0  113.65    6.52
  -8 -18   0  109.30    7.53
   7  18   0   10.00    5.79
   6  18   0   -1.08    5.44
  -6 -18   0    4.46    6.66
   5  18   0   24.84    4.00
  -5 -18   0   26.16    4.30
   4  18   0    3.58    5.08
   3  18   0  344.50    9.94
  -3 -18   0  341.96   14.52
   2  18   0   37.16    4.59
  -2 -18   0   39.85    6.88
   1  18   0  106.34    6.13
  -1 -18   0  108.01    6.16
   0  18   0  265.68   11.90
   0 -18   0  304.45   13.14
  -1  18   0  124.57    9.34
  -2  18   0   42.66    8.13
   2 -18   0   29.03    7.63
  -3  18   0  300.75    9.50
   3 -18   0  310.22    9.57
  -4  18   0    3.97    4.62
   4 -18   0    1.89    4.82
  -5  18   0   26.54    4.69
   5 -18   0   24.45    4.98
  -6  18   0    2.98    4.30
   6 -18   0    5.87    4.52
  -7  18   0   10.75    5.79
   7 -18   0    8.15    4.96
  -8  18   0  113.75    9.24
   8 -18   0   91.37   10.82
  -9  18   0   65.54    9.35
   9 -18   0   59.77    5.50
 -10  18   0  200.81    9.25
  10 -18   0  189.85    6.95
   8  19   0   34.15    4.69
  -8 -19   0   39.65    5.96
   7  19   0   41.63    7.74
   6  19   0    9.08    5.07
  -6 -19   0   15.64    9.21
   5  19   0  121.78    6.32
  -5 -19   0  125.10    8.75
   4  19   0   17.21    5.09
  -4 -19   0   11.82    5.05
   3  19   0   51.22    6.55
  -3 -19   0   50.70    6.09
   2  19   0   33.78    6.13
  -2 -19   0   40.76    6.29
   1  19   0    4.89    4.58
  -1 -19   0    1.78    6.69
   0  19   0    4.32    4.71
   0 -19   0   -1.42    7.89
  -1  19   0    5.57    5.57
   1 -19   0   -0.72   10.03
  -3  19   0   36.12    8.07
   3 -19   0   45.79    6.50
  -4  19   0   -1.87    9.11
   4 -19   0   10.29    5.01
  -5  19   0  110.48    6.48
   5 -19   0  117.33    6.72
  -6  19   0   11.05    5.79
   5 -19   1    8.95    4.69
  -5  19  -1   -1.27    4.65
   4 -19   1    4.09    5.44
  -4  19  -1   -1.54    3.96
   3 -19   1  190.94    7.63
  -3  19  -1  171.72    7.56
   2 -19   1    2.76    4.95
  -2  19  -1   -1.47    8.33
   1 -19   1  118.87   11.41
  -1  19  -1  143.70    6.46
   0 -19   1  144.73   10.66
   0  19  -1  148.03    7.04
  -1 -19   1  127.16   11.15
   1  19  -1  135.32   10.78
  -2 -19   1    8.15    5.41
   2  19  -1    2.14    4.37
  -3 -19   1  178.55   13.61
   3  19  -1  210.87   13.51
  -4 -19   1   -2.29    8.52
   4  19  -1    4.58    5.81
  -5 -19   1   11.96    7.90
   5  19  -1   10.91    5.43
   6  19  -1   10.65    9.28
 -11  18  -1   16.81    4.81
  10 -18   1   26.95    8.51
 -10  18  -1   33.55    3.90
  -9  18  -1   15.96    3.91
   8 -18   1   18.71    5.15
  -8  18  -1   28.13    4.82
   7 -18   1   23.64    4.14
  -7  18  -1   21.27    5.67
   6 -18   1   21.01    3.76
  -6  18  -1   29.30    4.07
   5 -18   1   83.73    8.92
  -5  18  -1   75.24    7.80
   4 -18   1   37.40    7.25
  -4  18  -1   53.29    4.75
  -3  18  -1   65.54    6.25
   2 -18   1   65.88    8.03
  -2  18  -1   54.83    5.99
   1 -18   1   65.03   10.16
  -1  18  -1   82.46    5.70
   0 -18   1    0.65    5.22
   0  18  -1   -6.39    4.79
   1  18  -1   94.91    7.01
  -2 -18   1   60.03    4.91
   2  18  -1   54.33    4.63
  -3 -18   1   50.30    4.73
   3  18  -1   53.38    4.99
  -4 -18   1   36.12    6.50
   4  18  -1   54.63    6.75
  -5 -18   1   95.11    8.68
   5  18  -1   74.45    5.57
   6  18  -1   33.00    4.69
   7  18  -1   30.81    5.84
   8  18  -1   27.92    4.56
  -9 -18   1    9.24    5.70
   9  18  -1   12.66    8.95
 -10 -18   1   32.02    5.73
  10  18  -1   32.75    9.60
 -11 -18   1    4.99    5.79
  11  18  -1    5.05    3.55
  14 -17   1  113.50    8.32
 -14  17  -1   90.12    8.92
 -13  17  -1   48.99    5.91
  12 -17   1  250.84    9.30
 -12  17  -1  243.96    8.92
  11 -17   1   10.42    4.25
 -11  17  -1   24.38    6.27
  10 -17   1  173.83   11.64
 -10  17  -1  161.51    6.39
   9 -17   1   27.63    7.68
  -9  17  -1   47.38    5.14
   8 -17   1   19.69    4.00
  -8  17  -1   14.87    4.92
   7 -17   1    9.22    4.30
  -7  17  -1   11.80    6.71
   6 -17   1    5.89    3.99
  -6  17  -1    3.28    3.66
   5 -17   1    0.07    4.39
  -5  17  -1   -3.02    6.26
   4 -17   1   50.60    4.37
  -4  17  -1   63.38    7.14
   3 -17   1   27.13    7.14
  -3  17  -1   24.41    6.36
   2 -17   1  379.62   17.11
  -2  17  -1  400.91   16.64
   1 -17   1   26.42    3.74
  -1  17  -1   22.15    3.11
   0 -17   1  211.05    7.57
  -1 -17   1   30.93    6.29
   1  17  -1   24.95    4.30
  -2 -17   1  381.27   11.31
   2  17  -1  407.33   11.41
   3  17  -1   17.64    3.05
  -4 -17   1   53.38    3.96
   4  17  -1   63.11    3.96
  -5 -17   1   -1.06    4.79
   5  17  -1    2.96    3.01
  -6 -17   1    4.66    3.66
   6  17  -1    5.44    3.67
  -7 -17   1    1.34    8.07
   7  17  -1    6.94    3.89
  -8 -17   1   36.73    5.41
   8  17  -1   23.67    7.33
  -9 -17   1   45.13    5.99
   9  17  -1   50.05    4.61
 -10 -17   1  142.08   11.46
  10  17  -1  148.40    7.68
  11  17  -1   15.89    5.25
 -12 -17   1  222.93   14.87
  12  17  -1  236.40   11.50
 -13 -17   1   48.83   11.86
  13  17  -1   49.94    7.68
 -14 -17   1  112.57   13.83
  14  17  -1  104.35   12.52
  17 -16   1    1.54    3.14
  16 -16   1   40.35   12.75
 -16  16  -1   46.28   10.88
  15 -16   1   14.98    9.47
 -15  16  -1    9.07    5.32
  14 -16   1   78.35    7.51
 -14  16  -1   72.63    6.50
  13 -16   1    2.04    8.43
 -13  16  -1    4.79    6.09
  12 -16   1    5.48    4.89
 -12  16  -1    2.16    4.73
  11 -16   1    1.93    6.75
 -11  16  -1    2.52    3.94
  10 -16   1   86.66    5.55
 -10  16  -1   93.83    8.23
   9 -16   1    2.99    4.30
  -9  16  -1    5.77    4.07
   8 -16   1  181.07    8.81
  -8  16  -1  179.17    8.15
   7 -16   1    7.97    3.80
  -7  16  -1    9.63    3.67
   6 -16   1  308.42    9.73
  -6  16  -1  301.77    9.40
   5 -16   1   30.77    5.28
  -5  16  -1   30.81    3.21
   4 -16   1  277.12    8.32
  -4  16  -1  285.64    8.16
   3 -16   1   20.10    5.37
  -3  16  -1   14.98    3.08
   2 -16   1  122.09    8.16
  -2  16  -1  121.82    7.56
   1 -16   1   40.97    5.94
  -1  16  -1   44.86    6.17
   0 -16   1   -1.90    4.76
   0  16  -1    1.18    2.82
  -1 -16   1   48.12    4.19
   1  16  -1   52.23    6.22
  -2 -16   1  130.57    5.31
   2  16  -1  125.48    5.17
   3  16  -1   14.25    3.11
   4  16  -1  256.71    8.23
   5  16  -1   28.90    4.26
  -6 -16   1  296.52    8.99
   6  16  -1  284.25    8.76
  -7 -16   1   10.29    4.16
   7  16  -1    5.08    3.99
   8  16  -1  178.28    6.50
  -9 -16   1    9.04    4.42
   9  16  -1    4.81    4.27
 -10 -16   1  100.78    7.35
  10  16  -1   90.72    7.14
 -11 -16   1   -1.18    6.17
  11  16  -1   10.71    7.35
 -12 -16   1    5.86    5.20
  12  16  -1   -3.77    8.38
 -13 -16   1    2.01    5.58
  13  16  -1    0.91    8.49
 -14 -16   1   70.43    5.81
  14  16  -1   81.63    6.39
 -15 -16   1    6.16    8.91
  16  16  -1   57.28    7.28
 -17 -16   1   -5.07    6.79
  17  16  -1   -1.31    3.18
  18 -15   1   15.43   10.48
 -18  15  -1   25.34    6.69
  17 -15   1   -0.33   11.74
 -17  15  -1    3.30    6.56
  16 -15   1   24.05    9.94
 -16  15  -1   25.13    9.31
  15 -15   1   79.58    9.11
 -15  15  -1   66.98    6.32
  14 -15   1   98.77    6.72
 -14  15  -1   89.94    6.15
  13 -15   1   28.34    5.05
 -13  15  -1   31.43    4.88
  12 -15   1  244.56    8.25
 -12  15  -1  250.68    7.71
  11 -15   1   21.82    4.36
 -11  15  -1   27.13    6.39
  10 -15   1  158.84    9.31
 -10  15  -1  168.55    6.43
   9 -15   1    1.37    3.45
  -9  15  -1    3.05    2.86
   8 -15   1   28.31    3.78
  -8  15  -1   42.86    5.67
   7 -15   1   89.33    6.61
  -7  15  -1   91.20    4.30
   6 -15   1   11.80    3.45
  -6  15  -1   14.22    3.24
   5 -15   1  129.29    5.12
  -5  15  -1  123.55    8.56
   4 -15   1   29.96    2.99
  -4  15  -1   27.56    2.98
   3 -15   1   67.90    3.99
  -3  15  -1   56.66    3.35
  -2  15  -1  211.12    8.88
  -1  15  -1   57.35    3.74
   0  15  -1  236.40    7.53
  -1 -15   1   59.38    3.94
   1  15  -1   72.55    5.84
  -2 -15   1  188.38    6.20
   2  15  -1  198.34    6.39
  -3 -15   1   64.93    4.20
   3  15  -1   48.48    5.37
  -4 -15   1   25.82    3.43
   4  15  -1   25.83    3.31
  -5 -15   1  117.50    5.32
   5  15  -1  128.53    5.74
   6  15  -1   10.48    3.28
  -7 -15   1   90.71    5.71
   7  15  -1   86.88    4.09
  -8 -15   1   33.10    4.02
   8  15  -1   37.49    3.93
  -9 -15   1    1.14    2.99
   9  15  -1    3.93    2.91
  10  15  -1  160.48    6.36
 -11 -15   1   24.42    5.79
  11  15  -1   18.20    4.48
 -12 -15   1  236.14   11.21
  12  15  -1  252.08    8.61
  13  15  -1   35.13    5.60
 -14 -15   1   88.69    7.66
  14  15  -1   97.49    5.48
 -15 -15   1   64.47    7.61
  15  15  -1   65.18    6.89
 -16 -15   1   16.98    5.99
  16  15  -1   29.29    8.35
  17  15  -1   -2.36    6.98
  18  15  -1    3.80    4.17
  19 -14   1   32.28    7.04
  18 -14   1   51.49    7.81
 -18  14  -1   46.64    7.28
  17 -14   1  176.82    9.15
 -17  14  -1  161.38    6.75
  16 -14   1   26.02    9.41
 -16  14  -1   23.82    4.35
  15 -14   1  113.16    8.58
 -15  14  -1   87.51    8.40
  14 -14   1   72.66    5.61
 -14  14  -1   72.49    4.53
  13 -14   1    8.76    4.17
 -13  14  -1   10.52    4.02
  12 -14   1   24.70    4.10
 -12  14  -1   24.54    3.99
  11 -14   1    4.96    3.34
 -11  14  -1    2.55    3.09
  10 -14   1   13.01    3.45
 -10  14  -1   10.20    3.18
  -9  14  -1   22.62    3.68
   8 -14   1  306.76   14.45
  -8  14  -1  295.08    8.62
   7 -14   1  414.16   17.33
  -7  14  -1  414.94   11.51
  -6  14  -1  268.22   10.29
  -5  14  -1  472.72   17.18
   4 -14   1  475.46   13.18
  -4  14  -1  445.55   12.15
   3 -14   1  148.73    8.33
  -3  14  -1  156.19    5.50
   2 -14   1  134.76    5.25
  -2  14  -1  137.25    5.37
   1 -14   1   36.91    3.78
  -1  14  -1   35.46    2.71
   0 -14   1    2.14    4.10
   0  14  -1   -0.22    3.81
  -1 -14   1   34.90    3.19
   1  14  -1   39.92    4.48
  -2 -14   1  120.68    7.02
   2  14  -1  115.23    4.94
  -3 -14   1  158.79    6.26
   3  14  -1  148.36    5.34
  -4 -14   1  478.65   13.17
   4  14  -1  467.07   18.25
  -5 -14   1  455.45   17.99
   5  14  -1  475.97   16.77
  -6 -14   1  285.03    8.91
   6  14  -1  251.44   10.49
  -7 -14   1  419.30   16.66
   7  14  -1  416.97   11.71
  -8 -14   1  309.18   14.32
   8  14  -1  281.72    9.10
  -9 -14   1    8.91    3.18
   9  14  -1   19.56    4.40
 -10 -14   1   17.92    3.14
  10  14  -1    9.38    2.58
  11  14  -1    1.84    3.27
 -12 -14   1   23.73    7.08
  12  14  -1   33.43    4.09
 -13 -14   1    6.53    3.34
  13  14  -1    4.79    4.85
 -14 -14   1   74.70    5.41
  14  14  -1   72.17    7.97
  15  14  -1   92.78    5.48
 -16 -14   1   19.31    5.44
  16  14  -1   21.07    7.24
 -17 -14   1  164.09   10.59
  17  14  -1  156.48   10.98
 -18 -14   1   35.78    6.82
  18  14  -1   36.01    9.27
 -19 -14   1   31.78    7.92
 -19  13  -1    4.16    4.52
  18 -13   1   16.95    9.81
 -18  13  -1    7.01    7.45
  17 -13   1    4.91    6.84
 -17  13  -1   14.29    7.12
  16 -13   1   28.12   10.15
 -16  13  -1   12.85    5.09
  15 -13   1   80.37    5.48
 -15  13  -1   80.13    5.24
  14 -13   1   83.77    5.35
 -14  13  -1   76.22    5.57
  13 -13   1  283.48    8.91
 -13  13  -1  300.92    9.14
  12 -13   1   32.90    3.64
 -12  13  -1   31.96    3.78
  11 -13   1   36.04    3.51
 -11  13  -1   39.37    3.44
  10 -13   1   42.84    3.51
 -10  13  -1   44.50    3.08
   9 -13   1  129.79    6.82
  -9  13  -1  170.97    5.86
   8 -13   1   89.17    4.39
  -8  13  -1   70.82    5.37
   7 -13   1   35.19    2.88
  -7  13  -1   44.47    5.01
   6 -13   1   62.47    4.63
  -6  13  -1   73.54    5.09
   5 -13   1   86.69    3.91
  -5  13  -1   86.35    3.68
   4 -13   1   53.91    4.62
  -4  13  -1   65.94    5.09
  -3  13  -1  364.72    9.70
   2 -13   1   60.11    4.85
  -2  13  -1   75.04    4.25
  -1  13  -1  220.72    6.92
   0 -13   1  173.72    8.53
   0  13  -1  182.32    6.35
  -1 -13   1  237.22   11.05
   1  13  -1  230.49    7.56
  -2 -13   1   59.36    3.32
   2  13  -1   77.34    4.00
  -3 -13   1  411.47   15.74
   3  13  -1  343.20    9.34
   4  13  -1   60.72    3.32
  -5 -13   1   86.10    3.86
   5  13  -1   87.08    4.30
  -6 -13   1   63.34    4.86
   6  13  -1   66.04    3.24
   7  13  -1   45.48    2.91
  -8 -13   1   83.97    4.03
   8  13  -1   83.40    6.13
  -9 -13   1  136.85    5.48
   9  13  -1  164.12    6.36
 -10 -13   1   48.90    3.89
  10  13  -1   39.04    5.09
 -11 -13   1   29.53    2.99
  11  13  -1   47.56    5.21
 -12 -13   1   30.91    3.68
  12  13  -1   29.73    3.57
 -13 -13   1  283.48    8.48
  13  13  -1  297.41   12.00
 -14 -13   1   81.40    5.04
  14  13  -1   75.63    7.50
  15  13  -1   75.73    4.89
 -16 -13   1   11.60    5.30
  16  13  -1   17.43    5.05
 -17 -13   1   16.32    5.70
  17  13  -1   23.70    8.00
 -18 -13   1    1.48    7.64
  18  13  -1    3.66    7.96
  19  13  -1   23.47    7.48
  19 -12   1  122.71   11.44
 -19  12  -1  141.85   10.98
  18 -12   1    5.81    8.51
 -18  12  -1   -1.04    5.09
  17 -12   1  234.12   14.00
 -17  12  -1  256.91   11.66
 -16  12  -1   15.72    6.50
  15 -12   1  139.35    5.66
 -15  12  -1  154.35    6.45
  14 -12   1   98.00    6.81
 -14  12  -1   96.95    4.29
  13 -12   1   97.66    6.29
 -13  12  -1   80.17    5.94
  12 -12   1   38.73    3.27
 -12  12  -1   50.25    5.02
  11 -12   1    0.37    2.68
 -11  12  -1    4.23    3.30
 -10  12  -1    2.03    2.10
   9 -12   1  214.59    6.26
  -9  12  -1  213.84   10.22
   8 -12   1   10.51    2.52
  -8  12  -1   13.40    2.65
   7 -12   1  675.09   16.38
  -7  12  -1  760.86   25.95
   6 -12   1   27.89    3.67
  -6  12  -1   23.75    2.48
   5 -12   1 1036.52   27.31
  -5  12  -1 1089.12   27.30
   4 -12   1   49.71    3.68
  -4  12  -1   56.51    3.61
   3 -12   1  342.74    9.89
  -3  12  -1  394.99   10.85
   2 -12   1    5.01    1.61
  -2  12  -1    4.42    1.54
   1 -12   1  100.16    4.09
  -1  12  -1  117.96    4.10
   0  12  -1    4.16    2.30
  -1 -12   1  104.84    3.84
   1  12  -1  126.77    4.52
  -2 -12   1    5.91    2.82
   2  12  -1    7.53    2.07
  -3 -12   1  345.70    9.45
   3  12  -1  397.18   15.92
  -4 -12   1   52.36    3.94
   4  12  -1   50.47    3.78
  -5 -12   1  994.24   25.20
   5  12  -1 1100.22   26.91
  -6 -12   1   26.94    2.68
   6  12  -1   29.16    2.81
  -7 -12   1  682.60   24.88
   7  12  -1  754.27   18.58
  -8 -12   1   11.20    3.15
   8  12  -1   12.16    2.78
   9  12  -1  192.64    6.71
 -10 -12   1   -1.64    2.39
  10  12  -1    1.11    3.21
 -11 -12   1   -0.92    2.09
  11  12  -1    3.08    3.60
 -12 -12   1   41.45    3.83
  12  12  -1   41.94    3.73
 -13 -12   1   92.22    4.78
  13  12  -1   85.64    6.00
 -14 -12   1   91.08    6.07
  14  12  -1   90.32    5.84
 -15 -12   1  144.52   10.25
  15  12  -1  156.60    7.17
 -16 -12   1    3.60    4.04
  16  12  -1   11.20    4.58
 -17 -12   1  218.43    9.53
  17  12  -1  240.79   11.27
 -18 -12   1   -3.14    6.20
  18  12  -1    0.63    5.35
  19  12  -1  117.73    7.77
 -20 -12   1   18.44    6.76
  20  12  -1   15.59    6.91
 -20  11  -1    5.97    4.22
  19 -11   1   57.25    7.05
 -19  11  -1   56.23    8.75
  18 -11   1   -3.55    5.90
 -18  11  -1   -1.06    4.50
  17 -11   1   57.68    8.62
 -17  11  -1   59.78    4.81
  16 -11   1    6.69    6.75
 -16  11  -1    5.74    3.43
  15 -11   1  119.61    8.12
 -15  11  -1  128.76    5.48
  14 -11   1   89.37    6.07
 -14  11  -1   67.38    5.64
  13 -11   1  102.75    4.33
 -13  11  -1   87.87    5.09
  12 -11   1   51.95    3.50
 -12  11  -1   50.77    4.96
  11 -11   1  602.08   14.65
 -11  11  -1  606.77   20.71
  10 -11   1   52.71    4.06
 -10  11  -1   56.17    2.96
   9 -11   1  312.48   13.41
  -9  11  -1  305.11   11.67
   8 -11   1   13.69    2.98
  -8  11  -1    7.89    1.63
   7 -11   1   21.47    3.47
  -7  11  -1   29.13    2.23
   6 -11   1   10.19    2.68
  -6  11  -1    9.34    1.67
   5 -11   1  126.97    6.32
  -5  11  -1  121.02    4.27
   4 -11   1   64.41    2.98
  -4  11  -1   51.74    2.84
   3 -11   1  521.92   19.30
  -3  11  -1  515.36   13.56
   2 -11   1  315.81   12.49
  -2  11  -1  296.92    8.45
   1 -11   1 1091.76   26.62
  -1  11  -1 1076.65   25.57
  -1 -11   1 1057.54   37.96
   1  11  -1 1051.56   26.83
  -2 -11   1  309.25   12.56
   2  11  -1  293.03    8.48
  -3 -11   1  543.44   19.62
   3  11  -1  529.57   19.50
  -4 -11   1   66.11    2.99
   4  11  -1   53.64    3.05
  -5 -11   1  124.07    4.49
   5  11  -1  126.05    6.03
  -6 -11   1   10.45    1.65
   6  11  -1   11.46    1.76
  -7 -11   1   18.65    1.94
   7  11  -1   26.00    2.19
  -8 -11   1   13.63    2.22
   8  11  -1   10.12    2.85
  -9 -11   1  289.38   10.66
   9  11  -1  293.55    8.36
 -10 -11   1   60.77    3.35
  10  11  -1   52.30    4.25
 -11 -11   1  599.77   22.35
  11  11  -1  585.04   15.31
 -12 -11   1   55.38    5.44
  12  11  -1   41.92    3.14
  13  11  -1   83.53    4.14
 -14 -11   1   80.62    4.37
  14  11  -1   76.47    6.35
 -15 -11   1  122.40    9.04
  15  11  -1  139.16    5.97
 -16 -11   1   10.99    4.84
  16  11  -1    4.88    5.35
 -17 -11   1   68.43    6.71
  17  11  -1   69.24    7.22
 -18 -11   1   -0.46    5.79
  18  11  -1    0.65    6.33
  19  11  -1   63.72    6.40
  20  11  -1   -0.39    6.32
 -21  10  -1   21.30    8.22
  19 -10   1  111.93   10.72
 -19  10  -1  127.75    6.43
  18 -10   1  312.43   13.71
 -18  10  -1  362.07   14.45
  17 -10   1   93.92    5.34
 -17  10  -1   78.72    4.71
  16 -10   1  100.59    5.20
 -16  10  -1   99.40    4.88
  15 -10   1  130.24    8.19
 -15  10  -1  102.42    4.68
 -14  10  -1   71.42    3.68
  13 -10   1   47.29    4.63
 -13  10  -1   45.99    2.81
  12 -10   1   36.19    2.72
 -12  10  -1   41.78    4.03
  11 -10   1   12.79    2.25
 -11  10  -1   14.54    1.90
  10 -10   1  128.66    6.89
 -10  10  -1  130.79    6.61
   9 -10   1   40.31    3.38
  -9  10  -1   38.67    2.32
   8 -10   1 1019.15   38.76
  -8  10  -1 1057.19   26.15
  -7  10  -1  695.60   25.95
   6 -10   1   11.04    2.68
  -6  10  -1   38.63    3.54
   5 -10   1  201.32    6.68
  -5  10  -1  210.43    6.53
   4 -10   1  555.97   19.60
  -4  10  -1  615.24   15.95
   3 -10   1  381.68   10.64
  -3  10  -1  374.80    9.84
   2 -10   1  304.47    8.74
  -2  10  -1  302.79    8.20
   1 -10   1  253.89    7.63
  -1  10  -1  254.10    6.71
  -1 -10   1  249.30    6.97
   1  10  -1  259.26   10.13
  -2 -10   1  319.10    8.89
   2  10  -1  348.51   12.95
  -3 -10   1  383.31   15.33
   3  10  -1  332.75   12.69
  -4 -10   1  553.51   21.34
   4  10  -1  607.02   16.15
  -5 -10   1  194.51    8.48
   5  10  -1  210.00    9.14
   6  10  -1   40.71    2.19
  -7 -10   1  677.88   23.26
   7  10  -1  684.93   17.31
  -8 -10   1 1057.71   26.09
   8  10  -1 1036.52   26.09
  -9 -10   1   37.03    2.60
   9  10  -1   43.02    2.91
  10  10  -1  125.10    4.86
 -11 -10   1   12.42    2.27
  11  10  -1   12.51    2.22
 -12 -10   1   42.71    4.07
  12  10  -1   35.76    3.15
 -13 -10   1   55.84    4.59
  13  10  -1   52.28    3.32
  14  10  -1   63.25    3.86
 -15 -10   1  121.98    6.65
  15  10  -1   93.67    6.58
 -16 -10   1   96.46    6.15
  16  10  -1   96.46    6.72
 -17 -10   1   82.10    6.26
  17  10  -1   84.46    7.05
 -18 -10   1  323.99   12.87
  18  10  -1  331.34   13.27
 -19 -10   1  128.86    6.30
  19  10  -1  123.40    6.82
 -20 -10   1   53.97    7.22
  20  10  -1   44.30    8.55
 -21 -10   1   24.12    9.92
  21  10  -1    7.47    7.41
 -21   9  -1    8.72    6.07
  20  -9   1  147.58   12.81
 -20   9  -1  167.76    7.15
  19  -9   1   13.40    5.47
 -19   9  -1   15.97    4.53
  17  -9   1   -1.06    4.71
 -17   9  -1    1.63    3.02
  16  -9   1   29.10    3.55
 -16   9  -1   22.72    4.45
  15  -9   1   77.76    4.10
 -15   9  -1   81.51    5.53
 -14   9  -1  204.14    9.28
  13  -9   1  173.20    5.63
  12  -9   1  612.73   16.22
 -12   9  -1  605.67   20.51
  11  -9   1   90.32    3.73
 -11   9  -1  100.38    6.10
  10  -9   1  713.70   27.88
 -10   9  -1  767.21   19.00
   9  -9   1   90.43    3.83
  -9   9  -1  104.71    3.86
   8  -9   1  293.94    7.84
  -8   9  -1  313.61   13.67
   7  -9   1  346.90    9.20
  -7   9  -1  350.81   13.63
   6  -9   1  171.80    5.27
  -6   9  -1  163.56    5.32
   5  -9   1  265.21    7.51
  -5   9  -1  247.86    7.20
   4  -9   1  192.28    5.81
  -4   9  -1  144.39    4.43
   3  -9   1  354.27    9.99
  -3   9  -1  324.98    8.89
   2  -9   1 2057.98   48.28
  -2   9  -1 1942.28   63.25
   1  -9   1 1143.72   40.27
  -1   9  -1 1144.10   27.10
   0  -9   1 3000.79   98.58
  -1  -9   1 1185.65   40.32
   1   9  -1 1096.31   35.70
  -2  -9   1 2055.02   48.51
   2   9  -1 1972.05   45.26
  -3  -9   1  351.55    9.44
   3   9  -1  373.35   13.89
  -4  -9   1  189.52    5.86
   4   9  -1  146.33    4.43
  -5  -9   1  270.70   13.12
   5   9  -1  269.88    8.17
  -6  -9   1  169.23    7.87
   6   9  -1  157.53    4.69
  -7  -9   1  357.43   10.40
   7   9  -1  381.70   16.38
  -8  -9   1  291.58    8.22
   8   9  -1  297.02   11.48
  -9  -9   1   82.55    4.55
   9   9  -1   99.93    3.87
 -10  -9   1  721.36   17.95
  10   9  -1  780.25   29.73
 -11  -9   1   89.80    5.87
  11   9  -1  104.49    4.62
 -12  -9   1  582.91   15.13
  12   9  -1  603.62   16.03
 -13  -9   1  182.05    9.81
  13   9  -1  177.39    6.32
 -14  -9   1  211.15    7.27
  14   9  -1  208.67   10.25
 -15  -9   1   79.63    5.08
  15   9  -1   72.16    4.03
 -16  -9   1   21.66    3.64
  16   9  -1   15.21    2.75
 -17  -9   1    0.95    4.12
  17   9  -1    3.24    3.93
 -18  -9   1   28.39    5.67
  18   9  -1   28.15    4.09
 -19  -9   1    7.67    5.76
  19   9  -1   19.20    5.84
 -20  -9   1  166.30   11.87
  20   9  -1  137.32    9.01
 -21   8  -1   17.76    5.70
 -20   8  -1  222.40   10.28
  19  -8   1   37.85    7.61
 -19   8  -1   49.12    5.73
  18  -8   1  126.05    8.51
 -18   8  -1  126.48    5.28
  17  -8   1   57.41    6.00
 -17   8  -1   57.12    5.32
  16  -8   1  276.51   11.37
 -16   8  -1  297.19   11.80
  15  -8   1   11.93    2.68
 -15   8  -1   11.33    2.23
  14  -8   1  258.51   12.48
 -14   8  -1  235.57    9.11
  13  -8   1   50.54    2.63
 -13   8  -1   49.95    2.63
  12  -8   1   28.18    2.09
 -12   8  -1   28.15    2.96
  11  -8   1    7.27    1.65
 -11   8  -1    7.11    1.58
  10  -8   1  397.56   14.66
 -10   8  -1  385.57   13.66
   9  -8   1   47.94    2.45
  -9   8  -1   52.20    2.33
   8  -8   1  709.18   17.49
  -8   8  -1  793.54   20.74
   7  -8   1  240.23    9.87
  -7   8  -1  256.48    7.89
   6  -8   1  985.33   32.86
   5  -8   1  450.26   15.97
  -5   8  -1  418.96   16.39
  -4   8  -1 1166.76   27.85
   3  -8   1    1.41    1.30
  -3   8  -1    0.53    1.32
   2  -8   1  369.28    9.45
  -2   8  -1  464.96   11.84
  -1   8  -1   62.08    3.67
   0  -8   1    0.26    1.24
   0   8  -1    0.65    1.02
  -1  -8   1   64.43    2.17
   1   8  -1   59.48    3.25
  -2  -8   1  363.18    9.79
   2   8  -1  464.88   16.16
  -3  -8   1    2.55    1.08
   3   8  -1    0.42    2.07
  -4  -8   1  973.06   31.92
   4   8  -1 1178.31   27.89
  -5  -8   1  437.61   15.20
   5   8  -1  440.05   11.67
  -6  -8   1  949.85   23.44
   6   8  -1  987.45   25.18
  -7  -8   1  235.35    6.84
   7   8  -1  233.61    9.57
  -8  -8   1  707.28   17.47
   8   8  -1  762.89   25.89
  -9  -8   1   49.25    2.40
   9   8  -1   48.64    3.12
 -10  -8   1  370.92   10.15
  10   8  -1  395.76   10.84
 -11  -8   1    6.22    1.70
  11   8  -1   10.29    1.86
 -12  -8   1   27.20    2.23
  12   8  -1   23.24    2.13
 -13  -8   1   43.27    2.55
  13   8  -1   41.04    2.71
 -14  -8   1  234.65   10.32
  14   8  -1  248.94   11.66
 -15  -8   1    9.53    3.01
  15   8  -1    8.16    2.30
 -16  -8   1  285.94   12.41
  16   8  -1  265.78    7.94
 -17  -8   1   45.98    4.72
  17   8  -1   48.10    3.68
  18   8  -1  111.27    6.56
 -19  -8   1   41.50    4.63
  19   8  -1   43.92    5.25
 -20  -8   1  220.01   10.74
 -21  -8   1   21.20    5.67
 -22  -8   1   27.65   10.00
 -22   7  -1   59.71    6.52
 -21   7  -1   62.96    5.14
 -20   7  -1    3.08    4.39
 -19   7  -1    1.90    3.41
 -18   7  -1   23.64    3.07
  16  -7   1   14.46    3.68
 -16   7  -1   29.93    3.94
  15  -7   1   79.34    5.48
 -15   7  -1   84.88    4.91
 -14   7  -1  352.57   13.73
  13  -7   1  277.39    8.12
 -13   7  -1  288.24    8.45
  12  -7   1  644.12   24.97
 -12   7  -1  655.47   16.88
  11  -7   1  199.35    6.13
 -11   7  -1  196.97    9.27
  10  -7   1  846.37   21.00
 -10   7  -1  875.37   28.70
   9  -7   1  547.45   19.87
  -9   7  -1  602.85   15.80
   8  -7   1  310.45   12.68
  -8   7  -1  298.06    8.27
   7  -7   1  171.70    5.73
  -7   7  -1  175.04    7.83
  -6   7  -1  308.42    7.93
   5  -7   1   92.85    3.12
  -5   7  -1   98.49    4.22
   4  -7   1 1038.73   34.19
  -4   7  -1  971.20   23.73
  -3   7  -1  401.74   14.97
  -2   7  -1 2625.64   87.24
   1  -7   1  543.08   18.94
  -1   7  -1  554.87   13.15
   0  -7   1 1232.30   41.10
   0   7  -1 1097.05   35.99
  -1  -7   1  535.19   13.48
   1   7  -1  539.29   18.46
  -2  -7   1 2677.69   61.91
   2   7  -1 2495.65   57.61
  -3  -7   1  358.82    9.37
   3   7  -1  409.05   15.37
  -4  -7   1 1080.29   26.06
   4   7  -1  996.47   24.55
  -5  -7   1   93.34    3.04
   5   7  -1  106.78    3.97
  -6  -7   1  306.13   12.17
   6   7  -1  324.51   14.71
  -7  -7   1  186.65    7.53
   7   7  -1  178.19    5.38
  -8  -7   1  331.62   12.15
   8   7  -1  305.91    8.40
  -9  -7   1  575.56   23.79
   9   7  -1  615.04   15.73
 -10  -7   1  852.19   21.93
  10   7  -1  895.78   34.67
 -11  -7   1  198.15    7.44
  11   7  -1  202.17    8.29
 -12  -7   1  582.91   19.64
  12   7  -1  649.78   21.64
 -13  -7   1  290.72    8.78
  13   7  -1  290.99   13.07
 -14  -7   1  312.23   12.46
  14   7  -1  296.24    9.28
 -15  -7   1   85.05    5.27
  15   7  -1   75.25    4.86
 -16  -7   1   19.50    3.28
  16   7  -1   23.36    3.40
 -17  -7   1    5.07    3.25
  17   7  -1    3.19    2.98
  18   7  -1   20.65    3.94
 -19  -7   1    1.90    3.43
  19   7  -1    1.32    4.03
 -20  -7   1    6.50    3.87
  20   7  -1    6.52    6.04
 -21  -7   1   52.18    7.22
  21   7  -1   55.00    7.61
 -22  -7   1   81.22    6.74
  22   7  -1   65.94    6.74
 -22   6  -1   28.75    5.38
 -21   6  -1   19.56    4.50
 -20   6  -1  114.78    7.37
 -19   6  -1   86.91    4.73
 -18   6  -1  238.89    7.27
  17  -6   1  132.74    7.76
 -17   6  -1  138.75    5.01
 -16   6  -1  282.30   10.94
 -15   6  -1  159.81    7.76
  14  -6   1  235.61    6.76
 -14   6  -1  250.72    9.61
  13  -6   1   38.97    3.40
 -13   6  -1   48.51    3.34
  12  -6   1   23.46    2.76
 -12   6  -1   26.91    2.43
  11  -6   1  445.95   15.70
  10  -6   1  203.40    8.29
 -10   6  -1  217.06    9.43
   9  -6   1  612.63   24.91
  -9   6  -1  529.94   19.15
   8  -6   1  948.18   33.49
  -8   6  -1 1022.91   25.70
   7  -6   1  659.10   22.91
  -7   6  -1  734.34   27.13
   6  -6   1  747.89   27.21
  -6   6  -1  849.61   27.67
   5  -6   1  810.96   30.65
  -5   6  -1  834.17   20.06
   4  -6   1 1412.03   35.00
  -4   6  -1 1482.97   36.04
   3  -6   1 1067.12   26.25
  -3   6  -1  969.46   23.43
   2  -6   1  461.78   12.02
  -2   6  -1  442.89   15.74
   1  -6   1  569.76   21.37
  -1   6  -1  535.45   18.94
   0  -6   1   -0.52    1.30
   0   6  -1    0.10    0.96
  -1  -6   1  585.32   14.15
   1   6  -1  544.00   19.08
  -2  -6   1  459.75   11.69
   2   6  -1  481.38   12.13
  -3  -6   1 1039.53   24.85
   3   6  -1 1020.49   26.18
  -4  -6   1 1329.49   43.39
   4   6  -1 1447.82   34.70
  -5  -6   1  919.97   32.44
   5   6  -1  856.52   21.13
  -6  -6   1  764.86   27.75
   6   6  -1  839.19   29.04
  -7  -6   1  701.22   17.82
   7   6  -1  729.23   18.46
  -8  -6   1  961.23   34.83
   8   6  -1  990.90   35.07
  -9  -6   1  575.20   15.28
   9   6  -1  525.16   13.40
 -10  -6   1  201.00    7.68
  10   6  -1  227.09    9.70
  11   6  -1  441.82   12.00
  12   6  -1   24.93    1.96
 -13  -6   1   43.82    3.15
  13   6  -1   55.09    3.35
 -14  -6   1  238.65    9.41
  14   6  -1  242.99    6.94
 -15  -6   1  124.37    5.83
  15   6  -1  152.70    5.54
 -16  -6   1  272.07   11.37
  16   6  -1  265.59    8.25
 -17  -6   1  130.18    7.37
  17   6  -1  124.58    6.76
 -18  -6   1  236.12    7.53
 -19  -6   1   80.71    4.33
  19   6  -1   77.45    5.51
 -20  -6   1  126.44    7.12
 -21  -6   1   10.49    2.45
  21   6  -1   17.04    7.08
 -22  -6   1   17.96    5.91
 -22   5  -1   10.51    4.55
 -21   5  -1   69.61    4.62
 -20   5  -1    3.96    4.02
 -19   5  -1   40.05    4.09
 -18   5  -1    7.38    2.35
 -17   5  -1   48.86    4.62
  16  -5   1   32.25    3.68
 -16   5  -1   33.21    2.86
 -15   5  -1  250.58    9.27
  14  -5   1   34.27    3.24
 -14   5  -1   22.81    2.48
 -13   5  -1  850.09   31.04
  12  -5   1   92.98    4.86
 -12   5  -1   69.67    3.48
  10  -5   1   49.45    2.71
 -10   5  -1   45.17    2.55
   9  -5   1  994.88   33.76
  -9   5  -1 1026.03   25.47
   8  -5   1   66.16    2.27
  -8   5  -1   67.05    2.46
  -7   5  -1  258.83    7.37
  -6   5  -1  252.71    6.84
   5  -5   1  256.26    9.79
  -5   5  -1  278.51    7.64
   4  -5   1  334.26   12.84
  -4   5  -1  338.93   12.53
   3  -5   1 1746.56   40.77
  -3   5  -1 1722.75   40.08
   1  -5   1  879.47   31.14
  -1   5  -1 1039.52   24.67
   0  -5   1 2653.29   84.15
   0   5  -1 2548.48   58.24
  -1  -5   1  910.95   21.37
   1   5  -1 1003.96   35.39
  -2  -5   1  204.53    7.67
   2   5  -1  202.31    6.00
  -3  -5   1 1656.16   39.16
   3   5  -1 1705.97   60.66
  -4  -5   1  302.76    8.00
   4   5  -1  343.95   13.47
  -5  -5   1  252.78   10.35
   5   5  -1  284.79    7.81
  -6  -5   1  267.00   10.72
   6   5  -1  257.30    7.57
  -7  -5   1  267.53   11.01
   7   5  -1  265.79   10.30
  -8  -5   1   61.81    3.14
   8   5  -1   63.41    3.73
  -9  -5   1 1090.66   27.66
   9   5  -1 1099.23   39.81
 -10  -5   1   55.05    2.95
  10   5  -1   42.35    2.50
  11   5  -1  915.24   23.59
 -12  -5   1   95.63    4.36
  12   5  -1   70.40    4.00
 -13  -5   1  875.17   28.96
  13   5  -1  851.11   20.41
 -14  -5   1   39.19    3.35
  14   5  -1   25.16    2.78
 -15  -5   1  233.97   10.17
  15   5  -1  217.23    8.97
 -16  -5   1   35.95    2.62
  16   5  -1   28.48    2.86
 -17  -5   1   45.23    3.94
  17   5  -1   36.19    2.72
 -18  -5   1    7.45    3.37
 -19  -5   1   42.89    3.66
  19   5  -1   45.97    4.10
 -20  -5   1   -2.92    4.46
  20   5  -1   -3.68    7.07
 -21  -5   1   75.94    8.53
 -20   4  -1   20.68    4.72
 -19   4  -1  156.73    8.33
 -18   4  -1    1.05    2.14
 -17   4  -1  683.19   23.20
  16  -4   1   11.79    2.81
 -16   4  -1   16.92    2.16
  14  -4   1    5.93    2.42
 -14   4  -1    4.06    1.44
  13  -4   1   25.16    2.58
 -13   4  -1   23.86    2.03
  12  -4   1    1.61    1.06
 -12   4  -1    1.91    1.15
  11  -4   1  140.89    4.33
 -11   4  -1  134.21    3.96
   9  -4   1 1508.37   52.90
   8  -4   1   14.30    1.42
  -8   4  -1   14.05    1.48
   7  -4   1 4015.51  125.19
  -7   4  -1 3778.56  120.01
   6  -4   1   69.28    2.52
  -6   4  -1   69.34    3.04
   5  -4   1 7201.16  227.27
  -4   4  -1   43.46    1.67
   3  -4   1  533.24   19.00
  -3   4  -1  630.74   15.60
   2  -4   1   57.61    1.91
  -2   4  -1   51.36    2.48
   1  -4   1  243.23    6.65
  -1   4  -1  277.36    7.43
   0   4  -1    0.35    0.69
   1   4  -1  268.96   10.51
  -2  -4   1   55.06    1.91
   2   4  -1   55.88    1.87
  -3  -4   1  578.78   14.07
   3   4  -1  583.89   20.64
  -4  -4   1   41.00    1.65
   4   4  -1   44.51    1.84
  -5  -4   1 6693.12  208.87
  -6  -4   1   69.51    2.40
   6   4  -1   70.03    3.40
  -7  -4   1 4142.93  132.82
   7   4  -1 3931.19   88.30
   8   4  -1   16.75    1.34
  -9  -4   1 1486.12   50.02
   9   4  -1 1372.82   45.45
 -10  -4   1  171.83    6.79
  10   4  -1  168.29    7.40
 -11  -4   1  148.36    5.77
  11   4  -1  137.02    6.10
 -12  -4   1    0.79    1.15
  12   4  -1    1.99    1.51
 -13  -4   1   17.00    2.12
  13   4  -1   22.68    2.07
 -15  -4   1  457.29   11.69
  15   4  -1  451.65   17.04
 -16  -4   1   13.95    1.96
  16   4  -1   16.77    2.12
 -17  -4   1  661.33   17.44
  17   4  -1  656.25   23.33
 -18  -4   1    0.39    4.82
 -19  -4   1  151.14    8.16
 -20  -4   1   20.74    3.53
  20   4  -1   17.31    5.07
 -21  -4   1  109.39    7.44
 -22  -4   1    1.48    6.02
 -21   3  -1   81.64    4.88
 -20   3  -1    4.19    2.91
 -19   3  -1   15.36    2.48
 -18   3  -1   13.80    2.65
 -17   3  -1   15.21    1.87
 -16   3  -1  102.62    4.75
 -15   3  -1  402.91   10.23
  13  -3   1  762.00   26.64
 -13   3  -1  711.72   24.12
 -11   3  -1  469.09   17.15
   8  -3   1  288.31    7.20
  -8   3  -1  293.18   11.11
   7  -3   1  791.26   27.90
   6  -3   1  194.67    8.09
  -6   3  -1  212.23    8.69
   5  -3   1 1578.01   36.99
  -5   3  -1 1556.05   36.71
  -4   3  -1 1433.97   33.59
   3  -3   1 1480.33   34.54
  -3   3  -1 1620.04   36.94
   2  -3   1 1744.02   40.45
  -2   3  -1 1861.99   42.74
   1  -3   1 3910.56  122.37
   0  -3   1 1909.67   60.44
   0   3  -1 1892.06   59.06
  -2  -3   1 1792.42   59.64
   2   3  -1 1864.53   60.59
  -3  -3   1 1452.83   34.19
   3   3  -1 1596.47   36.63
  -4  -3   1 1348.09   31.98
   4   3  -1 1425.47   34.50
  -5  -3   1 1557.56   53.09
   5   3  -1 1595.68   37.95
  -6  -3   1  231.02    6.46
   6   3  -1  222.21    8.79
  -7  -3   1  990.14   34.63
   7   3  -1  897.07   21.85
  -8  -3   1  311.12   11.43
   8   3  -1  306.78   11.71
  -9  -3   1  855.04   28.08
   9   3  -1  881.95   20.94
 -10  -3   1  146.76    6.65
  10   3  -1  191.96    7.64
 -11  -3   1  469.35   12.51
  11   3  -1  481.14   17.56
  12   3  -1  229.68    8.99
  13   3  -1  735.45   26.02
 -14  -3   1  106.02    3.71
  14   3  -1   94.71    4.52
 -15  -3   1  391.68   10.10
  15   3  -1  400.16   15.46
 -16  -3   1  118.90    5.90
 -17  -3   1   24.95    4.16
 -18  -3   1   12.62    2.45
 -19  -3   1    9.18    2.94
 -21  -3   1   87.37    7.08
 -19   2  -1  156.33    6.85
 -18   2  -1  120.80    6.27
 -17   2  -1  184.94    7.73
 -16   2  -1  263.14   10.55
 -15   2  -1   57.22    3.08
 -14   2  -1  688.63   22.59
  13  -2   1   36.24    2.12
 -13   2  -1   47.12    2.48
 -12   2  -1    7.74    1.25
  11  -2   1   83.45    4.02
 -11   2  -1   80.04    3.55
  10  -2   1  337.95   11.92
   9  -2   1  177.36    6.29
  -9   2  -1  204.31    7.27
   8  -2   1  279.43    9.30
  -8   2  -1  236.26    9.31
   3  -2   1   66.06    3.18
  -3   2  -1   93.38    2.72
   2  -2   1 2029.89   46.21
  -2   2  -1 1952.69   43.71
   1  -2   1  573.96   20.16
  -1   2  -1  544.14   18.85
   0  -2   1    1.09    0.45
   0   2  -1    0.83    0.43
  -2  -2   1 1947.59   61.71
   2   2  -1 1841.84   41.62
  -3  -2   1   72.06    2.33
   3   2  -1   92.52    4.26
  -4  -2   1 5072.43  159.79
   4   2  -1 4320.22  137.29
  -5  -2   1  234.71   10.00
   5   2  -1  280.66    7.51
  -6  -2   1 3574.71  112.94
   6   2  -1 3593.52   80.46
  -7  -2   1 1527.46   51.22
   7   2  -1 1653.00   54.57
  -8  -2   1  296.44   10.33
   8   2  -1  243.20    9.71
  -9  -2   1  183.76    5.17
   9   2  -1  202.10    7.70
 -10  -2   1  334.19    8.62
  10   2  -1  328.58    8.72
 -11  -2   1   85.61    2.79
  11   2  -1   77.55    2.62
 -12  -2   1    4.99    1.63
  12   2  -1    8.03    1.19
 -13  -2   1   36.29    1.93
  13   2  -1   48.37    2.69
 -14  -2   1  712.33   17.51
  14   2  -1  715.40   17.95
 -15  -2   1   38.83    3.14
 -16  -2   1  299.25    8.33
  16   2  -1  235.91   10.79
 -17  -2   1  186.96    9.15
 -18  -2   1  135.36    6.81
 -19  -2   1  154.52    7.58
 -20  -2   1   81.35    6.15
 -21  -2   1   17.17    3.74
 -22  -2   1   11.20    7.28
 -23  -2   1   -5.96    7.76
 -17   1  -1   13.90    2.25
 -16   1  -1  209.46    8.32
 -15   1  -1  345.07   13.25
 -14   1  -1  439.28   16.58
 -13   1  -1    6.74    1.24
 -12   1  -1 2328.13   72.78
 -11   1  -1 1391.19   43.79
 -10   1  -1 1438.02   45.58
  -9   1  -1  513.41   17.31
   8  -1   1  240.79    8.92
  -8   1  -1  277.20    9.69
   6  -1   1 1158.40   26.61
   5  -1   1  289.29   10.42
  -4   1  -1  484.35   16.09
   3  -1   1 1008.61   31.92
  -3   1  -1  930.06   30.09
   2  -1   1  469.28   11.27
  -2   1  -1  427.33   13.96
   1  -1   1 1291.10   41.00
  -2  -1   1  476.13   16.46
   2   1  -1  490.36   12.30
  -3  -1   1 1037.07   23.96
   3   1  -1  974.46   23.01
  -4  -1   1  529.13   12.58
   4   1  -1  537.80   18.87
  -5  -1   1  333.29   12.32
   5   1  -1  325.10   11.21
  -6  -1   1 1128.57   36.50
   6   1  -1 1098.41   37.35
  -7  -1   1  260.68    6.82
   7   1  -1  250.62    6.76
  -8  -1   1  245.69    6.82
   8   1  -1  299.51   11.57
  -9  -1   1  564.97   13.61
   9   1  -1  574.22   20.16
 -10  -1   1 1534.36   50.63
  10   1  -1 1545.06   52.73
 -11  -1   1 1485.53   34.45
  11   1  -1 1369.51   44.68
 -12  -1   1 2405.50   54.47
  12   1  -1 2313.87   73.32
 -13  -1   1    5.45    1.15
  13   1  -1    4.73    1.24
 -14  -1   1  482.09   12.17
 -15  -1   1  353.65   13.40
 -16  -1   1  199.35    6.23
  16   1  -1  193.94    8.46
 -17  -1   1   14.69    1.97
 -18  -1   1   10.42    2.84
 -19  -1   1  191.39    9.90
 -21  -1   1   64.93    5.77
 -22  -1   1  204.90   10.78
 -13   0  -1    1.50    1.06
 -12   0  -1  792.06   26.95
 -11   0  -1    1.61    0.72
 -10   0  -1 1811.06   57.84
  -9   0  -1    0.94    0.53
  -8   0  -1 2071.87   64.63
  -7   0  -1    1.21    0.36
  -6   0  -1  632.45   19.96
  -5   0  -1    0.82    0.20
   1   0   1    0.45    0.35
  -1   0  -1    0.20    0.32
   0   0   1    1.41    0.26
   0   0  -1    1.42    0.43
  -3   0   1    1.28    0.71
   3   0  -1    1.35    0.47
  -4   0   1 1310.27   30.32
   4   0  -1 1579.04   36.24
  -5   0   1    0.76    0.58
   5   0  -1    1.37    0.88
  -6   0   1  750.04   18.35
   6   0  -1  759.25   25.41
  -7   0   1    0.91    0.69
   7   0  -1    0.01    0.89
  -8   0   1 2147.21   69.39
  -9   0   1    2.27    0.83
   9   0  -1    2.49    1.02
 -10   0   1 1853.93   60.23
 -11   0   1    2.88    0.99
  11   0  -1    1.94    1.21
 -12   0   1  843.77   20.41
 -13   0   1    1.38    1.11
  13   0  -1    1.48    1.34
 -14   0   1   25.52    2.32
  14   0  -1   11.18    1.93
 -15   0   1   -1.12    2.19
 -16   0   1  229.70    9.20
 -17   0   1   -1.34    2.30
 -18   0   1  243.25   10.06
 -19   0   1   -0.13    3.05
 -20   0   1  167.69    5.97
 -22   0   1   95.85    7.35
 -17  -1  -1   13.53    1.67
 -13  -1  -1    7.87    0.99
 -12  -1  -1 2369.84   76.79
 -11  -1  -1 1418.19   45.76
 -10  -1  -1 1447.44   47.58
  -9  -1  -1  570.64   18.81
  -7  -1  -1  214.05    7.43
   5   1   1  294.98    9.56
   3   1   1  937.27   30.42
  -1   1   1 1536.10   52.54
  -2   1   1  461.60   16.05
   2  -1  -1  465.14   15.92
  -3   1   1  999.44   22.65
   3  -1  -1  974.21   22.91
  -4   1   1  461.42   15.61
  -5   1   1  324.33    8.10
   5  -1  -1  330.25   11.79
  -6   1   1 1181.40   27.29
  -7   1   1  227.73    5.99
  -8   1   1  232.06    6.48
   8  -1  -1  284.59    9.61
  -9   1   1  479.11   16.98
 -10   1   1 1539.50   35.46
  10  -1  -1 1585.98   51.35
 -11   1   1 1400.82   32.08
  11  -1  -1 1481.00   49.22
 -12   1   1 2398.81   54.56
  12  -1  -1 2401.01   76.47
 -13   1   1    3.73    1.04
  13  -1  -1    9.45    1.81
 -14   1   1  502.09   13.07
  14  -1  -1  483.73   18.23
 -15   1   1  353.29   14.13
 -16   1   1  213.22    6.19
  16  -1  -1  194.12    7.67
 -17   1   1   19.23    2.94
 -18   1   1   11.05    2.20
 -19   1   1  186.26    5.76
 -20   1   1   54.24    3.73
 -21   1   1   70.30    6.59
 -22   1   1  199.29    7.80
 -23   1   1    8.17    4.92
 -16  -2  -1  242.05    9.66
 -15  -2  -1   49.40    2.94
 -14  -2  -1  688.13   24.39
 -11  -2  -1   60.24    2.53
   9   2   1  149.09    5.89
  -9  -2  -1  190.90    7.73
   8   2   1  270.08   10.10
  -8  -2  -1  243.14    8.88
   7   2   1 1471.44   46.86
   5   2   1  239.58    8.84
  -5  -2  -1  281.46   10.58
   3   2   1   73.11    3.32
  -2  -2  -1 1942.66   63.52
   1   2   1  539.21   19.47
  -1  -2  -1  608.99   21.28
   0   2   1    1.48    0.66
   0  -2  -1    0.79    0.65
   1  -2  -1  593.61   19.23
  -2   2   1 1607.11   49.81
   3  -2  -1  103.46    3.24
   4  -2  -1 4175.83   93.15
  -5   2   1  258.28    9.70
   5  -2  -1  302.37   10.30
  -6   2   1 3253.17   73.35
   6  -2  -1 3503.50  110.87
  -7   2   1 1410.84   45.74
   7  -2  -1 1706.81   41.16
  -8   2   1  294.49    7.30
   8  -2  -1  265.01    6.79
  -9   2   1  159.53    4.29
   9  -2  -1  202.30    7.31
 -10   2   1  332.90    8.49
  10  -2  -1  338.68    9.22
 -11   2   1   74.16    2.36
  11  -2  -1   65.34    2.48
 -12   2   1    6.92    1.06
 -13   2   1   35.26    1.78
  13  -2  -1   42.47    2.69
 -14   2   1  711.97   17.80
  14  -2  -1  712.92   23.13
 -15   2   1   39.58    1.99
 -16   2   1  306.50    8.42
  16  -2  -1  259.27   10.46
 -17   2   1  202.64    5.94
  17  -2  -1  182.77    8.55
 -18   2   1  137.36    6.38
 -19   2   1  166.45    5.89
  19  -2  -1  147.09    7.01
 -20   2   1   89.44    6.69
 -21   2   1   17.04    5.01
 -22   2   1   12.35    4.16
 -23   2   1    3.09    6.13
 -15  -3  -1  390.23   10.10
  12   3   1  177.89    7.50
 -12  -3  -1  214.53    7.86
  11   3   1  436.63   15.07
  10   3   1  146.76    6.10
 -10  -3  -1  187.89    6.82
   9   3   1  862.52   29.44
  -9  -3  -1  783.60   26.93
   8   3   1  294.56   11.41
  -8  -3  -1  295.80   10.58
   7   3   1  794.32   29.52
   6   3   1  169.25    6.59
   5   3   1 1420.48   45.52
   3   3   1 1445.71   49.13
   2   3   1 1746.73   57.22
  -2  -3  -1 1797.60   57.19
   1   3   1 3703.32  117.32
   0   3   1 1807.85   59.61
   0  -3  -1 2028.45   45.85
  -1   3   1 3437.71  107.27
  -2   3   1 1569.79   36.01
  -3   3   1 1329.74   31.33
   3  -3  -1 1553.20   36.76
  -4   3   1 1199.69   39.66
  -5   3   1 1501.92   35.33
   5  -3  -1 1614.91   38.05
  -6   3   1  182.35    4.88
   6  -3  -1  210.95    6.30
  -7   3   1  756.40   25.53
   7  -3  -1  899.17   22.91
  -8   3   1  295.64    7.54
   8  -3  -1  313.54    8.42
  -9   3   1  845.14   19.92
   9  -3  -1  927.04   22.91
 -10   3   1  157.87    4.52
 -11   3   1  442.24   15.76
  11  -3  -1  521.41   21.14
 -12   3   1  193.81    7.67
  12  -3  -1  215.98    8.39
 -13   3   1  723.36   17.59
 -14   3   1  114.84    3.80
  14  -3  -1   93.73    3.41
 -15   3   1  418.38   15.66
 -16   3   1  117.63    5.86
 -17   3   1   21.16    2.89
 -18   3   1   13.44    2.94
 -19   3   1    8.06    4.25
 -20   3   1    0.45    3.40
 -21   3   1   93.63    6.61
  21  -3  -1   79.11    7.79
 -22   3   1   27.99    5.86
  22  -3  -1   33.57    6.98
 -23   3   1   89.76    8.94
 -17  -4  -1  650.70   22.58
 -16  -4  -1   12.66    1.86
 -15  -4  -1  457.12   15.57
  14   4   1    6.76    1.31
  13   4   1   16.23    1.60
 -13  -4  -1   17.87    1.67
  12   4   1    3.61    1.08
  11   4   1  135.42    5.76
  10   4   1  149.54    6.30
   9   4   1 1503.14   49.42
  -9  -4  -1 1380.55   45.49
   8   4   1   20.06    1.63
  -8  -4  -1   19.40    1.40
   7   4   1 3943.90   87.40
  -7  -4  -1 3770.72  117.00
   6   4   1   62.77    2.12
  -6  -4  -1   66.19    2.37
  -5  -4  -1 6782.95  217.34
   4   4   1   42.63    1.99
  -4  -4  -1   46.56    2.36
   3   4   1  556.29   20.10
  -3  -4  -1  615.97   20.44
   2   4   1   57.41    3.22
  -2  -4  -1   56.27    3.17
   1   4   1  248.72    7.08
  -1  -4  -1  282.53    7.80
   0   4   1    1.02    1.01
   0  -4  -1    0.42    0.89
  -1   4   1  225.47    8.52
   1  -4  -1  258.18    9.86
  -2   4   1   58.86    2.20
   2  -4  -1   56.70    2.92
   3  -4  -1  597.84   15.02
  -5   4   1 6826.52  215.32
  -6   4   1   62.62    2.23
   6  -4  -1   66.52    2.60
  -7   4   1 3813.57   86.36
   7  -4  -1 3971.04   92.15
  -8   4   1   22.06    1.73
   8  -4  -1   25.13    2.48
  -9   4   1 1484.59   49.02
   9  -4  -1 1424.61   32.91
 -10   4   1  157.35    7.44
  10  -4  -1  161.28    7.97
 -11   4   1  149.24    4.50
  11  -4  -1  124.60    5.71
 -12   4   1    3.58    1.21
  12  -4  -1    3.41    2.04
 -13   4   1   20.26    2.17
  13  -4  -1   23.20    3.02
 -14   4   1    7.43    2.03
 -15   4   1  464.40   12.36
  15  -4  -1  464.14   19.33
 -16   4   1   15.84    2.52
 -17   4   1  686.06   17.56
  17  -4  -1  689.55   25.85
 -18   4   1    1.90    2.35
 -19   4   1  159.64    5.89
  19  -4  -1  150.70    8.12
 -20   4   1   21.07    5.55
  20  -4  -1   19.40    4.86
 -21   4   1  117.27    8.35
 -17  -5  -1   33.93    3.86
 -16  -5  -1   24.98    1.94
 -15  -5  -1  199.91    8.69
  14   5   1   28.42    2.22
 -14  -5  -1   21.28    2.04
  13   5   1  802.51   27.63
  12   5   1   87.12    4.36
 -12  -5  -1   74.72    3.11
  11   5   1  963.78   34.32
  10   5   1   42.94    1.83
 -10  -5  -1   36.78    2.22
   9   5   1  993.47   24.97
  -9  -5  -1  981.74   33.60
   8   5   1   64.63    3.93
   6   5   1  252.32    9.20
  -6  -5  -1  278.08    7.80
   5   5   1  267.99    9.64
   4   5   1  321.27   11.99
   3   5   1 1852.29   60.46
  -3  -5  -1 1797.63   41.00
   2   5   1  204.77    8.99
  -2  -5  -1  206.99    8.12
   1   5   1  882.28   22.09
   0   5   1 2466.68   56.85
  -1   5   1  850.56   29.14
   1  -5  -1  983.88   32.80
  -2   5   1  191.06    5.27
   2  -5  -1  205.39    7.89
  -3   5   1 1564.54   49.61
   3  -5  -1 1709.25   58.69
  -4   5   1  308.32    8.07
   4  -5  -1  357.48    9.40
  -5   5   1  260.15    6.98
   5  -5  -1  282.44    7.47
  -6   5   1  274.02   11.23
   6  -5  -1  268.76   10.62
  -7   5   1  227.54    6.50
   7  -5  -1  214.70    8.76
  -8   5   1   74.70    2.69
   8  -5  -1   68.06    3.24
   9  -5  -1 1051.58   34.97
  10  -5  -1   40.35    2.03
 -11   5   1  974.50   23.01
  11  -5  -1  869.23   33.17
 -12   5   1   99.10    3.25
  12  -5  -1   75.51    4.09
 -13   5   1  887.60   29.78
  13  -5  -1  834.67   31.19
 -14   5   1   33.62    2.85
  14  -5  -1   18.69    3.04
 -15   5   1  230.95    9.73
 -16   5   1   31.67    2.43
  16  -5  -1   20.56    3.15
 -17   5   1   49.19    3.86
  17  -5  -1   40.35    4.96
 -18   5   1    7.38    2.49
  18  -5  -1    7.45    3.84
 -19   5   1   43.84    3.86
  19  -5  -1   39.52    5.11
 -20   5   1    3.31    3.70
  20  -5  -1    1.81    4.85
 -21   5   1   87.10    5.48
  21  -5  -1   68.99    6.89
 -22   5   1   12.87    8.06
 -23   5   1   68.59    4.96
 -19  -6  -1   68.37    5.81
 -17  -6  -1  117.30    7.01
  15   6   1  125.87    5.73
  14   6   1  203.58    8.56
 -14  -6  -1  207.03    7.77
  13   6   1   45.27    2.82
 -13  -6  -1   58.53    3.07
  12   6   1   22.25    1.94
 -12  -6  -1   22.05    1.83
  11   6   1  451.75   11.53
 -11  -6  -1  439.56   14.71
  10   6   1  222.73   10.42
   9   6   1  584.24   20.52
   8   6   1  957.23   31.95
  -8  -6  -1 1115.17   39.99
   7   6   1  685.29   17.90
  -7  -6  -1  720.62   18.02
   6   6   1  830.95   28.21
  -6  -6  -1  929.38   22.81
   5   6   1  861.40   20.44
   4   6   1 1311.83   42.93
  -4  -6  -1 1547.78   36.24
   3   6   1 1068.60   26.42
  -3  -6  -1  951.46   30.84
   2   6   1  510.69   12.95
  -2  -6  -1  495.65   12.45
   1   6   1  604.31   20.72
  -1  -6  -1  561.82   21.28
   0   6   1    0.85    0.95
   0  -6  -1   -1.14    1.28
   1  -6  -1  568.96   21.11
  -2   6   1  482.78   16.98
   2  -6  -1  476.85   16.12
  -3   6   1 1021.95   34.60
   3  -6  -1  957.50   22.81
  -4   6   1 1281.12   41.84
   4  -6  -1 1455.83   34.28
   5  -6  -1  844.76   30.77
  -6   6   1  773.89   18.81
   6  -6  -1  888.86   23.00
  -7   6   1  670.02   16.65
   7  -6  -1  715.72   18.51
   8  -6  -1 1051.43   37.09
  -9   6   1  596.33   15.02
 -10   6   1  243.23   10.97
  10  -6  -1  260.81   10.78
  11  -6  -1  454.42   16.82
 -12   6   1   25.59    1.87
  12  -6  -1   22.31    2.01
 -13   6   1   46.24    3.18
  13  -6  -1   47.33    3.35
 -14   6   1  221.16    9.04
  14  -6  -1  239.89    7.12
 -15   6   1  122.05    4.48
  15  -6  -1  151.96    5.48
 -16   6   1  277.53    7.64
  16  -6  -1  266.04   11.38
 -17   6   1  127.28    6.43
  17  -6  -1  121.95    5.12
 -18   6   1  246.89    7.56
  18  -6  -1  236.39   11.73
 -19   6   1   90.89    6.56
 -20   6   1  133.56    7.74
  20  -6  -1  117.42    8.43
 -21   6   1   17.57    8.16
 -22   6   1   29.08    7.68
 -23   6   1    4.69    5.08
 -18  -7  -1   28.51    4.91
 -17  -7  -1    5.09    2.58
  16   7   1   20.22    3.27
  15   7   1   78.52    4.50
  14   7   1  290.13   12.28
 -14  -7  -1  300.19   11.97
  13   7   1  259.19   11.57
  12   7   1  588.24   15.43
 -12  -7  -1  569.14   18.69
  11   7   1  187.85    5.41
 -11  -7  -1  185.75    5.38
  10   7   1  809.66   26.75
   9   7   1  532.62   13.21
  -9  -7  -1  579.03   15.40
   8   7   1  322.02    8.74
  -8  -7  -1  322.07   14.56
   7   7   1  172.45    9.08
  -7  -7  -1  187.96    8.95
   6   7   1  312.26    8.25
  -6  -7  -1  326.36    8.45
   5   7   1   95.92    4.50
  -5  -7  -1  107.62    4.72
   4   7   1 1041.96   25.63
  -4  -7  -1  969.43   32.51
   3   7   1  363.54    9.87
   2   7   1 2721.36   62.85
  -2  -7  -1 2806.64   88.64
   1   7   1  531.51   19.18
  -1  -7  -1  529.38   19.03
   0   7   1 1291.54   41.98
  -1   7   1  513.87   17.43
   1  -7  -1  531.54   19.27
  -3   7   1  343.27    9.57
   3  -7  -1  384.58   10.32
  -4   7   1 1003.38   25.52
   4  -7  -1  958.58   23.46
  -5   7   1   93.27    3.01
   5  -7  -1  102.05    5.22
  -6   7   1  295.12   11.93
   6  -7  -1  323.72   12.75
  -7   7   1  172.74    5.31
   7  -7  -1  159.01    6.58
  -8   7   1  321.71   12.82
   8  -7  -1  304.33    8.12
  -9   7   1  551.90   20.94
   9  -7  -1  572.11   14.33
 -10   7   1  806.74   28.41
  10  -7  -1  838.90   30.75
 -11   7   1  201.17    6.32
  11  -7  -1  202.17    6.30
 -12   7   1  598.37   21.96
  12  -7  -1  673.56   17.83
 -13   7   1  304.75   12.85
  13  -7  -1  286.20   11.67
 -14   7   1  308.43   12.33
  14  -7  -1  305.18    9.37
 -15   7   1   88.78    3.71
  15  -7  -1   84.68    3.91
 -16   7   1   24.11    2.60
 -17   7   1    4.66    2.60
  17  -7  -1    6.25    3.07
 -18   7   1   30.68    4.49
  18  -7  -1   30.05    3.67
 -19   7   1    0.94    3.11
 -20   7   1    6.04    5.87
 -22   7   1   86.49    7.92
 -23   7   1    6.03    5.55
  23  -7  -1   22.44    5.63
  19   8   1   34.38    4.84
  18   8   1  108.91    6.49
  17   8   1   43.91    3.93
  16   8   1  254.91   11.67
  15   8   1    7.70    2.86
  14   8   1  228.09   10.46
  13   8   1   44.40    2.43
 -13  -8  -1   45.48    3.41
  12   8   1   28.74    2.84
 -12  -8  -1   32.21    2.91
  11   8   1    7.71    2.06
 -11  -8  -1   10.71    2.03
  10   8   1  361.64    9.35
 -10  -8  -1  393.68   14.74
   9   8   1   60.13    4.49
  -9  -8  -1   58.56    3.34
   8   8   1  727.60   28.19
  -8  -8  -1  754.21   26.67
   7   8   1  214.47    9.69
  -7  -8  -1  229.18    6.68
   6   8   1  949.69   23.63
  -6  -8  -1  986.89   23.36
   5   8   1  438.41   11.18
  -5  -8  -1  452.10   15.64
   4   8   1  968.96   23.99
  -4  -8  -1 1091.73   38.22
   3   8   1    1.94    1.19
  -3  -8  -1   -1.04    1.86
   2   8   1  383.38   15.18
  -2  -8  -1  454.86   15.53
   1   8   1   65.28    2.66
  -1  -8  -1   61.52    2.35
   0   8   1    0.88    1.21
   0  -8  -1    2.35    1.40
  -1   8   1   64.89    3.63
  -3   8   1    1.22    1.21
   3  -8  -1    3.76    1.18
  -4   8   1  925.57   22.51
   4  -8  -1 1106.87   26.44
  -5   8   1  405.70   13.92
   5  -8  -1  428.57   15.21
  -6   8   1  891.85   32.02
   6  -8  -1  983.13   24.29
  -7   8   1  220.46    6.32
   7  -8  -1  222.59    8.74
  -8   8   1  764.40   20.29
   8  -8  -1  830.24   21.87
   9  -8  -1   66.21    2.73
 -10   8   1  376.57    9.67
  10  -8  -1  407.31   16.35
 -11   8   1   13.76    1.76
  11  -8  -1    9.31    1.94
 -12   8   1   35.49    3.27
  12  -8  -1   27.52    2.55
 -13   8   1   43.89    3.93
  13  -8  -1   48.63    3.86
 -14   8   1  242.55    7.67
  14  -8  -1  258.80    8.25
 -15   8   1   14.54    3.24
  15  -8  -1    8.84    3.50
 -16   8   1  298.59   12.87
  16  -8  -1  292.50    9.27
 -17   8   1   53.41    4.56
  17  -8  -1   52.54    5.11
 -18   8   1  136.27    7.51
  18  -8  -1  127.17    8.88
 -19   8   1   49.07    4.37
  19  -8  -1   42.55    5.15
 -20   8   1  240.51   10.64
 -21   8   1    8.65    6.98
 -22   8   1   20.42    9.45
  20   9   1  115.17    7.45
  19   9   1    9.22    5.25
  18   9   1   20.12    4.20
  17   9   1    2.66    3.50
  16   9   1   27.79    2.76
 -16  -9  -1   20.26    3.61
  15   9   1   80.42    5.47
 -15  -9  -1   67.77    3.58
  14   9   1  194.99    6.20
 -14  -9  -1  200.27    8.78
  13   9   1  159.07    8.51
  12   9   1  560.67   13.76
  11   9   1   79.80    4.86
  10   9   1  693.47   17.18
  -9  -9  -1   98.05    3.55
   8   9   1  285.07   11.61
  -8  -9  -1  302.78    8.56
   7   9   1  320.02   13.12
  -7  -9  -1  356.51   12.48
   6   9   1  162.43    7.70
  -6  -9  -1  158.99    5.15
   5   9   1  268.55    7.48
  -5  -9  -1  247.89   11.28
   4   9   1  205.26    9.12
  -4  -9  -1  151.27    4.89
   3   9   1  372.83   10.28
   2   9   1 2002.52   48.07
  -2  -9  -1 1918.07   45.04
   1   9   1 1198.61   39.06
  -1  -9  -1 1122.21   27.44
   0   9   1 2770.17   64.03
   0  -9  -1 2877.72   65.78
  -1   9   1 1160.43   37.55
   1  -9  -1 1075.96   34.45
  -3   9   1  331.72   12.69
   3  -9  -1  321.51    8.55
  -5   9   1  237.64    6.82
   5  -9  -1  244.05    6.88
  -6   9   1  150.13    4.78
   6  -9  -1  155.30    4.71
  -7   9   1  343.78   10.33
   7  -9  -1  364.33    9.87
  -8   9   1  296.83   11.41
   8  -9  -1  296.44   11.12
  -9   9   1   79.08    4.46
   9  -9  -1   94.36    3.67
 -10   9   1  700.42   26.83
  10  -9  -1  756.30   25.43
 -11   9   1   91.17    3.37
  11  -9  -1  113.06    5.21
 -12   9   1  636.38   25.75
  12  -9  -1  570.55   22.90
 -13   9   1  176.09    5.61
  13  -9  -1  172.85    5.97
 -14   9   1  191.65    8.51
  14  -9  -1  187.76    6.09
 -15   9   1   86.59    3.93
  15  -9  -1   79.48    4.22
 -16   9   1   36.37    4.76
  16  -9  -1   20.45    5.05
 -17   9   1    1.45    4.04
 -18   9   1   29.06    3.96
  18  -9  -1   32.58    7.14
 -19   9   1   16.79    4.29
  19  -9  -1   16.16    5.28
 -20   9   1  154.59    9.40
 -21   9   1   14.88    5.66
  21  -9  -1    0.73    8.71
 -22   9   1   24.13    4.86
  20  10   1   39.58    5.63
 -20 -10  -1   50.37    8.48
  19  10   1  103.14    8.45
  18  10   1  295.62   12.25
  17  10   1   86.45    6.22
  16  10   1   99.76    4.66
 -16 -10  -1   98.74    8.39
  15  10   1   99.34    4.55
 -15 -10  -1   93.14    5.61
  14  10   1   50.99    3.11
  13  10   1   44.84    4.03
 -13 -10  -1   45.78    3.71
  12  10   1   36.86    2.82
  11  10   1   19.95    2.16
 -11 -10  -1   18.97    3.25
  10  10   1  119.59    7.28
 -10 -10  -1  136.49    6.22
   9  10   1   34.16    3.32
  -9 -10  -1   37.11    2.39
   8  10   1 1016.18   33.86
  -8 -10  -1 1097.27   36.37
   7  10   1  649.30   16.31
   6  10   1   15.86    1.48
  -6 -10  -1   33.62    2.50
   5  10   1  183.43    7.96
  -5 -10  -1  215.00    6.16
   4  10   1  575.68   14.97
   3  10   1  393.66   15.15
  -3 -10  -1  336.49    9.92
   2  10   1  320.39    8.84
  -2 -10  -1  308.85    8.61
   1  10   1  260.87   10.33
  -1 -10  -1  245.89    9.57
   0  10   1    0.98    1.18
   0 -10  -1    0.09    1.47
  -1  10   1  252.62   10.48
   1 -10  -1  255.13    6.82
  -3  10   1  375.28   10.33
   3 -10  -1  378.13   13.38
  -4  10   1  545.64   14.97
   4 -10  -1  603.68   22.82
  -5  10   1  176.81    7.80
   5 -10  -1  187.45    9.20
  -6  10   1   13.01    2.68
   6 -10  -1   37.53    3.24
  -7  10   1  678.10   17.04
   7 -10  -1  714.91   17.72
  -8  10   1 1035.06   26.02
   8 -10  -1 1093.33   28.06
  -9  10   1   37.47    2.27
   9 -10  -1   44.99    2.58
 -10  10   1  125.39    4.69
  10 -10  -1  130.54    5.30
 -11  10   1   14.95    2.12
  11 -10  -1   21.93    2.46
 -12  10   1   42.11    2.84
  12 -10  -1   45.02    4.25
 -13  10   1   53.16    4.63
  13 -10  -1   53.05    3.64
  14 -10  -1   64.86    5.77
 -15  10   1  111.52    4.96
  15 -10  -1   93.41    6.39
 -16  10   1  106.35    5.17
  16 -10  -1   97.10    7.96
  17 -10  -1   80.81    8.89
 -18  10   1  356.99   13.86
 -19  10   1  139.45    6.52
  19 -10  -1  135.38   11.01
 -20  10   1   61.13    4.88
  20 -10  -1   51.85    5.37
 -21  10   1   10.66    4.98
 -22  10   1    3.07    7.64
  19  11   1   48.22    7.68
  18  11   1    1.32    4.20
  17  11   1   57.44    6.62
  16  11   1    7.83    3.63
  15  11   1  124.48    5.87
  14  11   1   78.85    4.16
  13  11   1   81.68    5.20
 -13 -11  -1   86.51    5.30
  12  11   1   48.20    4.55
 -12 -11  -1   37.72    5.68
  11  11   1  580.93   21.90
  10  11   1   55.75    4.14
 -10 -11  -1   51.81    3.90
   9  11   1  296.77    8.84
  -9 -11  -1  301.42   11.44
   8  11   1   11.84    2.71
  -8 -11  -1    6.22    2.66
   7  11   1   19.83    1.81
   6  11   1   13.11    2.03
  -6 -11  -1   13.60    2.94
   5  11   1  122.21    4.13
   4  11   1   73.14    4.07
  -4 -11  -1   54.25    3.84
   3  11   1  530.59   14.49
  -3 -11  -1  513.95   20.09
   2  11   1  307.90   12.33
   1  11   1 1122.63   38.68
  -1 -11  -1 1216.87   43.55
   0  11   1 1065.22   26.51
  -1  11   1 1095.10   25.72
   1 -11  -1 1077.55   35.56
  -2  11   1  323.90   11.31
   2 -11  -1  281.79   12.66
   3 -11  -1  533.35   19.28
  -4  11   1   68.17    3.04
   4 -11  -1   60.11    4.10
  -5  11   1  109.75    5.71
   5 -11  -1  112.35    3.80
  -6  11   1   12.49    2.00
   6 -11  -1   15.31    2.19
  -7  11   1   18.87    3.07
   7 -11  -1   21.63    1.97
  -8  11   1   11.76    3.15
   8 -11  -1    6.68    2.09
  -9  11   1  301.62    8.59
   9 -11  -1  290.87    8.99
 -10  11   1   51.91    2.99
  10 -11  -1   54.10    3.12
 -11  11   1  622.43   16.81
  11 -11  -1  598.36   15.48
 -12  11   1   56.73    3.21
  12 -11  -1   34.41    4.71
 -13  11   1  102.47    4.43
  13 -11  -1   91.61    6.33
 -14  11   1   88.95    5.80
 -15  11   1  135.62    5.80
  15 -11  -1  141.36    5.94
 -16  11   1    9.61    3.07
  16 -11  -1    3.09    5.84
  17 -11  -1   63.39    5.67
 -18  11   1    0.68    5.57
  18 -11  -1    0.39    7.20
 -19  11   1   45.65    7.27
  19 -11  -1   74.36    6.66
 -20  11   1   -1.87    5.30
 -21  11   1   22.32    6.30
  21 -11  -1   24.09    7.68
  19  12   1   96.65   10.05
  18  12   1   -2.17    4.94
  17  12   1  234.45   11.80
  16  12   1    5.21    4.27
  15  12   1  140.07    6.58
 -15 -12  -1  148.79    9.80
  14  12   1   77.31    5.37
  13  12   1   93.84    4.72
 -13 -12  -1   91.48    4.46
  12  12   1   45.02    4.61
 -12 -12  -1   42.64    3.61
  11  12   1   -0.27    3.63
 -11 -12  -1    4.84    2.82
  10  12   1    1.12    3.21
 -10 -12  -1   -0.09    2.68
   9  12   1  205.43    7.05
  -9 -12  -1  195.89    6.13
   8  12   1    8.04    1.90
   7  12   1  646.84   17.00
  -7 -12  -1  707.40   26.64
   6  12   1   21.82    2.12
  -6 -12  -1   24.58    2.55
   5  12   1 1034.94   25.31
  -5 -12  -1 1120.57   38.12
   4  12   1   48.12    2.71
  -4 -12  -1   54.73    3.90
   3  12   1  352.86   15.05
  -3 -12  -1  399.25   15.57
   2  12   1    3.87    2.06
  -2 -12  -1    0.59    2.75
   1  12   1  116.63    6.43
  -1 -12  -1  130.31    7.09
   0  12   1    0.06    1.65
   0 -12  -1   -0.42    1.91
  -1  12   1  100.95    3.78
   1 -12  -1  128.57    4.37
  -2  12   1    6.07    2.17
   2 -12  -1    6.20    2.16
  -3  12   1  328.85    9.28
  -4  12   1   46.40    2.79
   4 -12  -1   49.29    2.98
  -5  12   1 1012.97   35.07
   5 -12  -1 1099.28   35.69
  -6  12   1   24.03    2.14
   6 -12  -1   27.37    2.32
  -7  12   1  662.91   23.64
   7 -12  -1  716.81   24.68
  -8  12   1   10.05    2.30
   8 -12  -1    9.66    2.40
  -9  12   1  213.21    8.25
 -10  12   1   -0.88    2.37
  10 -12  -1    1.64    2.32
 -11  12   1    2.96    2.53
  11 -12  -1    7.04    2.66
 -12  12   1   45.71    3.45
  12 -12  -1   44.44    5.11
 -13  12   1  110.06    6.88
  13 -12  -1   86.74    4.42
 -14  12   1   94.13    6.68
  14 -12  -1   85.18    4.84
 -15  12   1  147.74    8.20
  15 -12  -1  129.82    9.11
 -16  12   1    5.22    6.07
  16 -12  -1    6.19    4.82
 -17  12   1  248.22    8.19
  17 -12  -1  235.77   11.23
 -18  12   1   -2.82    4.92
  18 -12  -1   -4.03    6.38
 -19  12   1  127.51    6.59
  19 -12  -1  121.45    7.47
 -20  12   1   21.16    5.53
  20 -12  -1   24.29    8.29
 -21  12   1   24.72    5.64
  21 -12  -1   16.64    4.86
  18  13   1    5.81    5.04
 -18 -13  -1    2.94    8.17
  17  13   1   22.32    8.12
  16  13   1   19.79    4.89
  15  13   1   71.47    5.60
  14  13   1   75.11    7.01
  13  13   1  267.39    8.78
 -13 -13  -1  297.74   11.37
  12  13   1   31.36    5.37
 -12 -13  -1   35.16    4.95
  11  13   1   41.09    4.62
  10  13   1   43.42    3.74
 -10 -13  -1   43.23    3.51
   9  13   1  133.09    5.93
  -9 -13  -1  167.27    5.66
   8  13   1   91.01    4.39
  -8 -13  -1   71.15    5.51
   7  13   1   37.91    2.76
  -7 -13  -1   44.32    3.19
   6  13   1   78.04    4.27
  -6 -13  -1   73.45    5.08
   5  13   1   87.04    3.45
  -5 -13  -1   72.89    5.73
   4  13   1   68.33    3.27
  -4 -13  -1   70.42    5.68
   3  13   1  396.64   16.18
  -3 -13  -1  402.28   15.67
   2  13   1   64.90    3.40
  -2 -13  -1   74.52    3.47
   1  13   1  232.35    9.84
  -1 -13  -1  221.44    6.78
   0  13   1  173.05    8.71
   0 -13  -1  176.29    5.80
  -1  13   1  219.81    6.79
   1 -13  -1  236.72    7.99
   2 -13  -1   79.18    4.17
  -3  13   1  390.56   10.71
   3 -13  -1  380.13   14.85
  -4  13   1   68.80    4.07
   4 -13  -1   78.48    4.84
  -5  13   1   87.81    5.24
   5 -13  -1   85.37    3.57
  -6  13   1   70.62    3.45
   6 -13  -1   77.64    3.74
  -7  13   1   36.74    2.48
   7 -13  -1   47.87    4.39
   8 -13  -1   74.27    4.76
  -9  13   1  135.94    5.11
   9 -13  -1  159.90    6.30
 -10  13   1   42.89    4.58
  10 -13  -1   42.45    2.82
 -11  13   1   33.32    2.75
  11 -13  -1   42.91    4.45
 -12  13   1   30.24    3.19
  12 -13  -1   39.91    5.27
 -13  13   1  280.90    8.59
 -14  13   1   89.27    7.09
  14 -13  -1   66.60    4.49
  15 -13  -1   64.54    5.40
 -16  13   1   30.37    7.45
  16 -13  -1   14.09    5.70
 -17  13   1   24.77    5.32
  17 -13  -1   20.29   10.06
 -18  13   1    4.69    4.89
  18 -13  -1    1.27    6.86
 -19  13   1   14.84    3.63
 -20  13   1    2.91    6.48
  20 -13  -1   18.51   14.12
  18  14   1   50.07    7.68
 -18 -14  -1   38.83    8.76
  17  14   1  140.05    9.08
  16  14   1   26.67    6.16
 -16 -14  -1   23.59    9.76
  15  14   1   95.28    6.43
  14  14   1   70.85    6.42
  13  14   1    9.76    4.00
 -13 -14  -1    5.90    5.20
  12  14   1   32.57    5.87
 -12 -14  -1   20.84    4.06
  11  14   1    3.48    4.82
  10  14   1    9.56    4.94
 -10 -14  -1    8.84    6.09
   9  14   1   12.28    3.34
  -9 -14  -1   22.82    4.43
   8  14   1  307.05    9.70
  -8 -14  -1  271.17   11.79
   7  14   1  366.73   15.13
  -7 -14  -1  406.51   16.19
   6  14   1  276.99    8.33
  -6 -14  -1  252.62   11.53
   5  14   1  438.84   11.89
  -5 -14  -1  467.61   12.58
   4  14   1  487.10   13.40
  -4 -14  -1  471.28   18.82
   3  14   1  155.28    5.94
  -3 -14  -1  163.64    9.04
   2  14   1  121.62    7.27
  -2 -14  -1  125.76    7.18
   1  14   1   34.80    3.32
  -1 -14  -1   34.78    4.06
   0  14   1    1.86    2.00
   0 -14  -1   -2.92    4.02
  -1  14   1   33.16    4.13
   1 -14  -1   38.86    3.04
   2 -14  -1  130.50    6.15
  -3  14   1  148.91    5.37
   3 -14  -1  157.43    7.84
  -4  14   1  449.12   17.23
   4 -14  -1  449.13   12.78
  -5  14   1  436.83   11.27
   5 -14  -1  440.43   16.52
  -6  14   1  278.50    7.94
   6 -14  -1  259.72   11.05
  -7  14   1  412.22   16.88
   7 -14  -1  421.92   16.72
  -8  14   1  303.19   12.49
   8 -14  -1  307.58   11.40
  -9  14   1   11.96    2.94
   9 -14  -1   15.48    3.19
 -10  14   1   13.41    3.48
 -11  14   1    3.35    3.21
  11 -14  -1    4.33    3.25
 -12  14   1   25.43    5.50
  12 -14  -1   26.94    5.91
 -13  14   1    3.28    4.78
  13 -14  -1    7.02    3.91
 -14  14   1   72.36    4.37
 -15  14   1  104.03    5.77
  15 -14  -1   95.07    5.25
 -16  14   1   21.93    5.25
  16 -14  -1   23.73    6.61
 -17  14   1  199.61   10.94
  17 -14  -1  159.64    7.84
 -18  14   1   65.59   10.36
  18 -14  -1   43.78    5.40
 -19  14   1   35.88    7.17
  19 -14  -1   22.00    7.15
  17  15   1   12.41    3.14
  16  15   1   13.43    6.56
 -16 -15  -1   27.30    8.10
  15  15   1   70.85    6.81
 -15 -15  -1   60.99   11.69
  14  15   1   99.43   10.81
 -14 -15  -1   94.54   10.82
  13  15   1   30.31    5.57
 -13 -15  -1   22.54    6.19
  12  15   1  236.50   10.82
 -12 -15  -1  256.05   12.61
  11  15   1   24.25    4.02
  10  15   1  158.02    6.27
 -10 -15  -1  170.09    9.99
   9  15   1    1.71    5.41
  -9 -15  -1    3.19    3.63
   8  15   1   28.60    3.67
  -8 -15  -1   37.04    4.02
   7  15   1   86.51    4.53
   6  15   1   10.25    2.65
  -6 -15  -1   12.49    4.37
   5  15   1  128.47    7.99
  -5 -15  -1  115.40    5.11
   4  15   1   26.65    3.77
  -4 -15  -1   25.57    3.66
   3  15   1   74.40    4.94
  -3 -15  -1   65.34    3.86
   2  15   1  220.70    8.95
  -2 -15  -1  229.61    9.86
   1  15   1   58.54    3.48
  -1 -15  -1   60.73    5.08
   0  15   1  243.58   10.22
  -1  15   1   62.77    4.06
   1 -15  -1   55.09    3.91
   2 -15  -1  178.88    8.17
  -3  15   1   61.16    4.12
   3 -15  -1   62.33    5.79
  -4  15   1   27.92    3.30
   4 -15  -1   28.31    3.31
  -5  15   1  120.04    7.27
   5 -15  -1  116.45    4.89
  -6  15   1   12.79    4.39
   6 -15  -1    8.52    4.99
  -7  15   1   86.36    3.99
   7 -15  -1   90.65    6.46
  -8  15   1   31.24    5.18
   8 -15  -1   43.97    5.21
  -9  15   1    1.77    3.19
   9 -15  -1    1.14    3.41
 -10  15   1  176.28   10.62
  10 -15  -1  163.47    9.86
 -11  15   1   19.90    4.22
  11 -15  -1   29.50    5.40
 -12  15   1  254.69    7.57
  12 -15  -1  263.37   11.08
 -13  15   1   27.95    4.20
  13 -15  -1   29.07    5.77
 -14  15   1  104.42    9.08
  14 -15  -1   92.07    6.97
 -15  15   1   72.27    5.45
  15 -15  -1   69.84    7.12
 -16  15   1   27.16    5.47
  16 -15  -1   22.54    7.08
 -17  15   1   -3.43    4.96
  16  16   1   42.81    8.52
 -16 -16  -1   27.53   11.23
  15  16   1    5.48    5.11
  14  16   1   79.01    7.67
 -14 -16  -1   82.66   13.20
  13  16   1    0.55    8.81
 -13 -16  -1    3.09    7.15
  12  16   1    6.10    8.10
 -12 -16  -1    7.92    9.51
  11  16   1    3.41    7.93
 -11 -16  -1   11.99    9.12
  10  16   1   93.27    5.44
 -10 -16  -1   90.95    9.53
  -9 -16  -1    0.81    7.45
   8  16   1  195.30   10.74
  -8 -16  -1  176.51    6.88
   7  16   1    6.68    4.13
  -6 -16  -1  267.66    9.08
   5  16   1   24.61    3.25
   4  16   1  284.80    9.21
  -4 -16  -1  252.62    7.84
   3  16   1   13.36    3.71
  -3 -16  -1   12.68    3.81
   2  16   1  134.56    6.17
  -2 -16  -1  121.66    5.63
   1  16   1   42.87    4.00
   0  16   1   -1.19    3.41
   0 -16  -1    1.70    3.45
  -1  16   1   40.42    3.97
   1 -16  -1   47.94    4.23
  -2  16   1  139.05    7.50
   2 -16  -1  118.73    6.26
  -3  16   1   14.49    3.12
   3 -16  -1   12.65    4.92
  -4  16   1  240.87   11.47
  -5  16   1   29.88    4.46
   5 -16  -1   28.11    4.02
  -6  16   1  298.43   12.43
  -7  16   1    9.02    2.99
   7 -16  -1    4.40    5.21
  -8  16   1  193.73   10.59
   8 -16  -1  164.07    6.56
  -9  16   1   14.48    4.12
 -10  16   1   92.82    6.35
  10 -16  -1   88.75    6.16
 -11  16   1    6.26    4.03
  11 -16  -1    1.81    4.62
 -12  16   1   -0.40    4.32
  12 -16  -1    2.75    4.84
 -13  16   1    3.99    6.61
  13 -16  -1    8.75    7.51
 -14  16   1   80.49    3.51
  14 -16  -1   62.86   11.44
 -15  16   1   -0.62    5.89
 -15 -17  -1    2.14    8.22
  14  17   1  100.13    9.69
 -14 -17  -1  108.34   16.13
  13  17   1   48.48    7.96
 -13 -17  -1   50.05   10.64
  12  17   1  246.46    9.28
  11  17   1    5.87    6.94
  10  17   1  145.73    7.05
   9  17   1   54.92    5.04
   8  17   1   33.40    7.64
  -8 -17  -1   26.25    5.66
   7  17   1    5.48    3.63
  -7 -17  -1    8.74    5.90
   6  17   1    7.44    4.69
  -6 -17  -1   13.33    7.05
   5  17   1    4.04    3.73
  -5 -17  -1    5.28    4.65
   4  17   1   60.07    5.68
  -4 -17  -1   70.42    7.25
   3  17   1   25.20    4.50
  -3 -17  -1   26.49    4.46
  -2 -17  -1  395.07   11.28
   1  17   1   28.06    6.27
  -1 -17  -1   25.88    4.46
   0  17   1  222.16    7.17
   0 -17  -1  206.28    7.09
  -1  17   1   23.53    4.71
   1 -17  -1   24.65    4.50
  -2  17   1  375.32   11.10
   2 -17  -1  382.45   13.92
  -3  17   1   20.68    4.82
   3 -17  -1   22.77    6.53
  -4  17   1   50.37    5.27
   4 -17  -1   62.37    5.32
  -5  17   1    3.44    3.32
   5 -17  -1    5.08    4.50
  -6  17   1    3.54    3.27
   6 -17  -1    7.83    5.91
  -7  17   1    8.07    4.04
   7 -17  -1    7.68    4.40
  -8  17   1   27.06    3.94
   8 -17  -1   17.08    6.45
  -9  17   1   49.28    5.08
   9 -17  -1   56.08    5.48
 -10  17   1  149.83    6.32
  10 -17  -1  149.60    9.86
 -11  17   1   14.91    4.39
  11 -17  -1   20.49    5.08
 -12  17   1  239.74   10.87
  12 -17  -1  220.20   10.35
 -13  17   1   48.93    6.66
  14  18   1   -4.61   14.68
 -14 -18  -1   11.24   16.26
  13  18   1   11.15   12.13
 -13 -18  -1   -0.91    3.43
  12  18   1    4.02    9.01
 -12 -18  -1   14.20   15.00
  11  18   1   16.39    8.22
 -11 -18  -1   19.38   12.15
  10  18   1   33.29    7.63
 -10 -18  -1   24.94    6.59
   9  18   1   10.16    5.77
  -9 -18  -1   17.27    7.74
   8  18   1   22.06    6.68
  -8 -18  -1   25.76   10.07
   7  18   1   15.02    5.32
  -7 -18  -1   19.86    6.66
   6  18   1   21.40    6.19
  -6 -18  -1   31.33    7.34
   5  18   1   80.79    8.63
  -5 -18  -1   85.96    5.90
   4  18   1   57.48    8.55
  -4 -18  -1   51.49    9.31
   3  18   1   52.41    5.38
  -3 -18  -1   74.69    7.81
   2  18   1   70.62    5.22
  -2 -18  -1   65.31    5.27
   1  18   1   92.77    6.38
  -1 -18  -1   93.73    6.38
   0  18   1    0.06    3.84
   0 -18  -1   -8.56    6.22
  -1  18   1   90.22    8.61
   1 -18  -1   96.91    5.27
  -2  18   1   60.96    5.96
   2 -18  -1   60.07    7.02
  -4  18   1   34.71    5.73
   4 -18  -1   45.30    4.37
  -5  18   1   77.21    5.30
   5 -18  -1   70.43    8.20
  -6  18   1   19.97    5.43
   6 -18  -1   23.67    5.54
  -7  18   1   15.31    6.56
   7 -18  -1   21.33    7.64
  -8  18   1   23.40    3.89
   8 -18  -1   33.09    5.77
  -9  18   1   21.20    4.48
   9 -18  -1   19.74    5.63
   9  19   1  109.30    9.10
  -9 -19  -1  101.34    8.10
   8  19   1    3.37    6.86
  -8 -19  -1   -3.66    8.55
   7  19   1   37.69   10.48
  -7 -19  -1   39.04    6.00
   6  19   1    5.86    5.80
  -6 -19  -1    2.59    8.61
   5  19   1    1.12    5.51
   4  19   1    4.02    5.14
  -4 -19  -1    5.12    6.27
   3  19   1  203.02   12.16
  -3 -19  -1  202.70    8.55
   2  19   1    9.86    7.76
  -2 -19  -1    2.01    5.60
   1  19   1  166.94    6.36
  -1 -19  -1  163.07    8.92
   0  19   1  170.68   11.44
   0 -19  -1  174.72    7.02
  -1  19   1  129.89   11.54
   1 -19  -1  145.94    7.34
  -2  19   1    2.52    4.35
   2 -19  -1    0.82    7.50
  -4  19   1   -0.53    5.76
   4 -19  -1    5.34    8.02
  -5  19  -2  131.55    9.30
   4 -19   2   20.74    6.26
  -4  19  -2   24.90    9.50
   3 -19   2   56.26    6.95
  -3  19  -2   63.91    6.72
   2 -19   2   45.55    9.37
  -2  19  -2   39.01    8.40
   1 -19   2    2.84    6.17
  -1  19  -2   -2.29    5.87
   0 -19   2    2.14    6.94
   0  19  -2    0.20    7.17
   1  19  -2    4.37    6.19
  -2 -19   2   34.70   10.03
   2  19  -2   38.02    8.46
   3  19  -2   56.44    6.79
  -4 -19   2   29.30    9.94
   4  19  -2   32.57    9.01
  10 -18   2   44.31    5.64
 -10  18  -2   30.91    7.21
   9 -18   2   47.82    6.55
  -9  18  -2   72.70    6.29
   8 -18   2   11.12    5.73
  -8  18  -2    4.58    8.10
   7 -18   2   14.92    7.76
  -7  18  -2   17.99    4.32
   6 -18   2   -2.92    6.04
  -6  18  -2    0.63    8.99
   5 -18   2   18.28    5.71
  -5  18  -2   18.91    5.07
   4 -18   2   20.15    6.86
  -4  18  -2   29.55    5.18
  -3  18  -2   97.24    7.93
  -2  18  -2  125.79    7.77
   1 -18   2   43.30    5.90
  -1  18  -2   35.47    5.68
   0 -18   2  258.71    9.40
   0  18  -2  257.86    9.28
  -2 -18   2  126.56   10.36
   2  18  -2  125.23    9.05
   3  18  -2   99.14    7.35
  -4 -18   2   28.44    4.35
   4  18  -2   24.70    4.49
  -5 -18   2   25.54    4.48
   5  18  -2   21.01    4.69
  -6 -18   2    3.17    6.49
   6  18  -2   -0.23    4.48
   7  18  -2   15.97    4.91
  -8 -18   2   12.05    7.30
   8  18  -2    4.71    6.29
  -9 -18   2   57.78    4.79
   9  18  -2   66.59    4.84
 -10 -18   2   52.50   12.56
  10  18  -2   39.00    6.61
  14 -17   2  103.18   11.92
  13 -17   2   26.94    7.40
 -13  17  -2   22.38    7.44
  12 -17   2    7.34   11.07
 -12  17  -2   15.67    6.17
  11 -17   2    5.50    5.90
 -11  17  -2   16.10    5.96
  10 -17   2   27.21    8.72
   9 -17   2   32.64    7.43
  -9  17  -2   43.85    4.84
   8 -17   2   86.74    6.91
  -8  17  -2   87.17    7.84
   7 -17   2   36.76    7.87
   6 -17   2  179.14    7.35
  -6  17  -2  175.40   10.74
   5 -17   2   76.37    7.61
  -5  17  -2   69.44    4.62
  -4  17  -2  184.12    8.84
   3 -17   2  114.19    7.14
  -3  17  -2  111.42    5.04
   2 -17   2   36.63    4.13
  -2  17  -2   37.92    4.17
   1 -17   2    8.16    5.94
  -1  17  -2    6.88    3.84
   0 -17   2    0.04    4.45
   0  17  -2   -3.47    6.49
   1  17  -2    7.22    2.89
  -2 -17   2   32.91    4.72
   2  17  -2   31.55    4.84
  -3 -17   2   90.79    5.12
   3  17  -2  108.88    5.25
  -4 -17   2  192.96    7.48
   4  17  -2  194.22    7.80
  -5 -17   2   82.17    5.67
   5  17  -2   70.65    5.55
  -6 -17   2  190.08    7.34
   6  17  -2  189.34    7.33
  -7 -17   2   35.30    5.66
   7  17  -2   34.08    8.12
  -8 -17   2   72.47    9.21
   8  17  -2   87.15    6.33
  -9 -17   2   23.17    7.54
   9  17  -2   35.63    5.14
 -10 -17   2   32.98    5.58
  10  17  -2   26.58    8.51
 -11 -17   2   10.78    4.85
  11  17  -2   12.89    5.34
 -12 -17   2   14.33    4.65
  12  17  -2   17.26    4.20
 -13 -17   2   27.01    6.82
  13  17  -2   19.63   10.65
 -17  16  -2    5.34   10.32
  16 -16   2    6.52    8.46
  15 -16   2   -0.06    8.42
 -15  16  -2    1.45   10.59
  14 -16   2   76.16    7.80
 -14  16  -2   86.97    7.37
  13 -16   2   10.99    7.66
 -13  16  -2    7.56    5.60
  12 -16   2  190.31   11.33
 -12  16  -2  153.24    8.02
  11 -16   2    7.86    6.52
 -11  16  -2    4.00    4.19
 -10  16  -2  216.85   11.18
   9 -16   2   23.13    4.50
  -9  16  -2   22.28    4.20
   8 -16   2   30.48    4.55
  -8  16  -2   37.89    4.42
   7 -16   2   34.80    4.46
  -7  16  -2   31.55    4.43
   6 -16   2   18.06    4.89
  -6  16  -2   20.72    3.45
   5 -16   2   63.52    7.20
   4 -16   2  107.11    4.89
  -4  16  -2  119.86    5.04
   3 -16   2   24.61    6.17
  -3  16  -2   36.74    5.77
   2 -16   2  364.05   15.27
  -2  16  -2  359.12    9.97
   1 -16   2   26.26    5.17
  -1  16  -2   21.30    3.28
   0  16  -2  295.59    8.97
  -1 -16   2   20.44    5.31
   1  16  -2   22.62    3.35
  -2 -16   2  321.61   10.45
   2  16  -2  335.11   10.88
  -3 -16   2   31.79    6.69
   3  16  -2   39.01    6.16
  -4 -16   2  111.56    6.56
   4  16  -2  120.63    7.14
  -5 -16   2   71.18    4.36
   5  16  -2   80.55    6.10
  -6 -16   2   23.28    5.47
   6  16  -2   17.92    3.41
   7  16  -2   25.79    3.54
  -8 -16   2   45.02    4.84
   8  16  -2   43.97    7.12
  -9 -16   2   20.82    7.28
   9  16  -2   21.66    4.58
 -10 -16   2  230.10   10.89
  10  16  -2  230.11    7.54
 -11 -16   2    7.44    5.67
  11  16  -2    7.01    7.99
 -12 -16   2  186.12    7.99
  12  16  -2  181.70   10.36
 -13 -16   2   12.32    6.56
  13  16  -2    9.38    6.66
  14  16  -2   73.99    5.79
 -15 -16   2    7.47    6.88
  15  16  -2   -1.31   11.12
  16  16  -2    4.42    4.66
  17 -15   2   33.93   10.69
 -17  15  -2   29.55    7.07
  16 -15   2   88.56    9.86
 -16  15  -2   80.55   11.15
  15 -15   2    2.62    6.00
 -15  15  -2    3.14   10.02
 -14  15  -2   76.17    9.89
  13 -15   2   16.18    5.60
 -13  15  -2   25.86    5.89
  12 -15   2   15.92    5.25
 -12  15  -2   12.78    6.52
  11 -15   2    1.31    4.27
 -11  15  -2    3.18    6.36
  10 -15   2  101.37    4.91
   9 -15   2    4.00    4.92
  -9  15  -2    3.44    3.14
   8 -15   2  274.81    9.05
  -8  15  -2  268.78    8.79
   7 -15   2   64.39    5.47
  -7  15  -2   58.63    5.01
   6 -15   2  241.31    7.97
  -6  15  -2  204.43   10.22
   5 -15   2   65.28    4.49
  -5  15  -2   54.37    4.04
   4 -15   2  350.96   10.85
  -4  15  -2  311.58   10.02
   3 -15   2    6.42    3.24
  -3  15  -2    4.13    3.04
   2 -15   2   98.18    4.85
  -2  15  -2   80.95    4.19
   1 -15   2    4.26    4.25
  -1  15  -2    7.08    2.56
   0 -15   2   -4.19    2.65
   0  15  -2   -0.91    2.49
  -1 -15   2    5.25    4.32
   1  15  -2    9.21    2.63
  -2 -15   2   96.71    5.41
   2  15  -2   73.39    3.54
  -3 -15   2    9.22    5.43
   3  15  -2    6.62    3.17
  -4 -15   2  346.71   10.82
   4  15  -2  335.31   10.61
  -5 -15   2   60.39    4.25
   5  15  -2   52.69    4.19
   6  15  -2  204.67    6.76
  -7 -15   2   69.47    5.15
   7  15  -2   46.21    3.35
  -8 -15   2  305.51    9.84
   8  15  -2  281.99    8.46
  -9 -15   2    4.73    3.67
   9  15  -2    5.68    5.11
 -10 -15   2  101.46    5.30
  10  15  -2   92.48    5.43
 -11 -15   2    1.27    4.95
  11  15  -2   -0.92    3.25
 -12 -15   2   20.08    4.37
  12  15  -2   12.94    4.63
 -13 -15   2    9.67    4.78
  13  15  -2   18.61    5.12
 -14 -15   2   76.52   10.30
  14  15  -2   71.91    6.63
 -15 -15   2    2.39    6.02
  15  15  -2    8.98    9.24
 -16 -15   2  109.78   13.14
  16  15  -2   83.44    6.72
 -17 -15   2   21.59    6.92
  17  15  -2   40.41    7.97
 -18 -15   2   79.97   14.65
  18  15  -2   76.11   10.46
  18 -14   2    2.66   10.40
 -18  14  -2    2.37    9.83
  17 -14   2   14.41    8.13
 -16  14  -2    2.43    6.71
  15 -14   2   87.33    7.84
 -15  14  -2   58.79    5.32
  14 -14   2   19.62    4.10
 -14  14  -2   31.00    7.18
  13 -14   2  148.59    6.88
 -13  14  -2  157.78    6.38
  12 -14   2   57.45    6.78
 -12  14  -2   48.76    4.78
  11 -14   2  123.85    7.28
 -11  14  -2  121.58    5.66
  10 -14   2   25.08    3.76
 -10  14  -2   20.23    3.55
   9 -14   2  307.38    9.44
  -9  14  -2  283.87    9.15
   8 -14   2   26.16    4.72
  -8  14  -2   24.77    2.85
   7 -14   2  103.00    6.59
  -7  14  -2  120.79    6.85
   6 -14   2    8.76    2.96
  -6  14  -2   11.12    2.82
   5 -14   2   15.95    4.66
  -5  14  -2   23.57    4.14
   4 -14   2    3.37    2.95
  -4  14  -2   -0.69    2.71
   3 -14   2  192.63    6.52
  -3  14  -2  207.42    6.66
   2 -14   2  197.92   10.17
  -2  14  -2  189.01    6.22
   1 -14   2  440.97   18.67
  -1  14  -2  459.02   12.61
   0 -14   2   92.77    7.07
   0  14  -2  110.28    4.58
  -1 -14   2  435.58   18.62
   1  14  -2  475.11   12.95
  -2 -14   2  203.25    6.99
   2  14  -2  205.19    6.95
   3  14  -2  224.60   10.17
  -4 -14   2    2.82    2.69
   4  14  -2    1.04    2.10
  -5 -14   2   18.39    2.76
   5  14  -2   21.27    4.35
  -6 -14   2    7.70    2.63
   6  14  -2    6.66    2.56
  -7 -14   2  103.92    6.43
   7  14  -2   98.80    6.19
  -8 -14   2   29.26    3.53
   8  14  -2   27.08    3.38
  -9 -14   2  306.04   12.87
   9  14  -2  302.43   11.93
 -10 -14   2   26.94    5.77
  10  14  -2   28.13    3.76
 -11 -14   2  122.31    5.63
  11  14  -2  126.18    5.73
 -12 -14   2   51.79    4.78
  12  14  -2   49.43    4.16
 -13 -14   2  154.91    8.52
  13  14  -2  159.11    5.97
  14  14  -2   22.21    4.26
 -15 -14   2   57.33    6.84
  15  14  -2   66.56    6.69
 -16 -14   2   -5.30   11.58
  16  14  -2   -2.26    6.27
 -17 -14   2    2.09    6.03
  17  14  -2    2.50    6.66
 -18 -14   2   10.62    3.64
  18  14  -2   -0.46    4.30
 -19 -14   2    3.28    5.67
  19  14  -2   22.42    7.40
 -19  13  -2  112.44   13.21
  18 -13   2   44.87    7.67
 -18  13  -2   47.04    6.19
  17 -13   2  161.20    9.25
 -17  13  -2  185.80    7.34
  16 -13   2   69.75    6.10
 -16  13  -2   52.50    5.53
  15 -13   2  181.16    7.15
 -15  13  -2  193.01    9.21
  14 -13   2   26.83    4.71
 -14  13  -2   33.59    4.23
  13 -13   2    4.13    4.92
 -13  13  -2   10.38    3.09
  12 -13   2   17.21    5.57
 -12  13  -2   18.08    2.86
  11 -13   2   38.67    3.70
 -11  13  -2   38.25    4.30
  10 -13   2   11.57    3.84
 -10  13  -2   15.84    2.52
   9 -13   2  120.01    5.17
  -9  13  -2  115.01    4.91
   8 -13   2   57.20    3.76
  -8  13  -2   43.32    2.91
   7 -13   2  769.91   18.69
  -7  13  -2  739.25   18.45
  -6  13  -2   79.17    5.21
   5 -13   2  690.14   24.52
  -5  13  -2  665.28   16.88
   4 -13   2   69.11    4.92
  -4  13  -2   73.32    5.14
   3 -13   2  436.82   12.28
  -3  13  -2  394.76   10.71
   2 -13   2   78.53    3.70
  -2  13  -2   80.88    3.38
   1 -13   2    4.49    2.46
  -1  13  -2    9.12    3.48
   0 -13   2   12.29    3.63
   0  13  -2    0.47    1.86
   1  13  -2   10.76    3.78
  -2 -13   2   83.25    4.75
   2  13  -2   88.35    3.73
  -3 -13   2  418.41   16.52
   3  13  -2  399.04   11.57
  -4 -13   2   64.93    4.48
   4  13  -2   78.43    4.71
  -5 -13   2  679.35   17.20
   5  13  -2  654.80   16.61
  -6 -13   2  106.44    4.23
   6  13  -2   93.84    6.07
  -7 -13   2  738.24   25.03
   7  13  -2  721.60   26.97
  -8 -13   2   56.33    3.64
   8  13  -2   51.00    3.63
  -9 -13   2  120.83    4.71
   9  13  -2  121.33    4.56
 -10 -13   2   13.97    3.22
  10  13  -2   13.80    2.42
 -11 -13   2   38.28    4.78
  11  13  -2   42.28    3.22
 -12 -13   2   21.87    4.66
  12  13  -2   20.56    2.91
 -13 -13   2    7.24    4.61
  13  13  -2   11.80    3.22
  14  13  -2   35.88    3.83
 -15 -13   2  183.27    7.02
  15  13  -2  190.02   10.10
 -16 -13   2   74.16   10.87
  16  13  -2   68.70    6.62
 -17 -13   2  158.88    9.01
  17  13  -2  190.83    7.68
 -18 -13   2   39.12    8.00
  18  13  -2   52.86    7.63
 -19 -13   2   82.82    8.82
  19  13  -2   96.75    7.04
  19 -12   2   14.33   11.60
 -19  12  -2   18.39    9.92
  18 -12   2    2.73   10.25
 -18  12  -2   11.89    8.97
  17 -12   2    6.36    9.07
 -17  12  -2   24.05    8.13
  16 -12   2   -0.71    5.31
 -16  12  -2    2.30    4.22
  15 -12   2  111.86    6.04
 -15  12  -2  109.10    5.41
  14 -12   2    9.25    5.25
 -14  12  -2    7.25    3.01
  13 -12   2  201.68    6.75
 -13  12  -2  209.29    9.69
  12 -12   2   27.75    3.30
 -12  12  -2   36.60    3.30
  11 -12   2  268.67    8.75
 -11  12  -2  254.42    7.67
  10 -12   2   -1.76    3.84
 -10  12  -2    1.09    2.37
   9 -12   2  334.64   12.41
  -9  12  -2  335.56   12.72
   8 -12   2    2.60    2.36
  -8  12  -2    1.40    2.30
   7 -12   2  110.08    4.53
  -7  12  -2   91.02    3.81
   6 -12   2   44.28    4.35
  -6  12  -2   39.63    2.59
   5 -12   2  294.52   11.25
  -5  12  -2  282.64   12.07
   4 -12   2    3.71    3.38
  -4  12  -2    6.85    1.76
   3 -12   2  541.05   15.34
  -3  12  -2  541.18   20.22
  -2  12  -2    8.40    3.22
   1 -12   2  908.73   31.70
  -1  12  -2  917.39   21.53
   0 -12   2  442.82   11.77
   0  12  -2  444.14   16.97
  -2 -12   2   12.09    2.25
   2  12  -2    8.43    3.11
  -3 -12   2  544.68   19.28
   3  12  -2  541.41   14.68
  -4 -12   2    9.02    2.75
   4  12  -2    5.41    2.22
  -5 -12   2  295.91    8.61
   5  12  -2  309.22    9.15
  -6 -12   2   37.37    3.19
   6  12  -2   37.68    2.30
  -7 -12   2  107.62    4.46
   7  12  -2   90.89    5.79
  -8 -12   2   -0.33    2.37
   8  12  -2    2.29    2.48
  -9 -12   2  344.19   14.16
   9  12  -2  328.59    9.12
 -10 -12   2    3.45    3.50
  10  12  -2    2.17    1.97
 -11 -12   2  288.82   11.56
  11  12  -2  278.35   11.46
 -12 -12   2   30.84    4.49
  12  12  -2   29.76    3.73
 -13 -12   2  198.05    6.69
  13  12  -2  199.63    9.41
 -14 -12   2    9.69    3.97
  14  12  -2    8.63    3.89
 -15 -12   2   99.59    4.73
  15  12  -2  108.52    5.54
 -16 -12   2   -1.70    5.20
  16  12  -2   -3.28    3.86
 -17 -12   2   11.82    5.04
  17  12  -2   14.32    6.79
 -18 -12   2    4.82    6.46
  18  12  -2   -8.84    8.23
 -19 -12   2    9.07    5.81
  19  12  -2   20.65    7.93
 -20 -12   2   -7.12   13.59
  20  12  -2    4.36    5.63
 -19  11  -2  160.50   11.84
  18 -11   2   12.59    9.76
 -18  11  -2   18.06    8.33
  17 -11   2  118.08    9.25
 -17  11  -2  148.47    6.65
 -16  11  -2   35.11    6.66
  15 -11   2   49.45    5.54
 -15  11  -2   45.26    5.84
  14 -11   2   65.45    4.30
 -14  11  -2   73.09    5.50
  13 -11   2    5.66    2.86
 -13  11  -2    5.67    2.66
  12 -11   2   23.47    4.17
 -12  11  -2   20.69    2.68
  11 -11   2    9.38    3.63
 -11  11  -2    4.32    2.29
  10 -11   2   13.61    3.41
 -10  11  -2   10.38    3.28
   9 -11   2  183.95    5.81
  -9  11  -2  169.89    5.63
   8 -11   2   43.40    2.85
  -8  11  -2   56.15    4.53
   7 -11   2 1114.73   40.12
  -7  11  -2 1118.57   26.90
   6 -11   2  223.26    9.66
  -6  11  -2  213.26    6.36
   5 -11   2  254.62   11.90
  -5  11  -2  256.47    8.29
   4 -11   2  366.30    9.96
  -4  11  -2  375.55   10.45
   3 -11   2  233.19    7.08
  -3  11  -2  234.72    6.59
   2 -11   2  167.02    5.47
  -2  11  -2  171.17    5.37
   1 -11   2  128.94    4.62
  -1  11  -2  134.14    4.96
   0 -11   2    0.13    1.89
   0  11  -2    0.56    2.71
  -1 -11   2  132.50    8.17
  -2 -11   2  168.98    5.48
   2  11  -2  161.60    5.12
  -3 -11   2  236.07    6.75
   3  11  -2  189.26    6.17
  -4 -11   2  364.17   10.12
   4  11  -2  387.27   14.89
  -5 -11   2  259.29    6.88
   5  11  -2  266.84    7.24
  -6 -11   2  211.48    6.52
   6  11  -2  211.44    6.71
  -7 -11   2 1137.59   40.25
   7  11  -2 1121.10   27.80
  -8 -11   2   48.47    2.85
   8  11  -2   57.91    4.22
  -9 -11   2  180.25    6.07
   9  11  -2  167.87    5.38
 -10 -11   2    8.76    1.93
  10  11  -2   13.84    3.22
 -11 -11   2    6.66    3.93
  11  11  -2    4.84    2.48
 -12 -11   2   20.12    2.78
  12  11  -2   20.09    2.88
 -13 -11   2    3.89    4.78
  13  11  -2    4.98    2.81
 -14 -11   2   71.98    5.14
  14  11  -2   64.37    5.24
 -15 -11   2   51.13    4.32
  15  11  -2   49.52    4.42
 -16 -11   2   28.80    5.22
  16  11  -2   30.97    4.14
 -17 -11   2  131.59    5.70
  17  11  -2  156.98    9.87
 -18 -11   2   14.45    4.46
  18  11  -2   23.44    7.22
 -19 -11   2  178.18    8.75
  19  11  -2  166.65   10.36
 -20 -11   2    1.83    5.66
  20  11  -2   15.90    6.98
 -21 -11   2   20.84    7.81
  21  11  -2   14.55    6.82
 -20  10  -2  151.35   10.16
  19 -10   2  107.92   10.06
 -19  10  -2  112.97    6.76
  18 -10   2   15.00    5.61
 -18  10  -2   24.61    4.98
  17 -10   2   11.47    6.78
 -17  10  -2    9.63    4.25
 -16  10  -2   11.69    5.45
  15 -10   2   76.37    5.64
 -15  10  -2   78.32    4.09
  14 -10   2   95.36    4.48
 -14  10  -2  103.03    6.00
  13 -10   2  191.70    8.86
 -13  10  -2  156.62    5.71
 -12  10  -2  295.32    8.58
 -11  10  -2  427.39   16.72
 -10  10  -2  319.43   11.76
   9 -10   2  760.62   19.72
   8 -10   2   66.70    4.56
  -8  10  -2   51.02    2.69
   7 -10   2  104.58    6.22
  -7  10  -2  103.44    3.67
  -6  10  -2  145.18    4.58
   5 -10   2    2.12    1.64
  -5  10  -2    0.26    1.65
   4 -10   2  208.59    9.01
  -4  10  -2  154.89    5.86
   3 -10   2  472.49   12.69
  -3  10  -2  509.99   13.30
   2 -10   2  737.09   25.75
  -2  10  -2  714.97   17.60
   1 -10   2 1013.76   37.04
  -1  10  -2  934.20   23.39
   0 -10   2 1468.78   35.16
   0  10  -2 1367.69   32.48
  -1 -10   2 1043.81   38.96
   1  10  -2 1007.57   36.70
  -2 -10   2  769.38   26.88
   2  10  -2  686.10   24.55
  -3 -10   2  427.12   12.13
   3  10  -2  492.77   13.08
   4  10  -2  149.14    4.53
  -5 -10   2   -1.94    2.19
   5  10  -2    0.69    1.41
  -6 -10   2  149.83    4.78
   6  10  -2  137.75    6.79
  -7 -10   2  105.01    4.07
   7  10  -2  105.89    5.79
  -8 -10   2   63.61    3.12
   8  10  -2   49.00    3.84
  -9 -10   2  817.20   19.28
   9  10  -2  794.51   20.85
 -10 -10   2  355.76   14.92
  10  10  -2  322.74   11.99
 -11 -10   2  453.77   16.71
  11  10  -2  441.00   16.20
 -12 -10   2  333.52    9.56
  12  10  -2  313.87    8.85
 -13 -10   2  184.52    6.04
  13  10  -2  158.58    7.79
 -14 -10   2   92.41    5.94
  14  10  -2   94.55    6.82
 -15 -10   2   69.24    4.48
  15  10  -2   70.99    4.22
 -16 -10   2    6.94    4.03
  16  10  -2    8.40    3.66
 -17 -10   2    8.65    4.63
  17  10  -2    7.71    5.91
 -18 -10   2   23.34    4.91
  18  10  -2   25.11    6.79
 -19 -10   2  119.20    6.61
  19  10  -2  102.44    6.35
 -20 -10   2  110.81    8.72
  20  10  -2  129.00    7.50
 -21 -10   2   27.56   10.16
  21  10  -2   52.66    8.59
 -21   9  -2    4.25    4.95
  19  -9   2    4.65    8.84
 -19   9  -2    1.44    4.52
  17  -9   2   53.43    6.48
 -17   9  -2   62.10    4.22
  16  -9   2   14.55    5.22
 -16   9  -2   16.18    3.07
 -15   9  -2    1.57    2.49
  14  -9   2   62.36    3.60
 -14   9  -2   58.64    3.18
  13  -9   2   12.53    3.08
 -13   9  -2   12.38    3.40
  12  -9   2   65.68    4.61
 -12   9  -2   66.90    5.11
  11  -9   2   61.94    4.12
 -11   9  -2   59.06    3.43
  10  -9   2  156.75    6.33
 -10   9  -2  160.91    5.68
   9  -9   2   85.89    4.88
  -9   9  -2   74.45    4.33
   8  -9   2 1060.77   25.56
  -8   9  -2 1124.47   39.32
   7  -9   2  113.92    3.91
  -7   9  -2   83.90    4.66
   6  -9   2  197.22    8.00
  -6   9  -2  117.68    5.45
  -5   9  -2  312.23   11.66
   4  -9   2 1180.58   28.49
  -4   9  -2 1107.56   27.70
   3  -9   2    4.81    2.03
  -3   9  -2    2.12    1.14
   2  -9   2  425.20   14.92
  -2   9  -2  421.30   15.37
  -1   9  -2    2.09    2.06
   0  -9   2   -0.16    1.57
   0   9  -2    1.32    1.54
  -1  -9   2    1.91    1.83
   1   9  -2    3.57    1.24
  -2  -9   2  432.18   11.41
   2   9  -2  455.88   16.90
  -3  -9   2    1.35    1.25
   3   9  -2    1.19    1.84
  -4  -9   2 1164.12   40.97
   4   9  -2 1099.47   25.73
  -5  -9   2  286.53   11.28
   5   9  -2  300.07    8.46
  -6  -9   2  202.18    9.04
   6   9  -2  118.60    4.69
  -7  -9   2  104.35    3.86
   7   9  -2   84.98    3.94
  -8  -9   2 1075.67   27.39
   8   9  -2 1127.65   39.12
  -9  -9   2   84.49    3.44
   9   9  -2   77.53    3.61
 -10  -9   2  153.37    7.40
  10   9  -2  162.39    6.94
 -11  -9   2   65.22    2.84
  11   9  -2   67.57    4.58
 -12  -9   2   67.52    3.31
  12   9  -2   67.52    3.28
 -13  -9   2   12.58    2.94
  13   9  -2   13.24    3.28
 -14  -9   2   59.06    4.35
  14   9  -2   62.44    3.54
 -15  -9   2    4.82    2.53
  15   9  -2    1.50    3.61
 -16  -9   2   10.16    3.70
  16   9  -2   11.79    3.21
 -17  -9   2   50.15    4.35
  17   9  -2   57.61    4.84
 -18  -9   2  149.81    8.30
  18   9  -2  152.69    6.20
 -19  -9   2    0.20    5.40
  19   9  -2    3.66    7.15
 -20  -9   2   28.87    7.87
  20   9  -2   28.09    9.73
 -21  -9   2    9.02    6.12
  21   9  -2   18.65    9.61
 -22  -9   2    6.29   13.10
 -21   8  -2    3.05    7.30
 -20   8  -2   36.78    5.43
 -19   8  -2   30.19    4.36
 -18   8  -2    7.93    5.81
  17  -8   2   13.07    3.86
 -17   8  -2   14.94    4.84
  16  -8   2   93.76    6.86
 -16   8  -2   98.92    6.29
  15  -8   2    0.94    4.03
 -15   8  -2    5.31    2.26
  14  -8   2  504.81   18.68
 -14   8  -2  540.32   18.71
 -13   8  -2   18.94    3.14
 -11   8  -2   36.78    2.82
 -10   8  -2 1628.30   53.94
   9  -8   2  136.72    4.33
  -9   8  -2  151.34    7.45
   8  -8   2  309.83    9.21
  -8   8  -2  253.72    7.11
   7  -8   2  302.04   11.92
  -7   8  -2  268.04    7.17
   6  -8   2  350.53   12.52
  -6   8  -2  373.11   13.27
   5  -8   2   53.02    2.48
  -5   8  -2   50.07    2.39
   4  -8   2  491.31   18.33
  -4   8  -2  511.88   12.91
   3  -8   2  344.67   12.94
  -3   8  -2  324.75   12.17
   2  -8   2 2023.72   48.05
  -2   8  -2 2234.03   52.12
   1  -8   2  222.96    5.90
  -1   8  -2  214.69    8.58
   0  -8   2 1632.68   55.23
   0   8  -2 1591.69   51.97
   1   8  -2  224.60    6.46
  -2  -8   2 1845.71   42.01
  -3  -8   2  322.64    9.28
   3   8  -2  335.99   13.17
  -4  -8   2  498.28   12.61
   4   8  -2  491.53   17.87
  -5  -8   2   51.71    3.54
   5   8  -2   51.64    2.76
  -6  -8   2  373.84   13.18
   6   8  -2  381.42   14.20
  -7  -8   2  268.24   10.51
   7   8  -2  274.73    7.51
  -8  -8   2  301.97    8.58
   8   8  -2  272.54    7.67
  -9  -8   2  146.86    6.92
   9   8  -2  140.69    5.99
 -10  -8   2 1671.39   41.04
  10   8  -2 1712.20   42.45
 -11  -8   2   36.84    3.28
  11   8  -2   37.81    2.23
 -12  -8   2 1762.92   41.12
  12   8  -2 1782.61   43.73
  13   8  -2   21.24    2.13
 -14  -8   2  539.84   20.62
  14   8  -2  523.62   21.28
  15   8  -2    4.04    2.62
 -16  -8   2   91.38    5.37
  16   8  -2   80.65    4.03
 -17  -8   2   10.28    4.16
  17   8  -2   16.68    3.30
 -18  -8   2   14.22    6.04
  18   8  -2   10.17    3.45
 -19  -8   2   23.20    4.40
  19   8  -2   24.03    5.71
 -20  -8   2   43.91    5.34
  20   8  -2   35.86    5.09
 -21  -8   2    2.33    3.67
  21   8  -2   12.19    3.53
 -22  -8   2  115.42    6.36
  22   8  -2  116.63    6.16
 -21   7  -2    4.25    5.45
 -20   7  -2  145.31    5.70
 -19   7  -2   48.17    4.33
  18  -7   2   62.46    6.33
 -18   7  -2   74.34    5.09
 -17   7  -2   40.07    4.89
 -16   7  -2  190.80    8.40
  15  -7   2   42.04    3.14
 -15   7  -2   40.28    2.55
  14  -7   2  503.79   19.15
 -14   7  -2  509.38   13.14
 -13   7  -2   39.63    3.08
  12  -7   2    2.63    2.00
 -12   7  -2    4.27    1.93
  11  -7   2   11.63    2.03
 -11   7  -2    9.58    2.30
  10  -7   2  211.19    6.20
 -10   7  -2  221.08    6.69
  -9   7  -2   12.79    2.07
   8  -7   2  739.86   26.06
  -8   7  -2  789.89   26.93
   7  -7   2  128.24    6.32
  -7   7  -2  104.75    3.19
   6  -7   2 2294.77   54.01
  -6   7  -2 2234.68   71.29
   5  -7   2  291.72   10.92
  -5   7  -2  256.15   11.02
   4  -7   2 1933.89   46.54
  -4   7  -2 1870.42   43.68
   3  -7   2   89.15    3.40
  -3   7  -2   91.41    3.04
   2  -7   2  610.86   21.69
  -2   7  -2  685.52   16.51
   1  -7   2  195.29    5.35
  -1   7  -2  195.98    5.41
   0  -7   2   -0.75    1.17
   0   7  -2    0.14    1.14
   1   7  -2  174.61    5.41
  -2  -7   2  594.61   14.66
   2   7  -2  624.50   21.82
  -3  -7   2   92.07    3.17
   3   7  -2   86.94    4.50
  -4  -7   2 1943.00   64.77
   4   7  -2 1931.80   64.72
  -5  -7   2  286.30    8.29
   5   7  -2  257.96    7.28
  -6  -7   2 2271.43   52.60
   6   7  -2 2336.35   54.44
  -7  -7   2  132.56    5.41
   7   7  -2  102.64    3.19
  -8  -7   2  761.31   19.31
   8   7  -2  773.06   29.83
  -9  -7   2   23.77    1.83
   9   7  -2   16.43    2.29
 -10  -7   2  208.34    6.13
  10   7  -2  228.55    6.42
 -11  -7   2   12.64    3.11
  11   7  -2   12.17    1.87
 -12  -7   2    2.16    1.57
  12   7  -2    1.94    1.25
 -13  -7   2   48.17    2.76
  13   7  -2   40.55    3.55
 -14  -7   2  472.40   17.23
  14   7  -2  543.38   14.59
 -15  -7   2   42.83    3.77
  15   7  -2   36.70    3.87
 -16  -7   2  189.20    6.33
  16   7  -2  188.35    8.99
 -17  -7   2   31.57    3.27
  17   7  -2   33.85    3.81
 -18  -7   2   53.23    4.02
  18   7  -2   69.31    5.86
 -19  -7   2   34.90    5.37
 -20  -7   2  131.85    8.92
  20   7  -2  135.44    9.61
 -21  -7   2    6.26    7.14
  21   7  -2   -6.16    8.53
 -22  -7   2    1.74    8.61
 -21   6  -2   33.80    4.78
 -20   6  -2   19.43    4.16
 -19   6  -2   11.04    3.15
 -18   6  -2    7.11    2.75
 -17   6  -2    4.85    3.15
 -16   6  -2   73.60    4.50
 -15   6  -2  176.18    7.28
  14  -6   2  267.58   10.78
 -14   6  -2  271.29   10.49
  13  -6   2  713.85   24.49
 -13   6  -2  709.73   23.16
 -12   6  -2  390.20   14.56
  11  -6   2  406.32   10.52
 -11   6  -2  318.61   12.00
  10  -6   2  262.68   11.53
 -10   6  -2  224.40    8.55
   9  -6   2  673.31   17.43
  -9   6  -2  620.03   15.69
   8  -6   2  146.14    4.48
  -8   6  -2  111.81    3.48
   7  -6   2  325.92   13.99
  -7   6  -2  312.37    8.04
   6  -6   2  101.21    4.79
  -6   6  -2   98.81    3.02
   5  -6   2   87.12    3.02
  -5   6  -2   88.81    3.32
   4  -6   2  289.18    7.86
  -4   6  -2  288.00    7.96
   3  -6   2  504.27   13.24
  -3   6  -2  541.05   13.64
   2  -6   2 1142.95   38.09
  -2   6  -2 1078.82   36.61
   1  -6   2  545.43   20.42
  -1   6  -2  531.68   13.44
   0  -6   2 1068.30   36.25
   0   6  -2 1017.33   34.68
  -1  -6   2  508.07   18.65
   1   6  -2  536.07   13.69
  -2  -6   2 1110.54   37.00
   2   6  -2 1099.28   35.07
  -3  -6   2  468.53   11.61
   3   6  -2  497.95   12.78
  -4  -6   2  265.42    9.37
   4   6  -2  274.87    7.71
  -5  -6   2   84.56    3.07
   5   6  -2   92.82    3.48
  -6  -6   2  101.34    4.92
   6   6  -2   95.93    3.02
  -7  -6   2  359.59    9.66
   7   6  -2  337.54    9.50
  -8  -6   2  152.17    5.14
   8   6  -2  113.79    4.14
  -9  -6   2  670.77   22.80
   9   6  -2  648.01   16.09
 -10  -6   2  267.56    8.13
  10   6  -2  222.92    6.69
 -11  -6   2  440.57   12.00
  11   6  -2  326.55    9.31
 -12  -6   2  417.24   13.97
  12   6  -2  396.91   10.75
 -13  -6   2  762.70   25.17
  13   6  -2  757.02   27.83
 -14  -6   2  267.30    7.94
  14   6  -2  272.02    8.58
 -15  -6   2  155.34    7.14
  15   6  -2  162.81    5.53
 -16  -6   2   65.70    3.54
  16   6  -2   68.00    3.63
 -17  -6   2    9.83    2.79
  17   6  -2    9.40    2.72
 -18  -6   2    8.81    3.21
 -19  -6   2    9.79    4.30
  19   6  -2    7.64    5.50
 -20  -6   2   16.64    5.86
  20   6  -2   10.88    5.24
 -21  -6   2   28.60    7.07
 -22  -6   2   40.38    7.97
 -23  -6   2   32.35    4.89
  23   6  -2   14.48    4.14
 -20   5  -2   25.85    3.35
 -19   5  -2  186.06    5.64
 -18   5  -2   29.11    2.49
 -17   5  -2  495.80   12.84
 -16   5  -2  178.12    5.21
 -13   5  -2  100.65    4.40
  12  -5   2  159.32    7.34
  11  -5   2   13.30    1.94
 -11   5  -2   11.97    1.80
  10  -5   2   73.19    3.54
 -10   5  -2   58.33    2.99
   9  -5   2  170.20    6.86
  -9   5  -2  159.18    6.82
   8  -5   2   98.10    4.55
  -8   5  -2   72.01    3.21
  -7   5  -2 2851.86   65.41
   6  -5   2  275.69   10.78
  -6   5  -2  254.55    7.50
   5  -5   2 3062.25   68.37
  -5   5  -2 2978.47   95.53
   4  -5   2  463.60   17.26
  -4   5  -2  445.23   15.07
   3  -5   2 1776.10   63.78
  -3   5  -2 1600.36   51.66
   2  -5   2  420.88   16.07
  -2   5  -2  413.42   15.72
   1  -5   2  341.76    8.79
  -1   5  -2  290.04   12.09
   0  -5   2   -0.55    1.22
   0   5  -2    1.05    0.76
  -1  -5   2  347.07   12.45
   1   5  -2  275.50    9.94
  -2  -5   2  479.02   16.48
   2   5  -2  440.10   15.97
  -3  -5   2 1811.00   57.72
   3   5  -2 1685.18   40.91
  -4  -5   2  477.96   17.72
   4   5  -2  468.32   12.64
  -5  -5   2 3131.19   98.49
   5   5  -2 3191.73   71.78
  -6  -5   2  274.44    7.44
   6   5  -2  255.82   10.17
  -7  -5   2 2873.73   65.91
   7   5  -2 2937.60   97.17
  -8  -5   2  102.80    4.50
   8   5  -2   78.96    3.58
  -9  -5   2  172.95    7.67
   9   5  -2  161.45    5.02
 -10  -5   2   70.43    2.81
  10   5  -2   62.54    2.73
 -11  -5   2   15.01    2.10
  11   5  -2   13.59    1.65
 -12  -5   2  155.44    6.53
  12   5  -2  169.04    7.84
 -13  -5   2  117.33    4.58
  13   5  -2  107.59    4.30
 -14  -5   2   17.14    2.62
  14   5  -2   16.03    2.00
 -15  -5   2  699.38   17.64
  15   5  -2  681.00   25.39
 -16  -5   2  170.43    6.10
  16   5  -2  172.22    8.52
 -17  -5   2  513.20   13.38
  17   5  -2  522.26   13.86
 -18  -5   2   17.27    2.99
  18   5  -2   25.66    3.89
 -19  -5   2  190.99   10.10
  19   5  -2  172.06    8.89
 -22  -5   2    6.82    7.02
  23   5  -2   -0.36    5.54
 -18   4  -2   16.91    1.89
 -17   4  -2   12.95    1.60
 -16   4  -2   11.20    1.44
 -15   4  -2  301.51   11.38
 -14   4  -2    5.87    1.55
 -13   4  -2  334.54    8.39
 -11   4  -2  504.35   17.40
   9  -4   2  253.54    9.40
   8  -4   2   87.58    3.55
  -8   4  -2   77.60    3.25
   7  -4   2  228.59    6.33
  -7   4  -2  218.39    6.16
   6  -4   2   71.93    3.15
  -6   4  -2   79.30    4.17
   5  -4   2 2456.95   56.31
  -5   4  -2 2264.05   52.10
   4  -4   2  367.95    9.45
   3  -4   2 2519.69   80.43
  -3   4  -2 2495.67   80.98
   2  -4   2  105.19    3.25
  -2   4  -2  109.10    3.40
   1  -4   2 3022.43   68.90
  -1   4  -2 2596.84   83.83
   0   4  -2  408.90   14.07
  -1  -4   2 2673.78   62.00
   1   4  -2 2698.20   59.88
   2   4  -2  110.45    5.11
  -3  -4   2 2497.18   57.82
   3   4  -2 2533.36   59.42
  -4  -4   2  372.01    9.94
   4   4  -2  367.65   14.05
  -5  -4   2 2321.15   52.79
   5   4  -2 2476.26   81.37
  -6  -4   2   72.88    2.50
   6   4  -2   70.07    2.60
  -7  -4   2  229.80    8.92
   7   4  -2  231.70    7.04
  -8  -4   2   89.27    3.07
   8   4  -2   86.42    4.40
  -9  -4   2  293.44    7.87
   9   4  -2  306.36   12.51
 -10  -4   2   13.36    1.60
  10   4  -2   12.95    1.54
 -11  -4   2  464.24   12.22
  11   4  -2  531.94   20.65
  12   4  -2  125.33    4.13
 -13  -4   2  319.46    8.98
  13   4  -2  351.66    9.87
 -14  -4   2    3.73    1.83
  14   4  -2    7.35    1.86
 -15  -4   2  299.13    8.20
  15   4  -2  295.65    8.26
 -16  -4   2   15.90    2.01
 -17  -4   2   12.29    2.50
  17   4  -2   10.69    2.96
 -18  -4   2   20.22    2.91
 -20  -4   2   12.68    6.39
  20   4  -2    7.86    4.27
 -21  -4   2   86.78    5.15
  21   4  -2   85.38    7.92
  22   4  -2   13.36    6.98
 -23  -4   2   67.26    6.10
  23   4  -2   60.53    9.64
 -17   3  -2  463.86   15.60
 -16   3  -2  238.06    6.29
 -15   3  -2  369.57    9.60
 -14   3  -2  134.56    4.03
 -13   3  -2   71.42    2.32
 -12   3  -2  279.23   10.00
 -11   3  -2   41.17    2.26
  -9   3  -2  572.45   18.91
   8  -3   2  289.13   11.46
  -8   3  -2  285.84   10.10
  -7   3  -2 2028.29   46.05
  -6   3  -2 1901.99   62.46
   5  -3   2 4117.29   92.59
  -5   3  -2 4240.39  133.55
   4  -3   2 1721.53   39.85
  -4   3  -2 1501.63   49.20
   3  -3   2  979.18   22.94
  -3   3  -2  828.87   27.72
   2  -3   2 1097.93   25.70
  -2   3  -2 1106.61   25.98
   1  -3   2  504.97   17.51
  -1   3  -2  485.36   17.36
   0  -3   2    0.22    0.60
   0   3  -2   -0.59    0.75
  -1  -3   2  527.75   12.97
   1   3  -2  466.00   11.87
  -3  -3   2  991.97   24.44
   3   3  -2  846.63   28.81
  -4  -3   2 1554.95   36.77
   4   3  -2 1567.95   53.46
  -5  -3   2 4405.93  100.31
   5   3  -2 4071.48   92.43
  -6  -3   2 2006.81   45.62
   6   3  -2 2019.70   47.19
  -7  -3   2 2214.44   73.60
   7   3  -2 2100.38   47.95
  -8  -3   2  320.19    8.75
   8   3  -2  312.17    8.98
  -9  -3   2  567.06   19.66
   9   3  -2  585.75   14.78
 -10  -3   2  834.33   20.65
  10   3  -2  833.41   20.98
 -11  -3   2   30.60    2.30
  11   3  -2   39.82    2.69
 -12  -3   2  291.88    7.86
  12   3  -2  292.08   10.95
 -13  -3   2   84.71    3.19
  13   3  -2   79.63    4.40
 -14  -3   2  165.69    7.60
  14   3  -2  144.33    6.59
 -15  -3   2  454.43   11.82
  15   3  -2  413.52   15.25
 -16  -3   2  263.30    7.58
  16   3  -2  247.24    9.61
 -17  -3   2  492.77   18.85
  17   3  -2  502.86   18.78
 -18  -3   2   93.63    4.13
  18   3  -2   80.91    5.94
 -19  -3   2  113.17    5.04
  19   3  -2  134.60    5.08
 -20  -3   2   79.74    7.12
 -21  -3   2  115.63    8.49
 -15   2  -2  373.85   12.32
 -14   2  -2  182.57    6.79
 -13   2  -2  425.27   14.48
 -12   2  -2  710.33   16.31
  -7   2  -2  287.95   10.40
  -6   2  -2 1011.20   23.16
  -5   2  -2   48.21    2.32
   4  -2   2  610.88   21.76
  -4   2  -2  556.69   18.03
   3  -2   2  954.39   33.11
  -3   2  -2 1008.26   33.68
   1  -2   2 3454.99  108.37
  -1   2  -2 4031.85  127.33
   0  -2   2  764.34   19.03
   0   2  -2  908.66   21.53
  -1  -2   2 3998.86   89.23
   1   2  -2 3556.42  110.42
  -3  -2   2  918.79   32.42
   3   2  -2  944.94   32.80
  -4  -2   2  598.63   21.13
   4   2  -2  541.65   14.61
  -5  -2   2   43.85    1.78
   5   2  -2   45.61    1.81
  -6  -2   2 1024.52   24.18
   6   2  -2 1065.67   25.73
  -7  -2   2  355.12   12.78
   7   2  -2  330.71    9.08
  -8  -2   2  212.00    6.13
   8   2  -2  254.03    7.01
  -9  -2   2 1575.82   36.65
   9   2  -2 1464.27   49.71
 -10  -2   2  399.69    9.69
  10   2  -2  493.83   18.28
 -11  -2   2 1108.42   25.95
  11   2  -2 1101.10   36.63
 -12  -2   2  716.57   17.63
  12   2  -2  775.48   26.64
 -13  -2   2  481.82   11.93
  13   2  -2  464.46   18.08
 -14  -2   2  151.96    6.52
  14   2  -2  185.34    5.70
 -15  -2   2  423.94   15.48
 -16  -2   2   52.30    2.92
 -17  -2   2   42.70    2.58
 -18  -2   2   70.07    3.81
  18   2  -2   63.15    4.43
 -19  -2   2   43.95    3.51
  19   2  -2   38.65    4.27
 -20  -2   2    6.81    3.93
  20   2  -2   11.53    5.35
 -21  -2   2   42.14    4.43
  21   2  -2   44.27    5.87
  -9   1  -2  101.01    3.35
  -6   1  -2 1718.31   54.61
   5  -1   2   59.72    2.50
  -5   1  -2   54.56    2.42
   3  -1   2  322.18   10.89
  -3   1  -2  373.00   13.00
   2  -1   2  783.33   26.61
   0  -1   2    1.06    0.88
   0   1  -2    0.76    0.79
  -3  -1   2  304.14   10.69
   3   1  -2  353.81    8.68
  -4  -1   2 2578.68   79.87
   4   1  -2 2530.26   57.36
  -5  -1   2   59.31    2.04
   5   1  -2   59.35    3.34
  -6  -1   2 1712.92   39.20
   6   1  -2 1816.05   41.69
  -7  -1   2  633.87   15.20
   7   1  -2  643.41   16.36
  -8  -1   2 2259.96   71.44
   8   1  -2 2121.06   48.28
  -9  -1   2  118.81    3.61
   9   1  -2  121.97    3.71
 -10  -1   2 1544.06   35.55
  10   1  -2 1616.13   37.89
 -11  -1   2   15.41    1.58
  11   1  -2   15.59    1.77
 -12  -1   2   36.88    2.00
  12   1  -2   28.98    1.80
 -13  -1   2    2.96    1.41
  13   1  -2    2.17    1.78
 -14  -1   2  264.71    7.80
 -15  -1   2   31.17    2.88
 -16  -1   2  238.02    7.35
  16   1  -2  210.28    8.55
 -17  -1   2   60.44    3.30
  17   1  -2   54.36    3.89
 -18  -1   2  354.51   13.53
  18   1  -2  325.53   13.20
 -19  -1   2   74.27    4.92
 -20  -1   2  114.77    7.31
 -21  -1   2    0.22    5.09
 -22  -1   2   28.65    7.27
 -23  -1   2   17.87    4.14
   4   0   2   30.35    1.32
  -4   0  -2   48.96    2.06
   3   0   2    0.73    0.36
  -3   0  -2    0.17    0.47
   1   0   2    2.66    0.53
  -1   0   2    2.30    0.69
   1   0  -2    2.92    0.76
  -3   0   2    0.91    0.69
   3   0  -2    0.27    0.92
  -4   0   2   31.82    1.47
   4   0  -2   55.82    1.97
  -5   0   2   -0.43    0.99
   5   0  -2   -0.07    0.60
  -6   0   2  496.98   12.20
   6   0  -2  500.78   12.45
  -7   0   2    1.04    1.14
   7   0  -2    0.76    0.76
  -8   0   2 1674.00   38.84
   8   0  -2 1658.78   53.66
  -9   0   2    3.87    1.05
   9   0  -2    2.59    1.53
 -10   0   2 3670.34   81.34
  10   0  -2 3557.76  112.06
 -11   0   2    1.68    0.99
  11   0  -2    1.89    1.37
 -12   0   2 1994.59   45.09
  12   0  -2 2030.09   66.34
 -13   0   2    1.73    1.04
 -14   0   2  160.65    5.17
  14   0  -2  147.28    6.27
 -15   0   2    1.24    1.58
 -16   0   2  120.96    6.02
  16   0  -2  122.63    4.25
 -17   0   2    1.81    1.65
 -18   0   2    1.11    3.11
  18   0  -2    3.71    3.68
 -19   0   2    1.51    3.50
 -20   0   2   80.94    5.79
  20   0  -2   87.18    5.73
 -21   0   2    2.59    5.31
 -22   0   2  142.47    8.46
 -23   0   2    4.84    8.17
  23   0  -2   -2.23    8.51
   5   1   2   63.25    2.29
   4   1   2 2500.81   77.87
   2   1   2  854.81   20.25
   0   1   2    1.48    0.59
   0  -1  -2    2.07    0.86
  -2   1   2  864.23   28.57
   2  -1  -2  897.65   30.37
  -3   1   2  323.89    8.13
   3  -1  -2  363.92   13.92
  -4   1   2 2508.35   79.08
   4  -1  -2 2470.19   78.85
  -5   1   2   64.46    2.12
   5  -1  -2   72.06    3.76
  -6   1   2 1657.58   38.17
   6  -1  -2 1715.51   56.70
  -7   1   2  638.31   15.93
   7  -1  -2  650.19   23.36
  -8   1   2 2161.81   49.75
  -9   1   2  125.65    3.91
   9  -1  -2  130.40    5.63
 -10   1   2 1520.21   35.39
 -11   1   2   25.85    2.01
  11  -1  -2   23.43    2.39
 -12   1   2   29.76    2.39
  12  -1  -2   27.13    2.40
 -13   1   2    0.03    1.15
  13  -1  -2    0.20    1.68
 -14   1   2  252.75    9.86
 -15   1   2   40.01    2.95
 -16   1   2  239.63    6.88
 -17   1   2   66.11    2.91
  17  -1  -2   68.55    4.58
 -18   1   2  350.91   13.59
 -19   1   2   82.81    4.04
  19  -1  -2   91.89    4.40
 -20   1   2  127.74    5.18
  20  -1  -2   94.10    6.94
 -21   1   2    8.20    5.87
 -22   1   2   25.31    5.57
 -23   1   2   31.10    7.35
  23  -1  -2   10.61    7.09
   7   2   2  334.06   10.94
   6   2   2  934.27   30.90
   5   2   2   42.83    2.19
  -2  -2  -2 4491.11  141.06
  -1  -2  -2 3917.02  124.14
   0   2   2  628.02   14.51
  -1   2   2 3318.53  105.26
   1  -2  -2 4126.25  130.46
   2  -2  -2 3823.65  120.53
  -3   2   2  949.28   32.35
  -4   2   2  630.15   15.53
   4  -2  -2  575.34   14.16
  -5   2   2   45.62    1.81
   5  -2  -2   44.34    1.83
  -6   2   2 1071.12   25.26
   6  -2  -2 1071.83   26.36
  -7   2   2  357.15    9.44
   7  -2  -2  333.52   14.52
  -8   2   2  211.06    5.66
   8  -2  -2  268.17    7.67
  -9   2   2 1476.43   46.77
   9  -2  -2 1488.26   48.27
 -10   2   2  392.75   14.25
  10  -2  -2  474.45   11.99
 -11   2   2 1083.44   25.40
 -12   2   2  667.75   16.94
  12  -2  -2  763.12   18.64
 -13   2   2  504.21   12.25
  13  -2  -2  479.76   17.99
 -14   2   2  128.79    5.40
 -15   2   2  411.36   10.68
  15  -2  -2  427.03   16.22
 -16   2   2   45.78    3.54
  16  -2  -2   58.00    4.25
 -17   2   2   52.08    4.07
  17  -2  -2   44.77    4.09
 -18   2   2   65.22    4.55
 -19   2   2   48.08    3.45
 -20   2   2   13.17    4.46
 -21   2   2   49.17    4.29
  21  -2  -2   36.27    5.63
 -22   2   2   56.57    4.94
  22  -2  -2   51.43    9.27
 -23   2   2   41.95    4.81
  10   3   2  671.52   21.73
   9   3   2  534.91   17.34
   7   3   2 2044.60   67.98
   4   3   2 1628.00   37.22
  -4  -3  -2 1543.34   34.98
   3   3   2  966.64   22.25
  -3  -3  -2  861.08   19.97
   2   3   2 1032.97   24.08
  -2  -3  -2 1047.25   24.12
   1   3   2  523.71   18.64
  -1  -3  -2  454.23   15.31
   0   3   2    0.09    0.66
   0  -3  -2    0.10    0.99
  -1   3   2  484.09   12.03
  -2   3   2  889.12   29.93
   2  -3  -2  988.39   32.11
  -3   3   2  864.36   20.58
   3  -3  -2  821.38   28.05
  -4   3   2 1446.30   34.12
   4  -3  -2 1589.23   38.05
  -5   3   2 4096.39  129.12
   5  -3  -2 4228.46  135.33
  -6   3   2 1689.61   38.78
   6  -3  -2 1830.59   44.21
  -7   3   2 2114.88   47.76
   7  -3  -2 2176.16   49.75
  -8   3   2  269.79    7.17
   8  -3  -2  274.21   10.15
  -9   3   2  554.55   13.60
   9  -3  -2  596.49   21.33
 -10   3   2  755.62   25.07
  10  -3  -2  804.77   19.70
 -11   3   2   40.47    2.53
  11  -3  -2   48.46    2.27
 -12   3   2  278.24   10.36
  12  -3  -2  270.50   10.64
 -13   3   2   82.46    3.12
 -14   3   2  151.09    5.08
  14  -3  -2  143.47    6.56
 -15   3   2  452.17   11.80
 -16   3   2  264.94   11.35
 -17   3   2  542.10   19.38
  17  -3  -2  522.83   19.86
 -18   3   2   93.99    5.51
  18  -3  -2   82.23    5.47
 -19   3   2  132.08    7.08
 -20   3   2   66.10    6.26
 -21   3   2  118.76    5.61
  21  -3  -2  109.96    7.40
 -22   3   2    5.34    6.88
 -23   3   2    7.64    6.27
  12   4   2   96.84    3.89
  11   4   2  442.46   15.10
  10   4   2    8.89    0.95
   9   4   2  274.68    9.87
   6   4   2   79.48    4.22
   5   4   2 2362.44   53.41
  -5  -4  -2 2308.06   51.87
   4   4   2  379.84   13.61
  -4  -4  -2  381.48    9.66
   3   4   2 2479.22   77.93
  -3  -4  -2 2681.92   59.82
   2   4   2  106.61    4.48
  -2  -4  -2  120.48    5.50
  -1  -4  -2 2716.35   61.57
   0   4   2  431.39   15.01
   0  -4  -2  438.37   15.73
  -1   4   2 2636.12   83.84
   1  -4  -2 2645.80   60.05
   2  -4  -2  107.62    3.34
  -3   4   2 2534.29   84.07
   3  -4  -2 2422.74   80.81
  -4   4   2  348.50    9.31
   4  -4  -2  381.70   10.07
   5  -4  -2 2336.10   76.10
  -6   4   2   82.16    3.71
   6  -4  -2   94.72    3.09
  -7   4   2  190.18    7.02
   7  -4  -2  232.35    9.44
   8  -4  -2   86.35    2.91
  -9   4   2  266.31    9.15
   9  -4  -2  321.23   13.40
 -10   4   2   10.87    1.86
  10  -4  -2   11.69    1.40
 -11   4   2  456.34   11.18
  11  -4  -2  550.46   20.56
 -12   4   2  117.20    5.07
  12  -4  -2  114.06    4.07
 -13   4   2  320.91   12.58
  13  -4  -2  344.12    9.73
 -14   4   2    6.43    2.13
  14  -4  -2    8.55    3.07
 -15   4   2  319.94    9.44
  15  -4  -2  306.95    8.35
 -16   4   2   11.30    2.63
  16  -4  -2   10.94    2.35
 -17   4   2   13.76    2.33
  17  -4  -2   13.46    3.30
 -18   4   2   21.57    2.63
 -19   4   2    9.38    4.22
 -20   4   2    2.25    3.66
 -21   4   2   93.63    5.38
  21  -4  -2   78.71    7.47
 -22   4   2   10.06    6.79
 -23   4   2   71.84    7.47
  23  -4  -2   74.33    6.92
  14   5   2   25.73    2.00
  13   5   2  108.58    4.58
  12   5   2  157.28    6.46
  11   5   2   15.43    1.57
  10   5   2   59.91    3.28
   9   5   2  152.47    6.43
   7   5   2 2744.12   95.05
  -5  -5  -2 3105.93   72.39
   4   5   2  499.46   12.49
  -4  -5  -2  494.34   17.89
   3   5   2 1779.83   57.81
  -3  -5  -2 1730.45   56.10
   2   5   2  480.45   12.12
  -2  -5  -2  476.05   16.85
   1   5   2  347.85   12.68
  -1  -5  -2  308.76    8.10
   0   5   2   -0.17    1.28
   0  -5  -2    0.20    1.14
  -1   5   2  317.67    8.55
   1  -5  -2  296.14    7.97
  -2   5   2  422.18   14.38
   2  -5  -2  450.07   10.95
  -3   5   2 1676.57   54.17
   3  -5  -2 1697.11   56.97
  -4   5   2  472.40   12.72
   4  -5  -2  466.98   12.46
  -5   5   2 3098.03  102.64
   5  -5  -2 2733.82   92.06
  -6   5   2  292.70   12.00
   6  -5  -2  288.20   12.38
  -7   5   2 2789.58   63.65
   7  -5  -2 2889.20   68.40
  -8   5   2   86.66    2.81
   8  -5  -2   68.10    3.96
  -9   5   2  162.85    6.63
   9  -5  -2  155.87    7.04
 -10   5   2   63.19    2.59
  10  -5  -2   52.89    3.86
 -11   5   2   17.82    1.53
  11  -5  -2   16.43    1.77
 -12   5   2  165.18    5.09
  12  -5  -2  155.67    8.13
 -13   5   2  115.47    3.77
  13  -5  -2  119.85    6.56
 -14   5   2   24.94    2.79
  14  -5  -2   23.26    3.57
 -15   5   2  709.69   24.52
  15  -5  -2  750.00   27.33
 -16   5   2  186.77    5.87
  16  -5  -2  197.36    8.42
 -17   5   2  531.85   20.78
  17  -5  -2  519.41   21.33
 -18   5   2   31.33    3.02
  18  -5  -2   31.08    4.59
 -19   5   2  200.11    8.92
 -20   5   2   29.46    5.91
 -21   5   2   18.06    6.36
 -22   5   2    4.55    5.51
  22  -5  -2    2.22    7.86
 -23   5   2   -0.76    6.27
  15   6   2  124.97    5.67
  14   6   2  254.55    9.15
  13   6   2  693.67   24.39
  12   6   2  411.31   15.17
  11   6   2  400.30   10.28
  10   6   2  249.11    6.74
 -10  -6  -2  211.79    8.13
   9   6   2  600.39   22.75
   8   6   2  135.31    5.97
   7   6   2  328.32   11.76
  -7  -6  -2  319.77   12.13
   6   6   2   97.24    3.08
  -6  -6  -2   88.98    4.33
   5   6   2   76.06    2.88
  -5  -6  -2   82.45    3.86
   4   6   2  292.90    8.55
  -4  -6  -2  260.62    9.33
   3   6   2  503.63   12.59
  -3  -6  -2  511.72   13.38
   2   6   2 1170.32   38.63
  -2  -6  -2 1174.41   27.36
   1   6   2  576.58   22.03
  -1  -6  -2  554.10   13.50
   0   6   2 1101.24   37.39
   0  -6  -2 1086.22   25.77
  -1   6   2  544.78   18.16
   1  -6  -2  527.72   13.80
  -2   6   2 1107.80   27.14
  -4   6   2  279.39    7.37
   4  -6  -2  276.48    7.63
  -5   6   2   73.21    4.13
   5  -6  -2   82.50    4.33
  -6   6   2  102.03    5.12
   6  -6  -2   93.43    5.14
  -7   6   2  332.26    9.14
   7  -6  -2  347.46    9.64
  -8   6   2  158.20    7.08
   8  -6  -2  115.88    3.96
  -9   6   2  645.21   16.91
   9  -6  -2  653.23   17.23
 -10   6   2  264.47    7.80
  10  -6  -2  232.14    7.05
 -11   6   2  421.20   17.44
  11  -6  -2  335.57    9.24
 -12   6   2  461.19   12.45
  12  -6  -2  416.28   15.93
 -13   6   2  741.68   27.17
  13  -6  -2  759.57   19.47
 -14   6   2  290.99    8.25
  14  -6  -2  284.33    8.52
 -15   6   2  162.22    5.45
  15  -6  -2  168.78    5.76
 -16   6   2   72.47    3.41
  16  -6  -2   65.35    3.76
 -17   6   2   11.10    2.94
 -18   6   2   11.66    2.88
 -19   6   2    9.47    4.88
  19  -6  -2    6.22    6.55
 -20   6   2   26.47    5.64
  20  -6  -2   25.50    6.66
 -21   6   2   27.39    5.40
  21  -6  -2   29.78    7.90
 -22   6   2   62.99    7.51
  22  -6  -2   50.96    8.13
 -23   6   2   23.23    3.97
  17   7   2   26.11    2.79
  16   7   2  157.90    6.69
  15   7   2   37.47    2.96
  14   7   2  459.65   17.08
  13   7   2   38.35    2.78
  12   7   2   -0.91    1.51
  11   7   2    7.15    1.31
 -11  -7  -2    7.89    1.99
  10   7   2  210.33    6.02
   9   7   2   28.31    2.48
   8   7   2  739.46   18.67
  -8  -7  -2  824.84   32.86
   7   7   2  126.92    4.00
   6   7   2 2257.40   76.10
   5   7   2  271.52    7.27
  -5  -7  -2  246.30    9.76
  -4  -7  -2 2063.79   48.87
   3   7   2   87.35    4.59
  -3  -7  -2   88.81    4.56
   2   7   2  646.45   16.18
  -2  -7  -2  635.60   15.46
   1   7   2  201.61    6.02
  -1  -7  -2  182.22    7.24
   0  -7  -2    0.19    1.09
  -1   7   2  190.16    5.54
   1  -7  -2  178.39    5.53
  -2   7   2  570.60   19.46
   2  -7  -2  630.56   22.32
  -4   7   2 1958.45   65.42
   4  -7  -2 1835.44   42.44
  -5   7   2  265.70    7.57
   5  -7  -2  245.67    7.28
  -6   7   2 2206.99   52.11
   6  -7  -2 2278.04   53.20
  -7   7   2  120.51    4.02
   7  -7  -2   92.77    4.79
   8  -7  -2  829.03   29.00
  -9   7   2   28.45    1.65
   9  -7  -2   19.01    1.78
 -10   7   2  218.63    9.92
  10  -7  -2  217.68    5.97
 -11   7   2    6.79    2.46
  11  -7  -2    7.57    1.84
  12  -7  -2   -2.99    1.94
 -13   7   2   44.80    2.25
  13  -7  -2   39.96    4.17
 -14   7   2  529.80   18.19
  14  -7  -2  536.10   14.28
 -15   7   2   44.87    2.79
  15  -7  -2   38.18    3.93
 -16   7   2  201.79    6.32
  16  -7  -2  209.28   10.16
 -17   7   2   35.56    4.06
  17  -7  -2   34.87    4.75
 -18   7   2   59.31    5.14
  18  -7  -2   70.57    6.92
 -19   7   2   31.32    3.84
  19  -7  -2   42.91    4.84
 -20   7   2  127.68    7.17
 -21   7   2    8.09    7.30
  21  -7  -2    3.67    8.35
 -22   7   2   22.52    7.71
 -23   7   2    4.81    5.81
  17   8   2   13.40    2.88
  16   8   2   80.30    4.82
  15   8   2   -0.99    2.89
  14   8   2  496.61   18.06
  13   8   2   17.57    2.33
  12   8   2 1613.50   54.37
  11   8   2   31.66    2.86
  10   8   2 1591.56   53.18
 -10  -8  -2 1680.98   61.45
   9   8   2  126.12    3.96
  -9  -8  -2  129.41    4.36
   8   8   2  322.52   13.30
  -8  -8  -2  277.45   11.43
   7   8   2  272.30   10.52
   6   8   2  370.18   14.84
   5   8   2   63.87    2.33
  -5  -8  -2   64.65    3.74
   4   8   2  510.66   12.52
  -4  -8  -2  502.78   18.72
   3   8   2  333.92    8.52
  -3  -8  -2  335.79   13.05
   2   8   2 2069.51   48.93
  -2  -8  -2 2064.47   65.55
   1   8   2  235.80    9.07
  -1  -8  -2  228.89    6.68
   0   8   2 1691.26   56.30
   0  -8  -2 1660.61   52.48
  -1   8   2  226.36    9.86
   1  -8  -2  225.67    6.45
  -2   8   2 2036.25   67.72
   2  -8  -2 1921.37   43.92
  -4   8   2  501.99   13.14
   4  -8  -2  499.62   13.14
  -5   8   2   53.38    2.84
   5  -8  -2   57.61    2.27
   6  -8  -2  357.75   14.10
  -7   8   2  271.76    7.48
   7  -8  -2  274.77    7.56
  -8   8   2  307.86    9.27
   8  -8  -2  291.42    8.66
  -9   8   2  135.42    6.40
   9  -8  -2  138.49    4.33
 -10   8   2 1696.34   56.05
  10  -8  -2 1673.81   57.10
 -11   8   2   32.81    2.66
  11  -8  -2   28.93    2.27
  12  -8  -2 1788.98   58.87
 -13   8   2   19.90    3.53
  13  -8  -2   19.73    2.49
  14  -8  -2  529.19   14.45
 -15   8   2    3.09    3.61
  15  -8  -2    0.47    2.65
 -16   8   2   96.38    3.97
  16  -8  -2   79.60    4.17
 -17   8   2   15.00    2.99
  17  -8  -2   16.71    4.84
 -18   8   2   10.43    3.48
  18  -8  -2   10.82    5.50
 -19   8   2   26.57    6.25
  19  -8  -2   28.54    5.21
 -20   8   2   51.82    5.17
  20  -8  -2   48.37    6.12
 -21   8   2    3.08    5.99
 -22   8   2  125.42   10.79
  18   9   2  128.53    6.50
  17   9   2   48.90    4.79
  16   9   2   14.06    3.32
  15   9   2    4.79    2.66
  14   9   2   52.50    4.17
  13   9   2    8.36    2.42
  12   9   2   65.71    4.27
  11   9   2   64.59    4.27
 -11  -9  -2   57.26    4.40
  10   9   2  134.64    7.04
   9   9   2   73.60    4.02
  -9  -9  -2   67.22    4.19
   8   9   2 1018.13   34.55
  -8  -9  -2 1101.63   42.35
   7   9   2  106.01    3.55
  -7  -9  -2   81.94    3.38
   6   9   2  216.37    6.09
  -6  -9  -2  126.99    5.41
   5   9   2  318.38    9.04
  -5  -9  -2  310.27   12.02
   4   9   2 1182.12   39.16
  -4  -9  -2 1070.82   36.63
   3   9   2    1.89    1.40
  -3  -9  -2   -0.13    1.74
   2   9   2  445.28   16.54
  -2  -9  -2  484.84   12.65
   1   9   2    2.14    1.68
  -1  -9  -2    1.01    1.05
   0   9   2    0.23    1.84
   0  -9  -2    0.92    1.38
   1  -9  -2    2.33    1.51
  -2   9   2  439.54   11.60
   2  -9  -2  461.44   11.89
  -4   9   2 1100.00   39.24
   4  -9  -2 1100.02   26.28
  -5   9   2  305.74   12.30
   5  -9  -2  294.76   12.55
  -6   9   2  203.98    8.10
   6  -9  -2  123.46    5.68
  -7   9   2  100.67    5.22
   7  -9  -2   83.07    4.85
  -8   9   2 1037.29   26.51
   8  -9  -2 1110.94   28.16
  -9   9   2   69.78    3.70
   9  -9  -2   64.30    3.51
  10  -9  -2  158.49    6.72
 -11   9   2   71.35    3.22
  11  -9  -2   67.60    3.41
 -12   9   2   78.76    5.11
  12  -9  -2   72.96    3.55
 -13   9   2   14.54    3.25
  13  -9  -2    6.48    4.29
 -14   9   2   71.62    3.80
  14  -9  -2   67.41    4.00
 -15   9   2    6.65    2.72
  15  -9  -2    8.58    4.43
 -16   9   2   14.71    4.03
  16  -9  -2   14.56    3.63
 -17   9   2   61.44    6.10
  17  -9  -2   57.62    4.45
 -18   9   2  147.22    9.44
  18  -9  -2  158.92    6.81
 -19   9   2   -0.13    4.13
  19  -9  -2   -1.76    8.16
 -20   9   2   25.69    3.84
  20  -9  -2   38.70    9.12
 -21   9   2   13.48    6.46
 -22   9   2   16.07    8.98
  22  -9  -2   17.70   11.27
  19  10   2   88.87    7.07
  18  10   2   23.85    5.91
  17  10   2    9.27    4.92
  16  10   2   12.75    4.82
  15  10   2   62.27    5.11
 -15 -10  -2   72.20    7.45
  14  10   2   88.79    4.04
 -14 -10  -2   91.07    4.40
  13  10   2  171.37    5.91
  12  10   2  304.32   11.60
  11  10   2  422.71   16.33
  10  10   2  324.45    9.15
   9  10   2  832.51   26.84
   8  10   2   60.77    2.69
  -8 -10  -2   51.48    2.66
   7  10   2   92.85    4.73
  -7 -10  -2  102.95    3.73
   6  10   2  136.96    6.09
  -6 -10  -2  143.03    6.40
   5  10   2    0.55    1.37
  -5 -10  -2    0.37    1.54
   4  10   2  202.01    8.66
  -4 -10  -2  158.88    5.32
   3  10   2  473.81   12.98
  -3 -10  -2  495.27   19.00
   2  10   2  782.52   25.89
  -2 -10  -2  674.64   16.81
  -1 -10  -2  997.98   24.32
   0  10   2 1394.65   32.67
  -1  10   2 1069.44   26.32
   1 -10  -2 1010.39   36.80
  -2  10   2  742.45   19.05
   2 -10  -2  682.67   23.67
  -3  10   2  467.27   16.79
   3 -10  -2  506.66   18.41
  -5  10   2    0.72    2.27
   5 -10  -2    1.15    2.43
  -6  10   2  136.77    6.06
  -7  10   2  104.19    5.27
   7 -10  -2  104.90    3.70
  -8  10   2   57.22    3.87
  -9  10   2  824.51   21.30
   9 -10  -2  804.11   21.03
 -10  10   2  340.97   15.02
  10 -10  -2  305.14   12.66
 -11  10   2  457.91   17.17
  11 -10  -2  473.71   12.43
 -12  10   2  325.01   10.06
  12 -10  -2  309.74    9.51
 -13  10   2  193.17    6.42
  13 -10  -2  178.23    6.59
 -14  10   2   90.62    4.09
  14 -10  -2   98.58    5.61
 -15  10   2   70.73    3.94
  15 -10  -2   74.42    6.22
 -16  10   2   12.75    2.79
  16 -10  -2   14.36    4.03
 -17  10   2   12.26    3.70
 -18  10   2   26.62    4.65
 -19  10   2  115.63    6.32
 -20  10   2  142.63    7.57
  20 -10  -2  126.53    8.13
 -21  10   2   39.50    7.90
  21 -10  -2   33.63   10.58
 -22  10   2   40.87    4.86
  22 -10  -2   21.49    6.15
  19  11   2  114.11    8.19
  18  11   2    8.33    3.51
  17  11   2  112.58    8.46
  16  11   2   24.26    4.91
  15  11   2   48.11    3.71
  14  11   2   61.15    3.81
 -14 -11  -2   58.93    4.53
  13  11   2    5.30    2.60
  12  11   2   20.13    3.54
  11  11   2    6.91    2.58
  10  11   2    6.98    3.18
 -10 -11  -2    9.12    3.76
   9  11   2  198.66    7.94
   8  11   2   38.18    2.48
  -8 -11  -2   45.00    3.83
   7  11   2 1106.25   36.35
  -7 -11  -2 1100.09   38.02
   6  11   2  216.44    6.35
  -6 -11  -2  220.69    9.33
   5  11   2  265.37    7.74
   4  11   2  353.17    9.47
  -4 -11  -2  397.04   17.17
   3  11   2  236.14   10.10
  -3 -11  -2  202.57    6.13
   2  11   2  181.31    5.97
  -2 -11  -2  167.25    6.00
   1  11   2  126.57    6.29
  -1 -11  -2  125.43    5.63
   0  11   2   -0.55    1.86
   0 -11  -2   -0.09    3.04
  -1  11   2  118.83    4.23
   1 -11  -2  118.76    4.36
  -2  11   2  164.20    5.67
   2 -11  -2  164.17    5.48
  -3  11   2  220.93    8.58
   3 -11  -2  195.89    5.83
  -4  11   2  337.46    9.54
  -5  11   2  272.38   11.30
   5 -11  -2  266.04    7.86
  -6  11   2  209.43    8.95
   6 -11  -2  209.05    6.40
  -7  11   2 1065.12   25.60
   7 -11  -2 1094.00   26.64
  -8  11   2   40.99    2.66
   8 -11  -2   45.99    2.81
  -9  11   2  202.73    8.16
   9 -11  -2  174.41    7.30
 -10  11   2    7.67    2.99
  10 -11  -2   11.47    2.91
 -11  11   2    3.87    2.37
  11 -11  -2    4.33    2.65
 -12  11   2   22.21    2.89
  12 -11  -2   21.46    2.62
 -13  11   2    5.83    3.55
  13 -11  -2    5.48    4.36
 -14  11   2   69.15    3.93
  14 -11  -2   57.16    6.13
 -15  11   2   49.46    3.76
  15 -11  -2   48.74    5.55
 -16  11   2   32.78    4.07
  16 -11  -2   35.16    6.36
 -17  11   2  133.33    5.44
 -18  11   2   15.18    4.92
 -19  11   2  172.97    7.04
 -20  11   2   11.71    5.70
  20 -11  -2    7.79    8.12
 -21  11   2    2.07    6.79
  21 -11  -2   17.50    5.32
  18  12   2    2.00    6.65
  17  12   2   16.82    8.32
  16  12   2   -1.63    5.12
  15  12   2   87.37    6.78
  14  12   2   11.30    3.47
  13  12   2  196.22   10.05
  12  12   2   34.65    5.20
 -12 -12  -2   36.22    4.25
  11  12   2  289.74   14.29
  10  12   2    1.04    3.47
 -10 -12  -2   -2.58    4.20
   9  12   2  328.62   12.17
  -9 -12  -2  337.43    9.73
   8  12   2    2.43    2.23
  -8 -12  -2    0.33    2.29
   7  12   2  103.79    5.89
  -7 -12  -2   85.47    5.51
   6  12   2   32.78    2.50
  -6 -12  -2   35.00    3.96
   5  12   2  291.03   11.56
  -5 -12  -2  295.90    8.65
   4  12   2   12.10    1.81
  -4 -12  -2   13.14    3.50
   3  12   2  578.35   14.66
  -3 -12  -2  566.91   22.59
   2  12   2   14.33    2.98
  -2 -12  -2   10.33    2.16
   1  12   2  948.81   23.57
  -1 -12  -2  936.33   23.13
   0  12   2  476.38   17.50
   0 -12  -2  490.74   13.25
  -1  12   2  913.03   32.78
   1 -12  -2  905.71   23.18
  -2  12   2   15.13    2.30
   2 -12  -2   13.56    2.23
   3 -12  -2  533.03   13.24
  -4  12   2    6.49    1.96
   4 -12  -2    8.22    3.17
  -5  12   2  289.49    8.04
   5 -12  -2  302.79    8.94
  -6  12   2   35.86    2.68
   6 -12  -2   33.40    2.81
  -7  12   2  101.98    4.23
   7 -12  -2   94.42    4.10
  -8  12   2    1.96    1.53
   8 -12  -2    0.23    2.06
  -9  12   2  336.05    9.79
   9 -12  -2  323.57    9.70
 -10  12   2   -2.09    1.90
  10 -12  -2    4.14    2.22
 -11  12   2  302.34   11.44
  12 -12  -2   30.93    5.08
 -13  12   2  215.05    7.30
  13 -12  -2  207.02    6.89
 -14  12   2    7.60    4.63
  14 -12  -2    6.22    3.21
  15 -12  -2  109.50    5.81
 -16  12   2    1.58    4.26
  16 -12  -2   -3.22    5.09
 -17  12   2   15.70    3.74
  17 -12  -2   23.26    8.65
 -18  12   2    9.64    6.10
  18 -12  -2    0.91    9.57
 -19  12   2   20.00    2.75
  19 -12  -2   13.57   11.53
 -20  12   2    1.17    6.04
  20 -12  -2   -6.40    9.33
 -21  12   2   41.07    5.21
  21 -12  -2   38.63    4.39
  18  13   2   42.60    7.63
  17  13   2  147.98    9.21
  16  13   2   64.66    8.04
  15  13   2  165.96    9.07
  14  13   2   21.76    5.53
 -14 -13  -2   21.56    7.77
  13  13   2    5.50    3.73
  12  13   2   11.94    3.68
  11  13   2   35.69    3.76
 -11 -13  -2   44.40    3.58
  10  13   2   20.45    4.13
 -10 -13  -2   18.36    3.32
   9  13   2  102.93    4.94
  -9 -13  -2  109.29    6.22
   8  13   2   51.19    3.57
  -8 -13  -2   42.43    5.28
   7  13   2  754.60   26.09
  -7 -13  -2  752.64   27.06
   6  13   2  105.10    4.56
   5  13   2  695.31   17.82
  -5 -13  -2  697.48   24.25
   4  13   2   76.50    3.50
  -4 -13  -2   85.43    5.96
   3  13   2  414.77   11.28
  -3 -13  -2  420.81   11.90
   2  13   2   86.79    3.73
  -2 -13  -2   82.27    4.95
   1  13   2    6.02    2.82
  -1 -13  -2    5.08    2.29
   0  13   2   -0.04    2.35
   0 -13  -2    5.14    3.08
  -1  13   2    2.66    1.65
   1 -13  -2    4.88    2.10
  -2  13   2   90.52    5.34
   2 -13  -2   87.74    3.78
  -3  13   2  404.46   15.84
   3 -13  -2  432.50   16.91
  -4  13   2   69.08    3.73
   4 -13  -2   72.32    4.02
  -5  13   2  647.80   22.41
   5 -13  -2  665.88   17.50
  -6  13   2  102.12    5.94
   6 -13  -2   88.78    4.00
  -7  13   2  716.36   18.97
   7 -13  -2  707.41   18.61
  -8  13   2   58.66    3.32
   8 -13  -2   46.25    4.65
  -9  13   2  115.11    4.62
   9 -13  -2  118.07    4.88
 -10  13   2   14.28    2.99
  10 -13  -2   15.82    2.79
 -11  13   2   39.58    3.18
  11 -13  -2   42.45    4.89
 -12  13   2   18.95    3.55
 -13  13   2    8.17    2.81
  13 -13  -2    6.78    3.35
 -14  13   2   31.00    3.32
  14 -13  -2   25.36    4.04
 -15  13   2  183.85    6.65
  15 -13  -2  192.37    7.83
 -16  13   2   83.22    5.66
  16 -13  -2   63.54    9.27
 -17  13   2  155.18    8.82
 -18  13   2   47.58    4.45
  18 -13  -2   56.27    6.19
 -19  13   2   89.74    9.61
  19 -13  -2   92.71    6.52
  20 -13  -2   30.58    6.65
  17  14   2    0.40    4.00
  16  14   2   -0.47    6.09
 -16 -14  -2    4.13    7.64
  15  14   2   64.03    8.17
 -15 -14  -2   67.51    6.29
  14  14   2   16.45    6.29
 -14 -14  -2   21.80    6.52
  13  14   2  152.00    7.28
 -13 -14  -2  146.76    6.40
  12  14   2   48.46    6.95
 -12 -14  -2   42.80    4.61
  11  14   2  120.07    5.44
  10  14   2   26.71    3.11
   9  14   2  319.90   10.03
  -9 -14  -2  254.48   11.69
  -8 -14  -2   28.36    3.47
   7  14   2  102.98    4.49
  -7 -14  -2  100.45    4.72
   6  14   2   13.10    3.02
  -6 -14  -2    6.82    2.39
   5  14   2   17.93    3.11
  -5 -14  -2   23.27    5.17
   4  14   2    2.03    2.71
  -4 -14  -2   -2.95    3.83
   3  14   2  193.60    6.38
  -3 -14  -2  208.72    6.65
   2  14   2  203.95    6.39
  -2 -14  -2  221.64   10.16
   1  14   2  432.57   12.28
  -1 -14  -2  467.99   17.90
   0  14   2  100.74    5.84
   0 -14  -2  121.59    6.62
  -1  14   2  439.85   12.62
   1 -14  -2  452.39   12.81
  -2  14   2  217.59   10.00
   2 -14  -2  215.00    9.17
   3 -14  -2  193.32   10.02
  -4  14   2    3.51    2.29
   4 -14  -2    8.39    4.00
  -5  14   2   20.65    2.37
   5 -14  -2   18.90    2.46
  -6  14   2    8.22    2.96
   6 -14  -2   11.77    3.99
  -7  14   2  104.84    6.35
   7 -14  -2  100.70    4.71
  -8  14   2   31.20    4.20
   8 -14  -2   20.92    4.59
  -9  14   2  304.03    9.38
   9 -14  -2  281.97    9.07
 -10  14   2   29.14    2.98
  10 -14  -2   22.13    2.95
 -12  14   2   52.50    6.38
  12 -14  -2   56.15    8.20
 -13  14   2  156.07    5.91
  13 -14  -2  151.77   10.05
 -14  14   2   29.72    3.94
 -15  14   2   73.04    7.89
  15 -14  -2   64.46    5.90
 -16  14   2    2.92    4.23
  16 -14  -2    3.93   10.76
 -17  14   2    5.05    5.32
  17 -14  -2    3.80    9.30
 -18  14   2   -1.65    9.02
  18 -14  -2    4.63    7.27
  16  15   2   67.81   11.80
  15  15   2    3.67    6.94
 -15 -15  -2    6.43    8.38
  14  15   2   86.51    6.89
 -14 -15  -2   88.94   11.27
  13  15   2   11.66    8.33
 -13 -15  -2   13.63    9.56
  12  15   2   16.72    5.64
 -12 -15  -2   11.99    6.20
  11  15   2   -2.32    4.19
 -11 -15  -2    2.56    4.45
  10  15   2   98.58    8.68
 -10 -15  -2   84.78    6.89
   9  15   2    8.68    5.32
  -9 -15  -2    2.86    3.86
  -8 -15  -2  268.05    8.72
   7  15   2   71.75    4.43
  -7 -15  -2   48.01    6.40
   6  15   2  241.22   12.32
  -6 -15  -2  210.92    7.22
   5  15   2   48.30    3.60
   4  15   2  375.34   11.25
  -4 -15  -2  324.95    9.10
   3  15   2    6.35    4.33
  -3 -15  -2    8.32    3.21
   2  15   2   92.09    4.12
  -2 -15  -2   90.42    5.64
   1  15   2    4.37    2.45
  -1 -15  -2    4.85    3.27
   0  15   2   -1.34    3.94
   0 -15  -2   -2.99    4.81
  -1  15   2    3.73    4.17
   1 -15  -2   12.32    3.93
  -2  15   2   83.96    6.38
   2 -15  -2   75.70    4.26
  -3  15   2   11.61    3.32
   3 -15  -2    6.85    4.58
  -4  15   2  338.22   13.96
  -5  15   2   51.00    3.68
   5 -15  -2   51.92    5.14
  -6  15   2  227.70    6.98
   6 -15  -2  221.45   10.09
  -7  15   2   67.61    3.80
   7 -15  -2   55.38    5.87
  -8  15   2  301.62    9.11
   8 -15  -2  292.30    9.04
  -9  15   2    5.68    2.88
   9 -15  -2    4.86    2.94
 -10  15   2  104.34    5.25
  10 -15  -2   92.87    6.92
 -11  15   2    5.57    3.71
  11 -15  -2   -1.04    3.81
 -12  15   2   13.31    5.91
  12 -15  -2   15.74    6.66
 -13  15   2   16.72    4.39
  13 -15  -2   22.78    6.95
 -14  15   2   75.84    7.76
  14 -15  -2   73.87    9.92
 -15  15   2    2.69    5.09
 -16  15   2   85.27    6.17
  16 -15  -2   65.48    7.35
  15  16   2   16.45    8.07
  14  16   2   63.23   10.06
 -14 -16  -2   69.25    7.30
  13  16   2   14.30    6.92
 -13 -16  -2   15.43    8.19
  12  16   2  176.18    8.49
  11  16   2    9.04    5.51
  10  16   2  222.49    8.25
 -10 -16  -2  226.73    8.17
   9  16   2   18.46    4.82
  -9 -16  -2   31.88    4.88
   8  16   2   40.17    4.65
  -8 -16  -2   46.31    7.60
   7  16   2   27.04    5.84
  -7 -16  -2   26.57    3.57
   6  16   2   22.29    3.55
  -6 -16  -2   22.78    3.81
   5  16   2   77.22    7.07
  -5 -16  -2   74.32    4.39
   4  16   2  123.95    7.81
  -4 -16  -2  130.95    8.68
   3  16   2   37.26    3.41
  -3 -16  -2   44.71    5.57
   2  16   2  350.70    9.84
  -2 -16  -2  364.31   14.35
   1  16   2   21.28    5.57
  -1 -16  -2   22.95    4.20
   0  16   2  322.26    9.89
   0 -16  -2  308.01   13.07
  -1  16   2   21.64    2.71
   1 -16  -2   23.14    2.78
  -2  16   2  356.41   10.25
   2 -16  -2  335.77    9.87
  -3  16   2   33.11    4.94
   3 -16  -2   38.11    6.23
   4 -16  -2  125.82    8.09
  -5  16   2   59.36    5.32
   5 -16  -2   65.26    4.13
  -6  16   2   24.80    3.77
   6 -16  -2   21.57    3.81
  -7  16   2   30.28    4.10
   7 -16  -2   33.34    6.17
  -8  16   2   37.35    3.71
   8 -16  -2   46.40    6.29
  -9  16   2   32.03    4.35
   9 -16  -2   25.26    4.26
 -10  16   2  220.16    7.64
  10 -16  -2  226.69    8.22
 -11  16   2   11.17    4.03
  11 -16  -2   15.46    6.00
 -12  16   2  171.37    6.33
 -13  16   2   11.70    3.91
  13 -16  -2   12.09    5.45
 -14  16   2   65.11    5.87
  14 -16  -2   74.83    7.38
  15  17   2   24.54    9.31
 -15 -17  -2    7.11   13.28
  14  17   2   91.25    8.25
  13  17   2   36.38    9.01
  12  17   2   16.95    7.99
 -12 -17  -2   18.35    9.01
  11  17   2   15.80    9.07
 -11 -17  -2   14.75    6.48
  10  17   2   31.66    9.01
 -10 -17  -2   32.87    6.23
   9  17   2   25.59    8.07
  -9 -17  -2   37.60    4.71
   8  17   2   80.09    8.32
  -8 -17  -2   82.26    6.07
   7  17   2   34.02    4.62
  -7 -17  -2   27.29    4.33
   6  17   2  182.64    7.58
  -6 -17  -2  198.32   11.02
   5  17   2   74.91    6.86
  -5 -17  -2   70.66    5.28
   4  17   2  211.92    9.83
  -4 -17  -2  195.55    6.74
   3  17   2  108.41    5.37
  -3 -17  -2   93.46    6.94
   2  17   2   41.06    4.20
  -2 -17  -2   40.90    6.52
   1  17   2   11.05    4.37
  -1 -17  -2   14.81    4.71
   0  17   2   -0.75    4.32
   0 -17  -2    3.54    5.53
   1 -17  -2    8.25    6.82
  -2  17   2   35.37    4.52
   2 -17  -2   38.61    6.52
  -3  17   2   95.89    5.70
   3 -17  -2  107.50    7.86
  -5  17   2   66.39    4.95
   5 -17  -2   66.52    7.25
  -6  17   2  184.55    8.61
   6 -17  -2  189.93    9.77
   7 -17  -2   33.07    3.99
  -8  17   2   89.71    5.50
   8 -17  -2   80.63    5.73
  -9  17   2   37.66    4.84
   9 -17  -2   35.99    5.37
 -10  17   2   37.17    4.22
  10 -17  -2   36.63    4.79
 -11  17   2   14.00    4.16
  11 -17  -2   12.87    6.84
  14  18   2   15.34    8.82
  13  18   2  146.88   10.85
 -13 -18  -2  111.39    9.34
 -12 -18  -2   46.30    5.70
  11  18   2    6.35    8.69
 -11 -18  -2    6.07   13.21
  10  18   2   52.31    7.84
 -10 -18  -2   39.09    7.09
   9  18   2   48.35    7.56
  -9 -18  -2   63.55    7.20
   8  18   2    9.90    5.38
  -8 -18  -2    7.93    7.64
   7  18   2   13.66    6.48
  -7 -18  -2   17.92   11.46
   6  18   2   -0.47    6.09
  -6 -18  -2    6.69    7.02
   5  18   2   17.93    4.76
   4  18   2   25.44    7.74
  -4 -18  -2   27.73    7.61
   3  18   2  117.83    5.50
  -3 -18  -2  102.85    6.85
   2  18   2  130.08    6.27
  -2 -18  -2  126.27    8.32
   1  18   2   44.48    5.32
  -1 -18  -2   34.51    9.22
   0  18   2  279.62    8.58
  -1  18   2   41.81    7.79
   1 -18  -2   39.24    9.01
  -2  18   2  122.61    8.13
   2 -18  -2  135.65    7.38
  -3  18   2  108.84    5.44
   3 -18  -2   88.95    5.21
   4 -18  -2   23.01    6.92
  -5  18   2   20.55    4.50
   5 -18  -2   14.41    7.15
  -6  18   2    6.62    8.02
   6 -18  -2    8.26    8.29
  -7  18   2   14.36    5.55
   7 -18  -2    7.15    5.67
  -8  18   2    9.28    4.48
   8 -18  -2    3.68    7.96
   9  19   2   27.54    9.15
  -9 -19  -2   29.49    8.58
   8  19   2   50.17    7.70
  -8 -19  -2   36.80    7.12
   7  19   2  130.90    6.86
  -7 -19  -2  140.64   10.28
   6  19   2   13.71    7.43
  -6 -19  -2   12.89    7.25
   5  19   2  185.44   12.55
  -5 -19  -2  135.15    8.52
   4  19   2   27.65    6.75
  -4 -19  -2   25.93    6.22
   3  19   2   60.99    9.60
  -3 -19  -2   71.24    9.38
   2  19   2   48.02    7.11
  -2 -19  -2   44.97    4.62
   1  19   2    4.30    8.79
  -1 -19  -2    3.53    4.40
   0  19   2    0.78    5.67
   0 -19  -2   -3.73    6.59
  -1  19   2    4.85    8.32
   1 -19  -2   -0.13    4.36
  -2  19   2   41.13    9.41
   2 -19  -2   46.22    5.41
  -3  19   2   41.20    9.35
   3 -19  -2   52.69    6.94
 -10  18  -3   41.86    7.51
   9 -18   3   25.49    6.74
  -9  18  -3   30.18    5.41
   8 -18   3  116.51    8.23
  -8  18  -3  135.02   11.63
   7 -18   3   44.18   10.89
  -7  18  -3   40.50    9.53
   6 -18   3  160.43    9.97
  -6  18  -3  170.75    9.21
   5 -18   3   69.68   10.42
   4 -18   3  131.26    6.79
  -4  18  -3  123.55    6.65
   3 -18   3   47.81    8.92
  -3  18  -3   74.59    6.27
   2 -18   3   60.04    7.99
  -2  18  -3   56.18    5.71
   1 -18   3   16.79    8.88
  -1  18  -3   17.10    4.68
   0 -18   3   -3.93    5.32
   0  18  -3    3.25    5.09
  -1 -18   3   26.42    5.53
   1  18  -3   14.42    5.60
  -2 -18   3   46.18    7.04
   2  18  -3   44.76    6.15
  -3 -18   3   59.59    8.98
   3  18  -3   54.67    5.07
  -4 -18   3  124.10   10.09
   4  18  -3  146.20    8.19
  -5 -18   3   68.89    6.42
   5  18  -3   74.40    6.63
  -6 -18   3  153.63    7.99
   6  18  -3  150.53    8.00
  -7 -18   3   44.81    5.76
   7  18  -3   44.77    5.48
  14 -17   3   72.14    8.32
 -14  17  -3   76.85   11.41
  13 -17   3   34.90    7.96
 -13  17  -3   33.36    8.10
  12 -17   3  117.85   12.23
 -12  17  -3  119.49   11.92
  11 -17   3   45.91   10.69
 -11  17  -3   42.81    6.39
  10 -17   3   82.95    6.58
 -10  17  -3   89.17    6.52
   9 -17   3   19.95    4.46
   8 -17   3   51.79    8.66
  -8  17  -3   45.46    4.99
   7 -17   3   19.10    5.64
  -7  17  -3   21.08    5.28
   6 -17   3   17.28    6.23
  -6  17  -3   15.61    5.43
   5 -17   3   18.64    4.37
  -5  17  -3   13.25    3.89
   4 -17   3   78.07    4.85
  -4  17  -3   65.72    4.66
   3 -17   3   57.82    7.87
  -3  17  -3   70.29    7.79
   2 -17   3  322.16   10.25
  -2  17  -3  295.87    9.21
   1 -17   3   58.01    8.15
  -1  17  -3   55.52    4.37
   0 -17   3   76.40    5.86
   0  17  -3   76.81    5.15
   1  17  -3   52.99    4.02
  -2 -17   3  294.40   14.62
   2  17  -3  289.54    9.41
  -3 -17   3   73.35    7.48
   3  17  -3   65.54    4.55
  -4 -17   3   76.99    5.76
   4  17  -3   73.93    5.45
  -5 -17   3   10.76    8.48
   5  17  -3   14.95    4.26
  -6 -17   3   13.53    4.49
   6  17  -3   12.09    3.31
  -7 -17   3   21.89    7.40
   7  17  -3   16.23    5.50
   8  17  -3   47.55    4.98
  -9 -17   3   27.33    7.37
   9  17  -3   16.88    5.12
 -10 -17   3   83.51    6.86
  10  17  -3   92.41    7.58
 -11 -17   3   38.64    5.50
  11  17  -3   35.78    5.71
 -16  16  -3   72.96   10.12
  15 -16   3    7.53    8.71
 -15  16  -3    9.81   11.08
  14 -16   3   55.85    9.69
 -14  16  -3   53.51    7.15
  13 -16   3    3.22   10.26
 -13  16  -3   -1.70    8.25
  12 -16   3    6.99    9.70
 -12  16  -3   16.52    6.27
  11 -16   3   -9.53    9.14
 -11  16  -3   -0.22    5.20
  10 -16   3   10.76    5.27
 -10  16  -3   10.39    4.82
   9 -16   3    8.04    5.01
  -9  16  -3   12.07    4.71
  -8  16  -3   91.92    6.40
   7 -16   3   13.79    4.52
  -7  16  -3   12.05    4.09
   6 -16   3  288.64    9.02
  -6  16  -3  314.06    9.41
   5 -16   3   10.69    6.46
  -5  16  -3   13.99    6.23
   4 -16   3  221.12   11.43
  -4  16  -3  205.84    6.81
   3 -16   3    9.38    6.17
  -3  16  -3    5.32    3.07
   2 -16   3  135.68    6.61
  -2  16  -3  128.79    6.09
   1 -16   3   16.69    3.89
  -1  16  -3   15.76    4.12
   0 -16   3    1.04    3.57
   0  16  -3    0.62    2.65
  -1 -16   3    1.06    4.36
   1  16  -3   19.53    4.14
  -2 -16   3  125.82    7.80
   2  16  -3  126.76    7.09
  -3 -16   3    7.17    3.34
   3  16  -3    6.29    3.30
  -4 -16   3  221.31    9.50
   4  16  -3  218.14    7.09
  -5 -16   3   11.27    4.13
   5  16  -3   13.04    4.40
  -6 -16   3  313.86   13.23
   6  16  -3  328.58   13.07
  -7 -16   3   16.12    5.67
   7  16  -3   13.73    4.65
  -8 -16   3   71.98    5.77
   8  16  -3   74.69    4.36
  -9 -16   3    7.28    6.16
   9  16  -3    3.25    4.04
 -10 -16   3    8.76    4.95
  10  16  -3    7.84    7.14
 -11 -16   3    1.50    5.08
  11  16  -3    7.63    8.22
 -12 -16   3    7.27    6.19
  12  16  -3    8.88    5.60
 -13 -16   3   -1.21    4.53
  13  16  -3   -5.44    8.39
  14  16  -3   62.23    6.56
  17 -15   3   -3.28    8.15
 -17  15  -3    0.94    8.33
  16 -15   3   12.38   12.12
 -16  15  -3   22.80   12.05
  15 -15   3   11.51    7.15
 -15  15  -3   12.05    8.12
  14 -15   3   64.75    8.82
 -14  15  -3   78.60   10.72
  13 -15   3   27.43    6.22
 -13  15  -3   16.82    7.38
  12 -15   3   81.28    6.16
 -12  15  -3   76.92    5.44
 -11  15  -3  128.83    6.03
  10 -15   3   59.52    7.57
 -10  15  -3   59.78    4.81
   9 -15   3   22.61    4.35
  -9  15  -3   25.69    4.23
   8 -15   3   34.21    5.45
  -8  15  -3   37.03    3.54
   7 -15   3   80.06    7.02
  -7  15  -3   91.12    6.74
   6 -15   3   34.16    5.35
  -6  15  -3   33.01    3.32
   5 -15   3    9.08    3.57
  -5  15  -3    7.83    2.91
   4 -15   3   30.77    5.66
  -4  15  -3   32.44    3.18
   3 -15   3   47.36    3.64
  -3  15  -3   49.33    3.51
   2 -15   3  226.89    8.02
  -2  15  -3  245.69    7.56
   1 -15   3   55.85    3.84
  -1  15  -3   54.77    4.66
   0 -15   3  588.40   15.83
   0  15  -3  584.97   15.05
  -1 -15   3   57.18    4.78
   1  15  -3   54.02    3.38
  -2 -15   3  194.94    9.77
   2  15  -3  222.50   11.01
  -3 -15   3   45.94    5.99
   3  15  -3   47.22    3.54
  -4 -15   3   29.83    5.11
   4  15  -3   34.84    4.30
  -5 -15   3    5.79    3.58
   5  15  -3   12.35    4.91
  -6 -15   3   31.20    3.89
   6  15  -3   31.59    3.87
   7  15  -3   78.91    4.92
  -8 -15   3   28.16    4.19
   8  15  -3   38.51    4.65
  -9 -15   3   27.56    5.90
   9  15  -3   23.30    3.77
 -10 -15   3   69.38    5.71
  10  15  -3   64.46    7.56
 -11 -15   3  140.39    9.01
  11  15  -3  139.85    8.17
 -12 -15   3   84.17    6.23
  12  15  -3   87.07    8.71
 -13 -15   3   31.95    7.79
  13  15  -3   32.34    5.91
 -14 -15   3   72.43    7.08
  14  15  -3   68.01    6.78
 -15 -15   3   14.85   13.33
  15  15  -3    9.41    6.72
 -16 -15   3   17.41    7.47
  16  15  -3   11.99    7.40
  17 -14   3   12.64    2.99
 -17  14  -3   22.78   11.63
  16 -14   3   66.24    6.26
 -16  14  -3   67.57    6.62
  15 -14   3   31.95    6.17
 -15  14  -3   15.08    7.08
  14 -14   3  210.02   13.05
 -14  14  -3  174.85    7.21
  13 -14   3   30.81    8.09
  12 -14   3   14.62    4.58
 -12  14  -3   14.58    4.02
  11 -14   3    7.27    4.25
 -11  14  -3   11.56    3.87
  10 -14   3    4.63    5.86
 -10  14  -3    5.61    3.44
   9 -14   3   83.12    7.01
  -9  14  -3   75.27    4.35
   8 -14   3  254.13   11.20
  -8  14  -3  275.79    8.91
   7 -14   3  302.91    9.58
  -7  14  -3  278.40    8.92
  -6  14  -3  131.56    7.74
   5 -14   3  324.31    9.43
  -5  14  -3  365.15   10.00
   4 -14   3  336.87    9.73
  -4  14  -3  352.64   10.02
   3 -14   3  134.38    6.74
  -3  14  -3  147.54    7.21
  -2  14  -3  129.28    6.92
   1 -14   3    9.11    2.49
  -1  14  -3    9.45    4.50
   0 -14   3    0.68    2.16
   0  14  -3   -1.05    3.11
  -1 -14   3   14.94    3.05
   1  14  -3    5.32    2.89
   2  14  -3  119.81    7.28
  -3 -14   3  141.54    7.54
   3  14  -3  135.84    5.37
  -4 -14   3  371.12   16.77
   4  14  -3  361.88   10.53
  -5 -14   3  363.16   15.25
   5  14  -3  373.62   10.40
  -6 -14   3  150.33    8.82
   6  14  -3  143.09    5.67
   7  14  -3  263.68    8.03
  -8 -14   3  273.16    8.16
   8  14  -3  298.63   14.30
  -9 -14   3   86.43    4.78
   9  14  -3   82.86    4.96
 -10 -14   3    4.36    4.72
  10  14  -3    9.60    3.63
 -11 -14   3    5.79    3.66
  11  14  -3    9.96    6.16
 -12 -14   3   13.79    4.04
  12  14  -3   13.41    4.68
 -13 -14   3   26.49    4.81
  13  14  -3   30.98    6.59
 -14 -14   3  193.96    8.69
  14  14  -3  201.62   13.77
 -15 -14   3   44.86    9.70
  15  14  -3   29.82    6.27
 -16 -14   3   68.16    7.86
  16  14  -3   91.04    9.83
  17  14  -3   24.68    6.76
  18  14  -3   49.29    6.22
  18 -13   3    6.36    6.99
 -18  13  -3   15.46    6.04
  16 -13   3    2.95    5.80
 -16  13  -3    2.26    7.30
  15 -13   3   67.71    7.99
 -15  13  -3   39.40    4.68
  14 -13   3    2.71    6.17
 -14  13  -3    2.26    4.29
  13 -13   3  265.33    8.45
 -13  13  -3  300.72   13.07
  12 -13   3   22.39    6.38
 -12  13  -3   29.57    3.87
  11 -13   3   95.64    5.05
 -11  13  -3  104.42    4.78
  10 -13   3   17.85    3.22
 -10  13  -3   20.85    3.21
   9 -13   3  231.22   11.97
  -9  13  -3  269.50   11.64
  -8  13  -3   43.20    4.89
   7 -13   3   80.36    5.80
  -7  13  -3   85.44    3.74
   6 -13   3   32.21    4.89
  -6  13  -3   26.77    2.86
   5 -13   3   11.47    2.65
  -5  13  -3    8.72    2.63
   4 -13   3   42.32    2.76
  -4  13  -3   39.73    2.75
   3 -13   3  415.79   11.33
  -3  13  -3  403.33   10.33
   2 -13   3   14.65    3.83
  -2  13  -3    8.32    2.03
   1 -13   3  261.72   12.26
  -1  13  -3  274.51    8.35
   0 -13   3   15.17    2.59
   0  13  -3    8.03    3.38
  -1 -13   3  239.92   12.00
   1  13  -3  290.50    8.72
  -3 -13   3  385.61   10.00
   3  13  -3  385.53   10.88
  -4 -13   3   48.31    4.62
   4  13  -3   39.82    2.95
  -5 -13   3   11.53    3.89
   5  13  -3    5.35    3.17
  -6 -13   3   31.30    4.25
   6  13  -3   26.83    2.52
  -7 -13   3   73.97    4.04
   7  13  -3   93.73    4.61
  -8 -13   3   38.74    3.87
   8  13  -3   34.63    3.86
  -9 -13   3  227.75    8.35
   9  13  -3  239.74    7.80
 -10 -13   3   18.82    2.89
  10  13  -3   14.58    4.48
 -11 -13   3  102.15    4.55
  11  13  -3  109.10    5.07
  12  13  -3   28.77    3.38
 -13 -13   3  281.75    8.65
  13  13  -3  289.95    9.04
 -14 -13   3    2.40    4.49
  14  13  -3   -1.05    6.03
 -15 -13   3   42.91    5.24
  15  13  -3   44.34    5.38
 -16 -13   3    4.42    3.87
  16  13  -3    2.10    6.92
 -17 -13   3    2.68    4.33
  17  13  -3   18.61    5.53
 -18 -13   3    7.38    5.07
  18  13  -3    0.29    2.60
 -19 -13   3   11.34    3.67
  19  13  -3    5.70    3.87
  20  13  -3   -1.57    8.71
 -19  12  -3   51.28   10.25
 -17  12  -3  234.35   12.09
  16 -12   3    7.21    5.99
 -16  12  -3    0.23    4.86
 -15  12  -3  130.69    9.77
  14 -12   3    2.32    4.36
 -14  12  -3    3.22    5.77
  13 -12   3    2.09    5.28
 -13  12  -3    6.74    5.22
  12 -12   3   75.40    4.58
 -12  12  -3   78.59    5.12
  11 -12   3   21.79    4.72
 -11  12  -3   21.56    4.02
  10 -12   3   26.88    3.02
 -10  12  -3   28.81    2.65
  -9  12  -3  261.29   11.67
   8 -12   3    5.64    2.60
  -8  12  -3    2.04    2.45
   7 -12   3 1031.83   36.96
  -7  12  -3 1065.15   26.72
   6 -12   3   16.62    2.33
  -6  12  -3   20.23    2.32
   5 -12   3 1846.37   63.81
  -5  12  -3 1786.33   41.56
   4 -12   3   13.84    2.73
  -4  12  -3   14.26    2.58
   3 -12   3  946.18   35.55
  -3  12  -3  917.68   23.34
   2 -12   3    2.76    1.96
  -2  12  -3    5.87    1.94
   1 -12   3  106.87    6.29
  -1  12  -3  101.03    4.06
   0 -12   3   -0.07    2.32
   0  12  -3   -2.06    2.13
  -1 -12   3  110.45    4.42
   1  12  -3  114.58    6.19
  -2 -12   3    6.46    2.49
  -3 -12   3  891.03   21.98
   3  12  -3  948.22   23.50
  -4 -12   3   12.66    2.55
   4  12  -3   13.64    3.63
  -5 -12   3 1774.29   43.82
   5  12  -3 1869.70   65.00
  -6 -12   3   20.45    2.89
   6  12  -3   19.70    3.01
  -7 -12   3  988.99   33.45
   7  12  -3 1053.72   36.14
  -8 -12   3    3.37    2.56
   8  12  -3    1.44    2.59
  -9 -12   3  314.46   11.63
   9  12  -3  301.67    8.61
 -10 -12   3   26.68    3.09
  10  12  -3   28.78    3.07
 -11 -12   3   20.62    3.31
  11  12  -3   18.23    3.21
 -12 -12   3   77.28    6.16
  12  12  -3   70.98    5.25
 -13 -12   3   -0.59    4.39
  13  12  -3    5.87    2.92
  14  12  -3    3.84    3.15
 -15 -12   3  151.04    7.96
  15  12  -3  131.38    8.74
 -16 -12   3   -5.70    6.00
  16  12  -3    4.53    5.02
 -17 -12   3  221.78   12.26
  17  12  -3  221.54   10.35
 -18 -12   3   11.63    6.98
  18  12  -3   17.85    8.79
 -19 -12   3   67.39    7.28
  19  12  -3   72.96   10.30
 -20 -12   3   -5.07    5.91
  20  12  -3   13.90    5.93
  19 -11   3   74.06   11.38
 -19  11  -3   96.71    6.43
 -18  11  -3    0.65    8.84
  17 -11   3   24.65    8.04
 -17  11  -3   35.78    8.03
  16 -11   3    1.31    4.96
  14 -11   3    5.14    4.49
 -14  11  -3   12.78    3.51
  13 -11   3  176.55    9.60
 -13  11  -3  204.20    9.51
  12 -11   3   50.94    5.28
 -12  11  -3   56.90    4.94
  11 -11   3  620.66   23.73
 -11  11  -3  582.55   20.38
  10 -11   3  135.22    6.94
 -10  11  -3  142.95    7.27
   9 -11   3  620.06   23.03
  -9  11  -3  630.95   16.20
   8 -11   3   56.57    4.62
  -8  11  -3   62.70    3.45
   7 -11   3  146.14    6.85
  -7  11  -3  152.68    4.71
   6 -11   3   96.23    3.93
  -6  11  -3   94.79    3.68
   5 -11   3   41.62    2.91
  -5  11  -3   31.80    2.60
   4 -11   3    3.71    2.13
  -4  11  -3    0.78    1.61
   3 -11   3  238.94    9.74
  -3  11  -3  246.41    9.84
   2 -11   3   58.30    3.18
  -2  11  -3   80.56    3.34
   1 -11   3  505.81   19.41
  -1  11  -3  488.26   12.82
   0 -11   3    0.71    2.81
   0  11  -3   11.83    1.68
  -1 -11   3  497.06   19.11
   1  11  -3  501.81   12.53
  -2 -11   3   57.36    3.24
   2  11  -3   73.35    3.86
  -3 -11   3  235.71    9.92
   3  11  -3  238.59   10.13
  -4 -11   3    3.86    1.86
   4  11  -3   -1.11    2.13
  -5 -11   3   33.56    2.42
   5  11  -3   27.83    2.45
  -6 -11   3   89.69    4.02
   6  11  -3   95.18    4.07
  -7 -11   3  134.96    6.84
   7  11  -3  150.17    5.50
  -8 -11   3   59.68    3.07
   8  11  -3   67.94    4.99
  -9 -11   3  631.92   17.72
   9  11  -3  651.30   16.26
 -10 -11   3  150.56    7.35
  10  11  -3  171.40    5.25
  11  11  -3  631.90   15.86
 -12 -11   3   45.49    5.57
  12  11  -3   56.28    3.66
 -13 -11   3  192.90    6.20
  13  11  -3  195.30    6.69
 -14 -11   3    9.05    3.31
  14  11  -3    7.80    4.88
 -15 -11   3  230.92    7.66
  15  11  -3  230.47    8.30
 -16 -11   3    0.86    3.93
  16  11  -3    4.96    5.47
 -17 -11   3   30.26    4.10
  17  11  -3   40.80    5.12
  18  11  -3    2.73    4.33
 -19 -11   3  101.88    4.76
  19  11  -3  122.18    7.01
 -20 -11   3    0.81    2.53
  20  11  -3    6.43   10.15
 -21 -11   3   57.55    7.60
  21  11  -3   39.46    5.60
  19 -10   3   28.48   10.71
 -19  10  -3   43.63    9.69
  18 -10   3   53.43    6.74
 -18  10  -3   45.30    7.11
 -17  10  -3   19.07    6.81
  16 -10   3    6.42    3.89
 -16  10  -3    2.85    3.61
  15 -10   3    5.97    3.18
 -15  10  -3   -0.50    3.25
  14 -10   3   19.40    2.98
 -14  10  -3   20.71    4.49
  13 -10   3    1.32    3.60
 -13  10  -3    9.34    3.60
 -12  10  -3   25.52    2.96
  11 -10   3   30.16    2.78
 -11  10  -3   37.37    4.02
  10 -10   3  129.39    6.36
 -10  10  -3  124.92    4.49
  -9  10  -3   84.07    3.50
   8 -10   3  909.28   21.73
  -8  10  -3  961.62   23.95
   7 -10   3  465.25   12.45
  -7  10  -3  447.69   12.41
   6 -10   3  159.54    7.21
  -6  10  -3  130.44    4.49
   5 -10   3  252.65    7.41
  -5  10  -3  269.95    8.16
   4 -10   3  265.65    7.64
  -4  10  -3  296.17    8.06
   3 -10   3  124.18    7.15
  -3  10  -3  115.39    4.06
   2 -10   3  235.37   10.36
  -2  10  -3  247.38    6.94
   1 -10   3    5.27    1.63
  -1  10  -3    2.63    2.36
   0 -10   3    1.40    1.71
   0  10  -3    0.58    1.64
  -1 -10   3    3.45    1.81
   1  10  -3    0.73    1.74
  -2 -10   3  241.89   11.25
   2  10  -3  239.18    7.41
  -3 -10   3  118.77    4.22
  -4 -10   3  259.33   10.85
   4  10  -3  319.84   13.15
  -5 -10   3  246.62    7.48
   5  10  -3  280.01   12.62
   6  10  -3  134.50    4.32
  -7 -10   3  488.74   12.87
   7  10  -3  471.87   12.95
  -8 -10   3  957.79   22.55
   8  10  -3  962.52   32.42
  -9 -10   3   96.65    5.32
   9  10  -3   89.80    3.71
 -10 -10   3  122.56    4.89
  10  10  -3  108.91    5.90
 -11 -10   3   31.46    2.39
  11  10  -3   31.46    3.96
 -12 -10   3   31.92    2.68
  12  10  -3   31.80    2.98
 -13 -10   3    5.58    2.25
  13  10  -3    7.38    3.70
 -14 -10   3   16.61    3.15
  14  10  -3   32.29    4.68
 -15 -10   3    0.73    5.55
  15  10  -3    0.94    3.18
 -16 -10   3   13.37    5.50
  16  10  -3    3.40    4.03
 -17 -10   3   12.51    5.67
  17  10  -3   19.72    4.79
 -18 -10   3   61.00    5.66
  18  10  -3   58.44    7.58
 -19 -10   3   43.10    6.04
  19  10  -3   52.23    9.25
 -20 -10   3   -2.36    5.11
  20  10  -3   -2.43   10.52
 -21 -10   3    2.69    7.12
  21  10  -3    2.63    8.62
 -20   9  -3  117.60    7.08
 -19   9  -3   -1.01    4.10
 -18   9  -3    7.53    5.48
  17  -9   3   25.08    6.53
 -17   9  -3   29.78    5.20
  15  -9   3    5.79    2.56
 -15   9  -3    4.32    2.59
  13  -9   3   91.73    5.41
 -13   9  -3   74.37    4.95
  12  -9   3 1021.63   35.55
  11  -9   3   86.28    3.78
 -10   9  -3 1753.72   39.75
   9  -9   3   89.84    5.73
  -9   9  -3   73.08    3.09
   8  -9   3 1237.41   40.11
  -8   9  -3 1285.10   30.09
   7  -9   3  308.96   12.13
   6  -9   3   52.48    3.68
  -6   9  -3   42.91    3.38
   5  -9   3  174.80    5.14
  -5   9  -3  179.59    5.57
   4  -9   3   63.44    3.78
  -4   9  -3   45.32    3.51
   3  -9   3  102.68    3.84
  -3   9  -3  105.06    3.89
   2  -9   3 1330.25   31.57
  -2   9  -3 1408.09   33.50
   1  -9   3   49.53    2.53
  -1   9  -3   68.57    3.12
   0  -9   3 5188.85  116.96
   0   9  -3 5305.72  118.41
  -1  -9   3   47.09    2.65
   1   9  -3   65.81    2.88
   2   9  -3 1309.75   30.51
  -3  -9   3   91.83    4.58
   3   9  -3  104.18    4.91
  -4  -9   3   62.95    2.81
   4   9  -3   39.86    3.25
  -5  -9   3  180.41    8.00
   5   9  -3  186.48    5.48
  -6  -9   3   50.73    2.69
   6   9  -3   47.59    2.81
  -7  -9   3  282.35    7.79
   7   9  -3  293.36    8.66
  -8  -9   3 1296.92   44.56
   8   9  -3 1290.72   42.84
  -9  -9   3   88.64    5.70
   9   9  -3   74.52    3.05
 -10  -9   3 1728.11   59.75
  10   9  -3 1723.52   39.30
 -11  -9   3   96.71    4.68
  11   9  -3   96.38    3.90
 -12  -9   3 1041.47   24.32
  12   9  -3 1010.97   24.38
 -13  -9   3   93.01    4.98
  13   9  -3   84.91    5.22
 -14  -9   3  273.84   13.66
  14   9  -3  303.51   12.45
 -15  -9   3    6.32    2.68
  15   9  -3    5.17    2.42
 -16  -9   3   35.92    4.82
  16   9  -3   21.01    3.51
 -17  -9   3   34.87    4.02
  17   9  -3   37.94    4.50
 -18  -9   3    7.89    4.26
  18   9  -3    6.35    4.61
 -19  -9   3    2.20    6.30
  19   9  -3   -1.21    8.38
 -20  -9   3  125.25    6.88
  20   9  -3  141.93   11.25
 -21  -9   3   27.18    7.17
  21   9  -3   43.75    6.71
 -22  -9   3   72.23    7.89
  22   9  -3   69.61    6.36
 -20   8  -3  114.09    7.53
 -19   8  -3   57.28    6.75
 -18   8  -3   34.74    6.02
 -17   8  -3   10.53    4.20
  16  -8   3  152.58    8.81
 -16   8  -3  153.96    5.90
  15  -8   3    3.18    2.76
 -15   8  -3    7.01    3.34
  14  -8   3   87.02    5.27
 -14   8  -3  110.87    4.40
  13  -8   3    4.23    1.89
 -13   8  -3    4.37    1.89
 -12   8  -3   79.55    4.46
  11  -8   3    8.97    2.40
 -11   8  -3   12.41    1.83
  10  -8   3  469.90   16.61
 -10   8  -3  428.12   11.86
   9  -8   3   47.85    3.51
  -9   8  -3   45.42    2.36
   8  -8   3  446.14   16.23
  -8   8  -3  489.56   14.13
   7  -8   3   33.36    3.12
  -7   8  -3   34.93    2.09
  -6   8  -3  713.80   17.54
   5  -8   3  320.30    8.82
  -5   8  -3  328.82   12.45
   4  -8   3  544.37   18.18
  -4   8  -3  537.29   19.37
   3  -8   3   86.03    3.05
  -3   8  -3   94.18    4.63
   2  -8   3 1123.89   26.70
  -2   8  -3 1112.51   37.37
   1  -8   3   26.62    1.65
  -1   8  -3   25.47    1.68
   0  -8   3    1.21    1.19
  -1  -8   3   25.13    1.54
   1   8  -3   25.24    1.71
   2   8  -3 1155.88   28.48
  -3  -8   3   91.67    5.28
  -4  -8   3  553.24   13.93
   4   8  -3  578.24   15.90
  -5  -8   3  349.92   13.60
   5   8  -3  346.67    8.82
  -6  -8   3  755.52   24.95
   6   8  -3  704.06   24.29
  -7  -8   3   37.11    2.01
   7   8  -3   36.60    3.09
  -8  -8   3  461.71   13.36
   8   8  -3  472.32   13.41
  -9  -8   3   42.99    2.23
   9   8  -3   49.10    2.71
 -10  -8   3  490.02   12.91
  10   8  -3  447.22   13.18
 -11  -8   3   12.48    2.14
  11   8  -3   13.08    2.35
 -12  -8   3   76.19    3.51
  12   8  -3   71.52    3.51
 -13  -8   3    4.73    3.84
  13   8  -3    1.21    2.19
 -14  -8   3   98.10    4.32
  14   8  -3  110.29    6.25
  15   8  -3    8.03    2.78
 -16  -8   3  165.96    8.09
  16   8  -3  162.53    6.13
 -17  -8   3   17.11    3.51
  17   8  -3   17.66    3.54
 -18  -8   3   50.28    4.79
  18   8  -3   37.59    4.46
  19   8  -3   65.03    4.94
 -20  -8   3  134.21    6.97
  20   8  -3  128.38    8.94
  21   8  -3    7.96    8.63
 -22  -8   3   14.68    7.45
  22   8  -3   21.70    8.16
 -19   7  -3   22.00    3.81
 -18   7  -3   21.60    4.42
 -17   7  -3    9.28    4.09
 -16   7  -3   24.21    3.68
  15  -7   3    7.66    3.91
 -15   7  -3    9.28    2.16
 -14   7  -3  318.58   12.66
  13  -7   3   57.38    4.12
 -13   7  -3   55.12    3.76
  11  -7   3  213.18   10.32
  10  -7   3  736.58   28.32
 -10   7  -3  706.13   23.77
   9  -7   3  223.14    9.12
  -9   7  -3  221.80    9.15
   8  -7   3  243.11    9.60
  -8   7  -3  239.94    6.55
  -7   7  -3  124.81    4.16
  -6   7  -3  233.99    6.55
   5  -7   3  516.18   13.46
  -5   7  -3  503.14   20.78
   4  -7   3  280.15    7.84
  -4   7  -3  272.04   10.36
   3  -7   3 1995.16   65.52
  -3   7  -3 1989.81   63.06
   2  -7   3 2626.19   86.12
  -2   7  -3 2727.95   61.81
   1  -7   3 1400.13   32.61
  -1   7  -3 1376.89   45.38
   0  -7   3 2749.17   61.39
  -1  -7   3 1347.85   43.71
   1   7  -3 1310.89   43.62
  -2  -7   3 2723.37   87.17
   2   7  -3 2727.62   60.54
  -3  -7   3 1979.00   44.89
   3   7  -3 2043.86   67.25
  -4  -7   3  243.21    8.95
   4   7  -3  257.23    9.24
  -5  -7   3  524.77   20.23
   5   7  -3  508.50   12.55
  -6  -7   3  232.12    6.59
   6   7  -3  228.86    9.33
  -7  -7   3  126.40    4.25
   7   7  -3  125.30    6.39
  -8  -7   3  266.25    8.13
   8   7  -3  255.01    8.59
  -9  -7   3  229.25    7.07
   9   7  -3  232.10    6.86
 -10  -7   3  749.06   19.31
  10   7  -3  785.08   19.63
 -11  -7   3  216.30    6.88
  11   7  -3  187.75    6.50
 -12  -7   3  936.68   33.27
  12   7  -3  904.02   22.77
 -13  -7   3   64.59    3.40
  13   7  -3   57.97    4.37
 -14  -7   3  319.74   13.23
  14   7  -3  321.02    9.86
 -15  -7   3   12.98    3.44
  15   7  -3    8.75    2.62
 -16  -7   3   33.98    3.34
  16   7  -3   33.36    4.25
 -17  -7   3   11.87    3.15
  17   7  -3    7.70    3.61
 -18  -7   3   22.71    3.70
  18   7  -3   27.57    4.89
 -19  -7   3   16.78    4.20
  19   7  -3   29.73    6.39
 -20  -7   3    2.03    4.82
  20   7  -3    0.50    6.97
 -21  -7   3   23.80    8.32
 -22  -7   3   65.25   10.02
  22   7  -3   79.04    6.61
 -19   6  -3   80.76    4.02
 -18   6  -3  122.01    6.25
 -17   6  -3  308.04   11.20
 -16   6  -3  128.21    4.33
 -15   6  -3  332.42   13.56
  13  -6   3  171.36    7.35
  12  -6   3    3.45    2.04
 -12   6  -3    5.31    1.96
 -11   6  -3  123.59    5.86
  10  -6   3  294.56   11.17
 -10   6  -3  282.07   11.07
   9  -6   3   10.29    1.90
  -9   6  -3    2.89    1.14
   8  -6   3 1078.62   36.77
   7  -6   3  790.13   19.83
  -6   6  -3 1237.48   28.61
   5  -6   3 1461.75   35.57
  -5   6  -3 1561.21   51.07
   4  -6   3 1085.63   27.10
  -4   6  -3  964.14   22.87
   3  -6   3  347.30    9.33
  -3   6  -3  395.44   13.71
   2  -6   3  245.67    6.35
   1  -6   3  450.47   17.20
  -1   6  -3  456.11   15.34
   0  -6   3    0.69    0.89
   0   6  -3   -0.69    1.63
  -1  -6   3  409.33   15.07
   1   6  -3  420.06   14.81
  -2  -6   3  256.19   10.58
   2   6  -3  222.20    6.10
  -3  -6   3  362.83   13.90
   3   6  -3  384.22   15.23
  -4  -6   3  940.61   23.37
   4   6  -3  986.99   24.45
  -5  -6   3 1420.57   32.48
   5   6  -3 1510.97   49.69
  -6  -6   3 1240.22   43.02
   6   6  -3 1277.98   29.69
  -7  -6   3  775.28   26.00
   7   6  -3  797.43   19.73
  -8  -6   3 1019.33   35.36
   8   6  -3  989.59   32.74
  -9  -6   3   10.28    2.16
   9   6  -3    2.92    1.25
 -10  -6   3  297.09   11.56
  10   6  -3  280.17    7.92
 -11  -6   3  130.44    5.77
  11   6  -3  122.01    4.49
 -12  -6   3    5.12    3.21
  12   6  -3    4.00    1.81
 -13  -6   3  192.83    6.30
  13   6  -3  194.21    8.78
 -14  -6   3  181.82    9.20
  14   6  -3  160.06    5.63
 -15  -6   3  356.73    9.76
  15   6  -3  365.35   10.59
 -16  -6   3  151.96    5.48
  16   6  -3  136.90    5.34
 -17  -6   3  328.26   12.07
  17   6  -3  304.96    9.07
 -18  -6   3  156.68    5.86
  18   6  -3  128.05    7.60
 -19  -6   3   93.70    5.38
  19   6  -3  111.43    7.80
 -20  -6   3   22.64    5.66
 -21  -6   3   16.39    9.86
  21   6  -3   15.07    4.98
 -22  -6   3   -0.04    8.32
  22   6  -3    7.09   10.16
 -23  -6   3    3.17    5.20
 -17   5  -3   11.70    2.20
 -15   5  -3  129.61    5.24
 -14   5  -3  107.83    4.43
 -12   5  -3  251.46    9.43
  11  -5   3  153.86    6.61
  10  -5   3  773.37   26.16
 -10   5  -3  778.12   26.05
   9  -5   3  458.26   16.28
  -9   5  -3  459.05   11.90
   8  -5   3  777.48   19.90
  -8   5  -3  743.88   25.57
   7  -5   3  249.14    6.97
  -7   5  -3  257.80    6.97
   6  -5   3  174.84    7.20
  -6   5  -3  159.02    6.85
   5  -5   3  285.84    7.89
  -5   5  -3  282.57   11.66
   4  -5   3  307.93    8.86
   3  -5   3 2550.48   57.74
  -3   5  -3 2610.82   59.36
   2  -5   3   47.29    2.40
  -2   5  -3   25.50    2.17
   1  -5   3 1662.51   38.68
  -1   5  -3 1733.42   55.69
   0  -5   3  830.15   19.60
   0   5  -3  767.44   17.97
  -1  -5   3 1577.36   50.92
   1   5  -3 1621.30   50.64
   2   5  -3   25.30    1.89
  -4  -5   3  291.25    7.92
   4   5  -3  288.63   10.95
  -5  -5   3  277.55    7.67
   5   5  -3  259.04    7.94
  -6  -5   3  181.69    5.68
   6   5  -3  178.44    5.63
  -7  -5   3  266.08    7.31
   7   5  -3  283.79    8.66
  -8  -5   3  810.45   19.89
   8   5  -3  814.89   29.82
  -9  -5   3  470.50   12.06
   9   5  -3  506.35   19.07
 -10  -5   3  803.50   20.31
  10   5  -3  838.59   21.18
 -11  -5   3  175.53    5.54
  11   5  -3  179.21    9.15
 -12  -5   3  283.51    8.42
  12   5  -3  284.82    8.15
 -13  -5   3  258.98    7.47
  13   5  -3  280.79   12.30
 -14  -5   3  114.80    7.01
  14   5  -3  132.93    4.91
 -15  -5   3  125.30    4.40
  15   5  -3  132.86    4.96
 -16  -5   3    6.63    2.62
  16   5  -3    8.12    2.56
 -17  -5   3   20.25    3.05
  17   5  -3   17.00    3.87
 -18  -5   3    9.50    3.37
 -19  -5   3   44.31    3.70
  19   5  -3   49.85    5.73
 -20  -5   3    0.99    3.93
  20   5  -3    0.81    4.09
 -21  -5   3   19.27    4.86
  21   5  -3   26.85    8.15
 -22  -5   3   21.85    5.87
  22   5  -3   23.52    5.80
  23   5  -3   11.21    3.61
 -15   4  -3  363.88    9.01
 -14   4  -3  153.83    6.58
 -12   4  -3   56.90    3.30
 -11   4  -3   11.90    1.67
  10  -4   3    4.23    1.38
 -10   4  -3    5.61    1.37
  -9   4  -3  281.29    7.97
   7  -4   3  681.91   23.60
  -7   4  -3  717.49   18.26
  -6   4  -3  123.75    5.07
   5  -4   3 5031.11  114.25
  -5   4  -3 5338.06  119.17
   4  -4   3 1524.01   35.92
  -4   4  -3 1624.63   55.35
   3  -4   3 1806.44   60.47
  -3   4  -3 1879.37   61.16
   2  -4   3  769.19   25.75
  -2   4  -3  807.72   19.62
   1  -4   3  461.73   11.70
  -1   4  -3  404.62   13.61
   0  -4   3    0.85    0.73
   0   4  -3   -1.21    1.30
  -1  -4   3  467.15   11.70
   1   4  -3  417.73   10.72
  -2  -4   3  729.69   24.61
   2   4  -3  739.53   17.97
  -4  -4   3 1515.74   50.57
   4   4  -3 1500.78   49.69
  -5  -4   3 4936.60  111.81
   5   4  -3 5432.26  178.51
  -6  -4   3  135.03    4.06
   6   4  -3  138.08    4.53
  -7  -4   3  742.63   18.22
   7   4  -3  759.44   27.72
  -8  -4   3  267.33    7.24
   8   4  -3  267.98    7.60
  -9  -4   3  290.39    8.20
   9   4  -3  304.09    8.59
 -10  -4   3    7.33    1.21
  10   4  -3    7.57    1.54
 -11  -4   3   12.43    1.71
  11   4  -3   11.74    1.96
 -12  -4   3   62.60    2.85
  12   4  -3   62.80    2.75
 -13  -4   3  151.47    5.38
  13   4  -3  159.80    5.01
 -14  -4   3  167.87    7.40
  14   4  -3  157.41    5.07
 -15  -4   3  434.66   16.36
  15   4  -3  393.74   10.62
 -16  -4   3    9.40    2.59
  16   4  -3   12.95    3.94
 -17  -4   3  707.60   18.22
 -18  -4   3   20.29    3.15
  18   4  -3   22.25    4.85
 -19  -4   3  211.88    7.81
  19   4  -3  179.49    9.97
 -20  -4   3    4.02    4.14
  20   4  -3   -2.43    4.53
 -21  -4   3   57.23    5.50
 -22  -4   3   -0.12    2.37
  22   4  -3    1.35    6.76
 -10   3  -3  153.67    5.91
   9  -3   3  616.76   22.26
  -8   3  -3   37.06    1.42
   7  -3   3  936.56   30.97
  -7   3  -3  913.41   31.43
   6  -3   3   51.41    3.01
  -6   3  -3   52.17    2.84
   5  -3   3  198.76    8.39
  -5   3  -3  186.22    5.38
   4  -3   3   61.61    2.96
  -4   3  -3   54.15    1.73
   3  -3   3 2632.53   83.74
  -3   3  -3 3241.50   72.70
   2  -3   3  131.29    3.89
  -2   3  -3  122.73    3.64
   1  -3   3 6039.90  189.40
  -1   3  -3 5998.01  132.86
   0  -3   3  153.78    4.72
   0   3  -3  199.63    5.61
   1   3  -3 5455.00  121.75
  -2  -3   3  124.34    3.91
   2   3  -3  127.58    3.76
  -4  -3   3   61.06    2.26
   4   3  -3   55.74    3.14
  -5  -3   3  191.29    8.07
   5   3  -3  168.78    6.65
  -6  -3   3   48.97    2.00
   6   3  -3   50.93    2.26
  -7  -3   3 1013.43   23.79
   7   3  -3 1054.97   36.08
  -8  -3   3   27.36    1.58
   8   3  -3   42.38    1.99
  -9  -3   3  653.43   21.99
   9   3  -3  688.01   23.33
 -10  -3   3  158.09    4.95
  10   3  -3  176.48    5.32
 -11  -3   3 1396.94   33.75
  11   3  -3 1380.49   49.58
 -12  -3   3  154.88    4.92
  12   3  -3  160.36    5.15
 -13  -3   3  910.99   22.28
  13   3  -3  917.81   22.74
  14   3  -3   71.86    3.12
 -15  -3   3  163.28    5.63
  15   3  -3  173.08    8.07
 -16  -3   3    2.14    2.35
  16   3  -3    4.92    2.35
 -17  -3   3    1.34    2.00
  17   3  -3    5.28    3.11
 -18  -3   3    9.53    2.89
  18   3  -3    8.12    2.89
 -19  -3   3   31.11    3.84
  19   3  -3   34.63    3.63
 -20  -3   3   33.36    4.35
  20   3  -3   40.21    4.23
 -21  -3   3   92.46    5.84
  21   3  -3   86.92    8.71
 -23  -3   3   55.19    6.35
  23   3  -3   47.48    6.58
  -8   2  -3 1387.81   44.99
  -7   2  -3 1338.95   44.79
   5  -2   3  623.90   20.54
  -5   2  -3  643.50   22.10
   4  -2   3 2172.02   68.69
  -4   2  -3 2122.53   47.33
   3  -2   3  644.93   16.05
  -3   2  -3  589.36   19.76
   2  -2   3 2325.99   52.56
  -2   2  -3 2290.90   52.69
   1  -2   3  478.52   17.59
  -1   2  -3  471.11   11.92
   0  -2   3    0.50    0.82
   0   2  -3    0.63    0.79
  -1  -2   3  435.45   11.69
   1   2  -3  460.69   12.17
  -2  -2   3 1947.23   61.78
   2   2  -3 2213.79   51.87
  -4  -2   3 2231.55   71.58
   4   2  -3 2185.54   70.14
  -5  -2   3  652.41   15.36
   5   2  -3  694.65   17.43
  -6  -2   3 4384.56   96.31
   6   2  -3 4281.65   96.15
  -7  -2   3 1359.71   31.36
   7   2  -3 1402.20   33.33
  -8  -2   3 1488.13   33.85
   8   2  -3 1422.62   33.70
  -9  -2   3  396.61    9.84
   9   2  -3  416.55   16.32
 -10  -2   3   33.85    1.90
  10   2  -3   29.70    1.80
 -11  -2   3   17.67    1.65
  11   2  -3   14.51    1.60
 -12  -2   3   10.55    2.13
  12   2  -3    5.20    1.45
 -13  -2   3  249.99    6.97
  13   2  -3  264.57    7.67
 -14  -2   3  535.32   13.67
 -15  -2   3  139.32    4.96
  15   2  -3  141.88    4.91
 -16  -2   3  228.37    7.45
  16   2  -3  232.45   10.46
 -17  -2   3  150.39    8.12
  17   2  -3  150.63    8.36
 -18  -2   3   17.10    2.96
  18   2  -3   23.13    4.65
 -19  -2   3  186.39    8.66
  19   2  -3  168.32    9.31
 -20  -2   3   95.64    6.95
 -21  -2   3   36.81    5.80
 -22  -2   3   24.15    6.53
 -23  -2   3    5.87    5.08
  23   2  -3   -1.78    6.49
  -7   1  -3  232.42    7.80
  -6   1  -3   43.07    1.91
   5  -1   3  607.70   21.23
  -5   1  -3  587.53   19.37
   4  -1   3  250.92    9.44
  -4   1  -3  300.92   10.88
   3  -1   3  695.21   24.62
  -3   1  -3  707.54   23.64
   2  -1   3  767.32   26.08
  -2   1  -3  754.51   18.56
   1  -1   3 2150.06   49.98
  -1   1  -3 2050.74   64.77
   0  -1   3 6196.36  193.26
  -1  -1   3 2047.49   46.07
   1   1  -3 1997.09   45.10
  -2  -1   3  727.46   26.67
   2   1  -3  663.15   16.05
  -3  -1   3  717.82   25.07
   3   1  -3  720.15   25.11
  -4  -1   3  241.14    6.17
   4   1  -3  296.73   11.08
  -5  -1   3  633.54   15.53
   5   1  -3  628.19   15.60
  -6  -1   3   42.74    1.73
   6   1  -3   43.79    2.96
  -7  -1   3  257.75    6.79
   7   1  -3  261.76    7.24
  -8  -1   3  314.50    7.74
   8   1  -3  297.29   11.40
  -9  -1   3  215.48    5.99
   9   1  -3  203.81    5.60
 -10  -1   3  785.64   18.22
  10   1  -3  860.35   30.45
 -11  -1   3  815.46   19.93
  11   1  -3  809.66   27.26
 -12  -1   3  657.20   16.06
  12   1  -3  641.93   21.77
 -13  -1   3  134.80    6.23
  13   1  -3  116.22    6.48
 -14  -1   3  381.48   10.81
  14   1  -3  355.89   13.14
 -15  -1   3   84.07    4.68
  15   1  -3   85.25    5.04
 -16  -1   3   44.37    2.88
  16   1  -3   40.11    2.89
 -17  -1   3   22.34    3.27
  17   1  -3   17.97    3.99
 -18  -1   3   16.75    2.86
  18   1  -3   14.46    2.92
 -19  -1   3    8.76    4.17
  19   1  -3   15.96    3.17
 -20  -1   3   85.58    4.58
 -21  -1   3   17.44    5.18
 -23  -1   3   19.08    4.69
  23   1  -3   22.54    9.77
 -24  -1   3   50.10    7.31
  24   1  -3   24.77    5.50
   5   0   3    5.45    0.73
   3   0   3    8.30    0.86
  -3   0  -3    8.32    0.89
   1   0   3    3.28    0.72
  -1   0  -3    3.17    0.69
   0   0   3    0.32    0.73
   0   0  -3    0.55    0.58
  -1   0   3    2.37    0.79
   1   0  -3    3.14    1.19
  -2   0   3 6328.35  197.37
   2   0  -3 6492.53  200.70
   3   0  -3    7.66    0.99
  -4   0   3 5467.77  120.57
   4   0  -3 5297.56  166.13
  -5   0   3    9.35    1.53
   5   0  -3    6.09    0.99
  -6   0   3 2325.99   74.88
   6   0  -3 2596.83   60.64
  -7   0   3    1.60    0.92
   7   0  -3    3.01    1.54
  -8   0   3 1277.85   42.76
  -9   0   3    0.45    1.06
   9   0  -3    1.18    0.94
 -10   0   3  393.05   10.53
  10   0  -3  407.00   13.82
 -11   0   3    0.27    1.40
  11   0  -3    0.60    1.61
 -12   0   3 1013.47   24.82
  12   0  -3 1003.90   35.55
 -13   0   3   -0.39    1.50
  13   0  -3    0.10    1.54
 -14   0   3   83.14    3.31
  14   0  -3   94.59    5.40
 -15   0   3   -1.04    1.84
 -16   0   3  773.45   19.36
  16   0  -3  762.26   26.67
 -17   0   3    0.45    2.94
  17   0  -3   -0.24    2.92
 -18   0   3  508.22   12.88
  18   0  -3  445.68   17.47
 -19   0   3   -0.56    3.93
  19   0  -3    1.19    3.83
 -20   0   3   56.93    4.23
  20   0  -3   45.63    5.79
 -21   0   3   -1.89    4.09
  21   0  -3    7.80    7.96
 -22   0   3   15.86    6.20
 -23   0   3    3.37    7.89
 -24   0   3   11.43    8.79
   6   1   3   39.95    1.70
   5   1   3  592.66   20.64
   4   1   3  227.15    8.55
   3   1   3  707.41   23.85
   2   1   3  763.71   18.33
  -2  -1  -3  687.71   23.27
   1   1   3 2206.94   50.46
  -1  -1  -3 2206.47   71.55
  -1   1   3 2246.02   71.88
   1  -1  -3 2153.34   48.90
  -2   1   3  676.73   24.35
   2  -1  -3  666.69   16.41
  -3   1   3  637.80   20.72
   3  -1  -3  730.68   17.56
  -4   1   3  221.35    5.70
   4  -1  -3  270.71   10.26
  -5   1   3  597.15   14.49
   5  -1  -3  589.12   20.85
  -6   1   3   36.48    1.67
   6  -1  -3   33.16    2.37
  -7   1   3  265.14    6.95
   7  -1  -3  259.52    7.43
  -8   1   3  297.48    7.83
   8  -1  -3  301.91    8.02
  -9   1   3  234.84    6.06
   9  -1  -3  216.95    6.36
 -10   1   3  771.48   19.01
  10  -1  -3  748.53   25.01
 -11   1   3  839.75   27.93
 -12   1   3  640.44   16.36
  12  -1  -3  639.66   16.46
 -13   1   3  119.68    4.06
  13  -1  -3  102.38    3.66
 -14   1   3  375.16   10.55
  14  -1  -3  337.79    9.15
 -15   1   3   87.17    5.43
  15  -1  -3   88.45    3.61
 -16   1   3   47.04    2.69
  16  -1  -3   40.55    3.76
 -17   1   3   16.43    2.39
  17  -1  -3   11.69    3.21
 -18   1   3   14.85    3.83
  18  -1  -3   23.82    5.07
 -19   1   3    9.53    2.37
 -20   1   3   82.22    6.38
  20  -1  -3   64.66    4.69
 -21   1   3    9.45    3.96
 -23   1   3    7.60    8.30
   7   2   3 1306.24   29.65
   5   2   3  709.21   24.00
   4   2   3 2234.82   51.20
   3   2   3  633.87   15.87
  -3  -2  -3  660.51   22.09
  -2  -2  -3 2289.49   52.04
  -1  -2  -3  493.37   11.79
   0   2   3    0.43    0.76
  -1   2   3  432.41   15.77
   1  -2  -3  467.38   11.66
  -2   2   3 2104.77   49.35
   2  -2  -3 2106.19   49.13
  -3   2   3  651.09   21.92
   3  -2  -3  652.77   15.72
  -4   2   3 2193.65   70.50
   4  -2  -3 1986.80   63.15
  -5   2   3  670.56   23.52
   5  -2  -3  705.79   24.29
  -6   2   3 4203.36   93.33
   6  -2  -3 4222.47   93.92
  -7   2   3 1400.33   47.02
   7  -2  -3 1435.84   49.25
  -8   2   3 1391.47   32.68
   8  -2  -3 1379.21   32.51
  -9   2   3  402.43   10.97
   9  -2  -3  416.14   16.32
 -10   2   3   29.69    1.71
  10  -2  -3   32.90    3.01
 -11   2   3   17.36    1.63
  11  -2  -3   10.22    1.55
 -12   2   3    7.89    2.00
  12  -2  -3    7.45    1.58
 -13   2   3  235.83    6.50
 -14   2   3  533.84   19.13
  14  -2  -3  524.63   19.33
 -15   2   3  148.62    4.68
  15  -2  -3  149.25    5.22
 -16   2   3  221.62    6.66
  16  -2  -3  223.78    9.71
 -17   2   3  163.25    5.58
  17  -2  -3  160.09    7.80
 -18   2   3   18.41    2.71
  18  -2  -3   19.92    3.18
 -19   2   3  190.24    5.94
  19  -2  -3  171.70    9.04
 -20   2   3  101.23    6.97
 -21   2   3   42.17    4.55
  21  -2  -3   37.24    7.53
 -22   2   3   40.53    7.18
  22  -2  -3   26.29    8.99
 -23   2   3   11.57    5.12
  23  -2  -3    2.46    3.08
 -24   2   3    4.94    6.16
  24  -2  -3    2.01    8.04
   8   3   3   23.54    1.37
   7   3   3  892.97   30.52
  -5  -3  -3  165.27    6.19
   4   3   3   65.03    2.81
   3   3   3 3093.14   99.31
  -3  -3  -3 3135.55   98.57
   2   3   3  160.43    7.35
  -2  -3  -3  163.15    6.45
   1   3   3 5648.74  180.12
  -1  -3  -3 5796.23  183.55
   0   3   3  156.83    4.55
   0  -3  -3  221.72    8.36
  -1   3   3 5365.06  119.00
   1  -3  -3 5626.06  126.01
  -2   3   3  153.45    4.78
   2  -3  -3  153.63    5.73
  -3   3   3 2846.67   91.66
   3  -3  -3 3036.85   69.28
  -4   3   3   58.95    2.22
  -5   3   3  176.52    4.94
   5  -3  -3  173.14    5.60
  -6   3   3   49.30    1.90
   6  -3  -3   52.59    2.14
  -7   3   3  902.38   21.64
   7  -3  -3  984.76   25.04
  -8   3   3   27.30    1.47
   8  -3  -3   43.13    3.28
  -9   3   3  632.91   16.38
   9  -3  -3  700.81   17.64
 -10   3   3  140.77    4.30
  10  -3  -3  154.14    4.78
 -11   3   3 1331.26   31.37
  11  -3  -3 1374.99   45.50
 -12   3   3  143.88    4.78
  12  -3  -3  146.92    4.65
 -13   3   3  906.92   32.54
  13  -3  -3  924.85   24.49
 -14   3   3   83.02    2.95
 -15   3   3  183.80    5.70
  15  -3  -3  168.10    5.37
 -16   3   3    7.05    2.14
 -17   3   3    2.86    2.35
  17  -3  -3    4.46    4.50
 -18   3   3   11.92    2.53
 -19   3   3   28.87    4.92
 -20   3   3   39.20    6.00
  20  -3  -3   29.53    7.37
 -21   3   3  105.13    5.57
 -22   3   3    9.02    5.05
  22  -3  -3   15.28    6.50
 -23   3   3   64.83    8.84
 -24   3   3    6.12    5.93
  11   4   3   11.57    0.69
  10   4   3    4.06    0.69
   9   4   3  262.42    9.81
   7   4   3  723.79   25.30
   5   4   3 5035.34  156.32
  -5  -4  -3 5248.50  163.15
   3   4   3 1861.40   60.21
   2   4   3  715.34   23.64
  -2  -4  -3  728.11   23.72
   1   4   3  474.56   12.65
  -1  -4  -3  444.20   16.81
   0   4   3   -0.32    0.65
   0  -4  -3    2.13    1.45
  -1   4   3  433.69   15.37
   1  -4  -3  458.52   12.65
  -2   4   3  708.15   24.74
   2  -4  -3  732.12   18.77
  -3   4   3 1648.34   54.61
   3  -4  -3 1985.23   63.52
   4  -4  -3 1458.06   48.31
  -5   4   3 4721.73  105.54
   5  -4  -3 5227.82  166.68
  -6   4   3  114.40    3.74
   6  -4  -3  122.70    4.17
  -7   4   3  700.68   17.27
   7  -4  -3  740.61   17.87
  -8   4   3  248.81    6.68
   8  -4  -3  260.85    7.45
  -9   4   3  296.89   12.45
   9  -4  -3  290.83    8.10
 -10   4   3    6.61    1.34
  10  -4  -3    5.83    1.54
 -11   4   3   13.43    1.60
  11  -4  -3    9.48    2.14
 -12   4   3   64.86    2.53
  12  -4  -3   60.47    4.16
 -13   4   3  148.99    4.71
  13  -4  -3  164.53    7.60
 -14   4   3  166.03    5.08
  14  -4  -3  151.86    7.33
 -15   4   3  419.66   11.60
  15  -4  -3  403.26   16.64
 -16   4   3   10.76    3.14
  16  -4  -3   13.95    4.20
 -17   4   3  740.67   18.29
  17  -4  -3  674.54   25.80
 -18   4   3   17.93    2.92
 -19   4   3  214.85    9.83
  19  -4  -3  192.18   10.17
 -20   4   3    1.35    4.82
 -21   4   3   59.92    6.97
 -22   4   3    4.26    4.98
 -23   4   3    2.82    7.07
  23  -4  -3   -2.49    7.34
  12   5   3  246.55    8.74
  11   5   3  136.92    5.48
   9   5   3  381.19   14.49
  -9  -5  -3  433.58   14.81
   8   5   3  789.61   28.47
  -8  -5  -3  830.10   27.20
   7   5   3  226.45    9.87
  -6  -5  -3  169.90    6.38
   5   5   3  257.13    9.48
  -5  -5  -3  262.25   10.59
  -4  -5  -3  307.74    8.30
   3   5   3 2509.39   56.36
  -3  -5  -3 2482.29   55.65
   2   5   3   42.99    2.26
  -2  -5  -3   26.74    1.74
   1   5   3 1595.15   37.24
   0   5   3  846.17   20.42
   0  -5  -3  795.23   19.08
  -1   5   3 1553.60   35.75
   1  -5  -3 1587.63   51.81
  -2   5   3   42.51    1.76
   2  -5  -3   26.93    1.55
  -3   5   3 2261.27   52.12
   3  -5  -3 2703.77   87.11
  -5   5   3  222.92    8.03
   5  -5  -3  252.88    9.54
  -6   5   3  166.32    4.91
   6  -5  -3  173.73    4.86
  -7   5   3  215.77    8.00
   7  -5  -3  265.76    7.38
  -8   5   3  787.51   28.65
   8  -5  -3  875.41   30.96
  -9   5   3  432.71   10.98
   9  -5  -3  491.89   13.43
 -10   5   3  766.63   18.46
  10  -5  -3  834.49   29.78
 -11   5   3  159.81    4.91
  11  -5  -3  163.81    5.14
 -12   5   3  269.42    7.01
 -13   5   3  247.56    7.08
  13  -5  -3  264.77   10.94
 -14   5   3  127.16    5.57
 -15   5   3  141.70    4.71
  15  -5  -3  121.07    7.61
 -16   5   3   10.59    2.39
  16  -5  -3   11.58    3.38
 -17   5   3   18.81    2.98
  17  -5  -3   17.80    4.32
 -18   5   3   15.10    2.98
 -19   5   3   52.66    5.51
  19  -5  -3   43.10    5.58
 -20   5   3   -1.53    5.09
  20  -5  -3    2.09    5.81
 -21   5   3   21.44    6.62
  21  -5  -3   32.31    7.09
 -22   5   3   27.11    6.17
  22  -5  -3   28.02    6.04
 -23   5   3   13.59    3.89
  23  -5  -3   19.86    4.68
  14   6   3  137.77    5.17
  13   6   3  153.57    6.55
  12   6   3    5.12    1.31
  11   6   3  120.30    5.53
  10   6   3  259.43   10.28
 -10  -6  -3  267.37   11.23
   9   6   3    7.94    1.28
  -9  -6  -3    1.38    1.80
   8   6   3  959.79   34.01
   7   6   3  712.38   24.48
   6   6   3 1256.54   42.37
   5   6   3 1469.97   35.03
   4   6   3  970.37   32.11
  -3  -6  -3  393.12   10.12
   2   6   3  240.99    6.38
   1   6   3  464.45   17.82
  -1  -6  -3  437.02   14.79
   0   6   3   -0.45    1.02
   0  -6  -3    0.22    1.44
  -1   6   3  454.42   17.83
   1  -6  -3  434.76   10.95
  -2   6   3  219.72    6.45
   2  -6  -3  219.49    5.97
  -3   6   3  317.44   11.57
   3  -6  -3  360.07    9.66
  -5   6   3 1311.61   31.52
   5  -6  -3 1441.89   32.91
  -6   6   3 1212.18   28.26
   6  -6  -3 1299.32   44.02
  -7   6   3  704.03   17.13
   7  -6  -3  788.43   20.03
  -8   6   3  957.20   22.85
   8  -6  -3  991.58   33.42
  -9   6   3   11.02    1.32
   9  -6  -3   -1.05    2.17
 -10   6   3  280.81    7.20
  10  -6  -3  284.24   12.02
 -11   6   3  133.05    4.62
  11  -6  -3  118.80    4.40
 -12   6   3    7.12    1.30
  12  -6  -3    7.17    2.25
 -13   6   3  183.63    5.63
  13  -6  -3  186.87    6.30
 -14   6   3  172.06    5.43
  14  -6  -3  172.13    8.03
 -15   6   3  348.58   14.43
  15  -6  -3  349.12    9.43
 -16   6   3  164.46    5.70
  16  -6  -3  145.97    5.44
 -17   6   3  309.06   12.58
  17  -6  -3  300.11   12.87
 -18   6   3  160.79    5.43
 -19   6   3   92.91    5.81
  19  -6  -3   90.20    6.99
 -20   6   3   25.13    4.56
  20  -6  -3   26.48    7.08
 -21   6   3   24.49    5.09
 -22   6   3    8.30    7.84
 -23   6   3    4.42    5.21
  23  -6  -3    7.89   10.12
  15   7   3    9.83    1.76
  14   7   3  286.17   11.12
  13   7   3   52.84    3.37
  12   7   3  767.90   27.93
  11   7   3  181.03    7.21
   8   7   3  254.15    9.47
   7   7   3  121.59    5.48
  -7  -7  -3  124.69    4.29
   6   7   3  229.44    8.56
  -6  -7  -3  244.38   10.85
   5   7   3  535.35   14.12
   4   7   3  282.31   11.58
   3   7   3 1979.36   64.92
  -3  -7  -3 1971.82   45.30
   2   7   3 2861.12   64.50
  -2  -7  -3 3036.58   98.02
   1   7   3 1297.42   41.95
  -1  -7  -3 1304.00   30.52
   0  -7  -3 2802.75   63.32
  -1   7   3 1296.17   41.86
   1  -7  -3 1300.07   43.63
  -2   7   3 2681.64   87.48
   2  -7  -3 2836.41   63.88
  -3   7   3 1825.81   43.12
   3  -7  -3 1900.34   64.27
  -5   7   3  493.06   12.15
  -6   7   3  233.11    9.77
   6  -7  -3  232.35   10.26
  -7   7   3  130.36    4.48
   7  -7  -3  124.60    4.52
  -8   7   3  285.65   11.14
   8  -7  -3  285.66   11.57
  -9   7   3  195.78    7.56
 -10   7   3  728.16   17.82
  10  -7  -3  802.38   30.37
 -11   7   3  208.63    8.49
 -12   7   3  904.13   21.92
  12  -7  -3  958.81   24.21
 -13   7   3   68.23    4.06
  14  -7  -3  323.08    8.99
 -15   7   3   11.66    2.46
  15  -7  -3    6.68    2.66
 -16   7   3   39.23    3.05
  16  -7  -3   29.46    4.72
 -17   7   3   15.41    3.47
  17  -7  -3   11.17    4.66
 -18   7   3   15.01    4.71
  18  -7  -3   25.75    5.97
 -19   7   3   15.82    4.00
  19  -7  -3   23.23    4.82
 -20   7   3    5.21    5.63
  20  -7  -3    5.89    5.14
 -21   7   3   25.53    5.34
  21  -7  -3   21.99    5.58
 -22   7   3   75.37    6.29
  22  -7  -3   74.10    8.66
 -23   7   3    2.26    5.27
  16   8   3  133.42    5.81
  15   8   3    8.72    2.27
  14   8   3   71.35    4.61
  13   8   3    1.99    2.35
 -12  -8  -3   75.90    4.75
  11   8   3   13.77    2.17
 -11  -8  -3   14.32    2.46
  10   8   3  431.02   14.64
   9   8   3   47.09    3.17
   8   8   3  438.17   16.77
  -8  -8  -3  456.37   17.69
   7   8   3   38.84    2.23
  -7  -8  -3   34.83    2.55
   6   8   3  733.22   26.32
  -6  -8  -3  681.95   17.26
   5   8   3  355.91   14.72
  -4  -8  -3  523.68   14.10
  -3  -8  -3   87.53    3.25
   2   8   3 1117.70   26.93
   1   8   3   25.66    1.70
  -1  -8  -3   25.34    1.65
   0   8   3    1.25    1.67
   0  -8  -3   -0.95    1.15
  -1   8   3   27.08    2.27
   1  -8  -3   25.43    2.60
  -2   8   3 1052.22   24.71
   2  -8  -3 1111.98   38.68
  -3   8   3   81.91    3.08
   3  -8  -3   84.82    4.42
   5  -8  -3  334.29    8.92
  -6   8   3  693.44   17.72
   6  -8  -3  702.49   23.93
  -7   8   3   34.94    2.12
   7  -8  -3   38.94    2.48
  -8   8   3  420.28   14.97
   8  -8  -3  473.11   18.16
  -9   8   3   49.10    2.49
   9  -8  -3   48.05    2.82
 -10   8   3  458.56   18.13
  10  -8  -3  421.03   11.43
 -11   8   3   18.64    2.07
  11  -8  -3   14.07    2.94
  12  -8  -3   64.79    3.45
 -13   8   3    6.63    2.22
  13  -8  -3    7.31    4.39
 -14   8   3  100.13    4.95
  14  -8  -3  122.64    6.76
 -15   8   3   11.23    2.59
  15  -8  -3    8.99    2.91
 -16   8   3  173.60    6.16
  16  -8  -3  155.11    6.32
 -17   8   3   14.94    2.62
  17  -8  -3   14.55    4.92
 -18   8   3   58.49    3.84
  18  -8  -3   36.50    4.66
 -19   8   3   53.81    6.53
  19  -8  -3   63.21    5.97
 -20   8   3  142.73    6.58
  20  -8  -3  116.47   11.28
 -21   8   3   24.85    8.85
  21  -8  -3   12.68    7.04
 -22   8   3   20.36    6.85
  22  -8  -3   14.89   10.17
 -23   8   3    6.76   10.10
  23  -8  -3    2.95    6.95
  17   9   3   21.98    3.50
  16   9   3   25.98    3.44
  15   9   3    3.38    2.98
  14   9   3  240.46    9.67
  13   9   3   80.40    4.86
 -13  -9  -3   77.42    5.37
  12   9   3  847.28   31.04
  11   9   3   94.25    3.84
 -11  -9  -3   91.61    3.89
  10   9   3 1569.41   50.67
 -10  -9  -3 1667.03   56.54
   9   9   3   90.87    5.18
  -9  -9  -3   81.57    4.84
  -8  -9  -3 1280.30   45.00
   7   9   3  301.02   12.51
  -7  -9  -3  280.27    7.87
   6   9   3   48.84    3.14
  -6  -9  -3   48.87    2.36
   5   9   3  187.26    7.45
  -5  -9  -3  191.43    8.07
   4   9   3   82.09    4.62
  -4  -9  -3   44.12    3.50
   3   9   3   98.94    5.20
  -3  -9  -3  112.99    4.81
   2   9   3 1410.13   32.38
  -2  -9  -3 1419.34   34.27
   1   9   3   64.03    2.85
  -1  -9  -3   88.23    4.79
   0   9   3 5318.10  117.46
   0  -9  -3 5692.76  177.50
  -1   9   3   62.10    3.66
   1  -9  -3   86.28    3.31
  -2   9   3 1291.43   42.48
   2  -9  -3 1358.47   45.98
  -3   9   3  103.16    3.57
   3  -9  -3  115.96    3.58
  -4   9   3   71.27    4.53
   4  -9  -3   48.66    2.37
  -5   9   3  167.83    7.43
   5  -9  -3  178.48    5.48
  -6   9   3   48.02    2.42
   6  -9  -3   48.83    2.36
  -7   9   3  292.27    8.15
   7  -9  -3  292.92   12.23
  -8   9   3 1164.65   41.16
   8  -9  -3 1286.28   41.79
  -9   9   3   94.28    3.47
   9  -9  -3   82.49    3.47
 -10   9   3 1705.25   41.84
  10  -9  -3 1736.15   42.77
 -11   9   3  110.31    5.48
  11  -9  -3  108.45    5.83
 -12   9   3 1019.00   36.41
  12  -9  -3 1000.43   23.80
 -14   9   3  265.10    8.86
  14  -9  -3  277.59    9.25
 -15   9   3    7.81    2.65
 -16   9   3   40.61    4.84
  16  -9  -3   19.46    2.92
 -17   9   3   32.61    5.57
  17  -9  -3   31.17    6.65
 -18   9   3    7.94    4.78
 -19   9   3   -3.15    4.62
 -20   9   3  136.27    5.61
  20  -9  -3  126.18    9.76
 -21   9   3   32.55    5.45
  21  -9  -3   39.88    8.06
 -22   9   3   83.64    5.64
  22  -9  -3   82.09    9.58
  18  10   3   43.43    5.22
  17  10   3   10.94    4.50
  16  10   3    6.76    4.84
  15  10   3    5.12    3.58
  14  10   3   16.65    3.47
  13  10   3    5.90    3.14
 -13 -10  -3    4.68    3.61
  12  10   3   27.43    2.37
 -12 -10  -3   25.80    2.62
  11  10   3   33.42    3.68
  10  10   3  133.84    6.53
 -10 -10  -3  123.10    5.70
   9  10   3   89.01    5.41
  -9 -10  -3  101.90    4.84
   8  10   3  894.76   21.83
  -8 -10  -3  949.60   31.23
   7  10   3  485.34   18.16
  -7 -10  -3  478.72   17.60
   6  10   3  167.48    5.14
  -6 -10  -3  141.49    4.71
   5  10   3  247.86   10.03
  -5 -10  -3  296.82    8.49
   4  10   3  274.81   10.06
  -4 -10  -3  293.45   10.85
   3  10   3  132.34    6.79
  -3 -10  -3  131.82    6.42
   2  10   3  247.15    7.45
  -2 -10  -3  252.03    9.97
   1  10   3    1.06    1.70
  -1 -10  -3    1.96    1.12
   0  10   3    0.13    1.65
   0 -10  -3    0.91    1.65
  -1  10   3    2.91    2.16
   1 -10  -3    0.36    1.19
  -2  10   3  237.04    7.22
   2 -10  -3  249.21   10.12
  -3  10   3  129.77    5.91
   3 -10  -3  117.62    3.89
   4 -10  -3  283.64    8.76
  -5  10   3  232.14    6.71
  -6  10   3  169.59    5.04
   6 -10  -3  140.14    4.55
  -7  10   3  475.84   12.00
   7 -10  -3  497.95   19.74
  -8  10   3  883.78   21.62
   8 -10  -3  899.29   21.86
  -9  10   3   90.88    3.43
   9 -10  -3   95.05    5.24
 -10  10   3  137.49    5.12
  10 -10  -3  119.39    4.84
 -11  10   3   33.75    3.64
  11 -10  -3   33.72    2.79
 -12  10   3   28.24    2.62
  12 -10  -3   30.16    2.94
  13 -10  -3    2.76    2.91
 -14  10   3   19.43    2.94
  14 -10  -3   33.07    5.55
 -15  10   3    3.31    2.99
  15 -10  -3   -0.65    3.63
 -16  10   3    8.02    3.50
  16 -10  -3    1.78    4.13
 -17  10   3   16.69    4.03
 -18  10   3   63.13    4.27
  18 -10  -3   61.62    6.92
 -19  10   3   57.46    9.50
  19 -10  -3   52.44    7.02
 -20  10   3    5.04    5.87
  20 -10  -3   -0.68    7.04
 -21  10   3   -0.46    6.10
  21 -10  -3   -7.86   11.94
  18  11   3    0.26    3.19
  17  11   3   34.45    6.82
  16  11   3    4.86    4.40
  15  11   3  199.48    9.90
  14  11   3    4.61    3.60
 -14 -11  -3    4.75    4.79
 -13 -11  -3  177.53    8.13
  12  11   3   48.01    4.29
 -12 -11  -3   53.72    3.58
  11  11   3  560.55   18.75
  10  11   3  137.12    7.18
 -10 -11  -3  153.34    5.50
   9  11   3  587.62   21.85
  -9 -11  -3  652.90   16.85
   8  11   3   56.67    4.25
  -8 -11  -3   58.92    3.18
   7  11   3  141.03    4.71
  -6 -11  -3   86.49    3.57
   5  11   3   40.67    3.76
  -5 -11  -3   36.96    3.44
   4  11   3    3.32    2.07
  -4 -11  -3    2.22    3.17
   3  11   3  239.61    6.97
  -3 -11  -3  249.69    7.11
   2  11   3   63.25    4.42
  -2 -11  -3   79.57    4.68
   1  11   3  500.05   13.73
  -1 -11  -3  485.93   13.18
   0  11   3    1.47    1.81
  -1  11   3  500.44   17.96
   1 -11  -3  537.61   20.41
  -2  11   3   54.84    2.49
   2 -11  -3   76.20    3.15
  -3  11   3  233.64    7.34
   3 -11  -3  233.53   10.85
  -4  11   3   -9.81    3.04
   4 -11  -3    1.18    2.75
  -5  11   3   34.42    2.23
  -6  11   3   88.97    3.41
   6 -11  -3   88.76    3.74
  -7  11   3  141.44    5.18
   7 -11  -3  146.70    5.14
  -8  11   3   50.76    2.98
   8 -11  -3   60.21    3.34
  -9  11   3  610.33   20.74
   9 -11  -3  661.00   23.11
 -10  11   3  136.66    4.65
  10 -11  -3  149.77    4.86
 -11  11   3  602.77   15.30
  11 -11  -3  638.57   15.76
 -12  11   3   52.25    2.98
  12 -11  -3   55.08    3.43
 -13  11   3  196.60    6.50
 -14  11   3    6.68    3.05
  14 -11  -3    6.84    3.58
 -15  11   3  234.01   10.72
  15 -11  -3  233.35   10.15
 -16  11   3    2.71    3.86
  16 -11  -3   -0.09    4.55
 -17  11   3   44.17    4.79
  17 -11  -3   26.98    5.44
 -18  11   3    0.76    4.36
  18 -11  -3    5.27    7.84
 -19  11   3  101.39    8.86
  19 -11  -3  109.29    6.53
 -20  11   3    3.43    5.80
  20 -11  -3    0.20    3.83
  21 -11  -3   43.55    6.76
  17  12   3  178.05   10.36
 -17 -12  -3  167.89    9.48
  16  12   3    0.89    4.91
  15  12   3  121.25    7.57
  14  12   3    1.06    3.66
 -14 -12  -3    6.10    3.78
 -13 -12  -3    3.05    4.13
  12  12   3   62.31    4.07
 -12 -12  -3   68.17    5.37
  10  12   3   27.40    3.04
 -10 -12  -3   34.71    4.95
   9  12   3  292.53    8.88
  -9 -12  -3  295.48    9.41
   8  12   3    6.95    2.60
  -8 -12  -3    2.98    4.02
   7  12   3 1048.12   36.90
  -7 -12  -3  982.23   24.34
   6  12   3   17.31    2.22
  -6 -12  -3   17.63    2.53
   5  12   3 1800.45   58.15
  -5 -12  -3 1762.96   58.74
   4  12   3    8.81    2.30
  -4 -12  -3   12.61    2.22
   3  12   3  966.94   23.86
   2  12   3    6.89    1.87
  -2 -12  -3    8.17    1.86
   1  12   3  109.21    5.68
  -1 -12  -3  112.50    4.07
   0  12   3   -0.04    1.57
   0 -12  -3    0.19    2.75
  -1  12   3  100.97    3.68
   1 -12  -3  113.13    4.07
  -2  12   3    2.20    3.35
   2 -12  -3    6.94    2.10
   3 -12  -3  976.66   32.52
  -4  12   3   14.98    3.25
   4 -12  -3   12.75    2.00
  -5  12   3 1738.30   40.27
   5 -12  -3 1751.38   59.54
  -6  12   3   16.59    2.43
   6 -12  -3   14.19    2.49
  -7  12   3  966.31   23.92
   7 -12  -3 1024.12   34.97
  -8  12   3    7.71    3.22
   8 -12  -3    9.14    3.40
  -9  12   3  301.06    8.17
 -10  12   3   38.05    4.45
  10 -12  -3   44.68    5.28
 -11  12   3   17.14    4.37
  11 -12  -3   19.63    2.94
 -12  12   3   68.50    4.12
  12 -12  -3   71.71    4.50
 -13  12   3    8.13    4.50
  13 -12  -3    8.09    4.04
 -14  12   3   -0.86    4.53
 -15  12   3  155.84    5.97
  15 -12  -3  143.64    6.68
 -16  12   3   -0.27    6.25
 -17  12   3  252.81   12.33
  17 -12  -3  211.39    8.75
 -18  12   3   11.61    5.37
  18 -12  -3    8.55    6.76
 -19  12   3   79.87    8.00
  19 -12  -3   71.28   10.46
 -20  12   3   -2.03    7.08
  20 -12  -3    2.26    6.27
  17  13   3    1.67    3.15
  16  13   3   -0.26    1.84
  15  13   3   49.59    6.89
  14  13   3    3.55    5.18
 -14 -13  -3  -10.19    6.95
  13  13   3  268.41   13.36
 -13 -13  -3  246.02   11.76
  12  13   3   27.42    4.84
  11  13   3   81.44    4.92
 -11 -13  -3   99.13    4.94
 -10 -13  -3   25.23    3.45
   9  13   3  232.47    9.61
  -9 -13  -3  241.93    8.63
   8  13   3   41.46    4.85
  -8 -13  -3   41.07    3.45
   7  13   3   68.19    3.76
  -7 -13  -3   76.69    3.91
   6  13   3   25.06    3.05
   5  13   3    6.66    2.65
  -5 -13  -3    8.35    3.44
   4  13   3   41.68    3.47
  -4 -13  -3   41.00    4.12
   3  13   3  384.85   16.15
  -3 -13  -3  412.31   11.12
   2  13   3   13.90    2.60
  -2 -13  -3    9.89    3.27
   1  13   3  268.51   10.95
  -1 -13  -3  292.90   11.84
   0  13   3   14.39    2.50
   0 -13  -3    8.86    3.31
  -1  13   3  260.54    8.36
   1 -13  -3  283.52   11.99
  -2  13   3   12.09    2.56
   2 -13  -3    9.67    2.27
  -3  13   3  383.34   14.62
   3 -13  -3  370.64   14.35
   4 -13  -3   42.22    4.13
  -5  13   3    7.43    3.43
   5 -13  -3    9.93    2.86
  -6  13   3   27.83    2.48
   6 -13  -3   28.28    3.57
  -7  13   3   73.06    4.65
   7 -13  -3   92.32    3.81
  -8  13   3   41.36    4.62
   8 -13  -3   39.04    4.75
  -9  13   3  223.45    9.51
   9 -13  -3  221.08    9.47
 -10  13   3   22.36    2.59
  10 -13  -3   23.52    3.25
 -11  13   3   93.20    4.36
  11 -13  -3  103.88    7.25
 -12  13   3   31.91    3.55
  12 -13  -3   36.55    4.30
 -13  13   3  288.47    8.61
  13 -13  -3  263.62    8.62
 -14  13   3    4.50    2.60
  14 -13  -3   -1.86    4.37
 -15  13   3   58.08    5.04
  15 -13  -3   33.80    5.21
 -16  13   3    9.35    4.25
  16 -13  -3   -0.53    8.25
 -17  13   3   15.38    5.18
  17 -13  -3    7.41    6.95
 -18  13   3   16.61    5.27
  18 -13  -3    0.62    7.22
  16  14   3   57.09    9.80
 -16 -14  -3   57.79   11.17
  15  14   3   18.12    8.79
  14  14   3  167.10   10.20
 -14 -14  -3  173.11    9.48
  13  14   3   25.08    6.92
 -13 -14  -3   27.96    5.24
  12  14   3   17.99    4.48
  11  14   3    3.74    5.34
 -11 -14  -3    8.71    5.01
  10  14   3    3.86    2.94
   9  14   3   84.94    4.55
  -9 -14  -3   85.58    7.83
   8  14   3  270.74    9.15
   7  14   3  321.48   14.56
  -7 -14  -3  273.12   11.71
   6  14   3  144.66    5.70
  -6 -14  -3  143.70    5.87
   5  14   3  341.26   14.38
  -5 -14  -3  338.93   13.41
   4  14   3  348.90   10.49
  -4 -14  -3  366.34   15.25
   3  14   3  144.31    5.55
  -3 -14  -3  133.51    7.15
   2  14   3  128.47    4.82
  -2 -14  -3  123.62    5.12
   1  14   3    7.21    2.84
  -1 -14  -3    6.09    2.92
   0  14   3    0.63    2.75
   0 -14  -3   -2.94    4.23
  -1  14   3    8.69    3.91
   1 -14  -3    9.08    2.73
  -2  14   3  120.22    7.22
   2 -14  -3  119.62    4.91
  -3  14   3  148.62    4.95
  -4  14   3  330.44    9.53
   4 -14  -3  364.08   14.13
  -5  14   3  332.26   13.67
   5 -14  -3  345.88   15.57
  -6  14   3  138.67    5.48
   6 -14  -3  150.16    8.03
  -7  14   3  278.89    8.82
   7 -14  -3  290.15    8.43
  -8  14   3  260.97    8.38
   8 -14  -3  290.96    9.64
  -9  14   3   87.30    4.03
   9 -14  -3   83.66    4.06
 -10  14   3    5.31    3.12
  10 -14  -3    6.27    5.70
 -11  14   3    4.45    3.51
  11 -14  -3   12.32    4.49
 -12  14   3   18.74    3.96
  12 -14  -3   11.25    4.82
 -13  14   3   22.32    6.40
  13 -14  -3   23.64    7.12
 -14  14   3  194.74    6.46
 -15  14   3   31.04    5.30
  15 -14  -3   29.90    5.81
  16 -14  -3   70.19    8.88
 -17  14   3   27.08    9.31
  17 -14  -3    9.40    9.77
  15  15   3    9.15    6.88
 -15 -15  -3   -0.42    6.94
  14  15   3   71.97    9.73
  13  15   3   29.99    8.06
 -13 -15  -3   25.99    6.07
  12  15   3   70.04    6.10
 -12 -15  -3   62.63    5.79
  11  15   3  132.73    9.63
 -11 -15  -3  130.63   10.35
  10  15   3   57.00    5.27
   9  15   3   32.09    4.65
  -9 -15  -3   23.87    4.42
   8  15   3   26.70    5.91
  -8 -15  -3   33.06    4.10
   7  15   3   85.11    4.56
  -7 -15  -3   85.50    7.50
   6  15   3   39.89    6.03
  -6 -15  -3   37.01    3.91
   5  15   3    5.96    3.34
  -4 -15  -3   33.40    3.74
   3  15   3   47.43    4.46
  -3 -15  -3   49.20    5.22
   2  15   3  228.53   11.18
  -2 -15  -3  253.11   10.15
   1  15   3   49.58    5.67
  -1 -15  -3   57.67    4.55
   0  15   3  636.74   24.74
   0 -15  -3  594.63   15.44
  -1  15   3   53.13    5.28
   1 -15  -3   56.24    4.23
  -2  15   3  243.94    7.45
   2 -15  -3  248.48    7.34
  -3  15   3   57.18    5.60
   3 -15  -3   54.33    4.06
  -4  15   3   37.20    3.76
   4 -15  -3   34.74    3.73
   5 -15  -3   15.56    4.13
  -6  15   3   33.72    3.61
   6 -15  -3   39.35    5.47
  -7  15   3   72.33    3.84
   7 -15  -3   79.83    4.02
  -8  15   3   36.70    5.58
   8 -15  -3   29.65    3.71
  -9  15   3   31.30    4.46
   9 -15  -3   22.45    2.89
 -10  15   3   69.38    4.09
  10 -15  -3   65.74    4.00
 -11  15   3  121.50    5.25
  11 -15  -3  118.58    5.93
 -12  15   3   95.07    8.16
  12 -15  -3   76.76    8.53
 -13  15   3   22.75    4.43
  13 -15  -3   31.85    5.67
 -14  15   3   68.53    8.06
  14 -15  -3   58.20   10.22
  15 -15  -3   16.95    8.74
  15  16   3   23.87    8.55
 -15 -16  -3    7.08    8.99
  14  16   3   45.97   10.76
  13  16   3    0.26   10.06
 -13 -16  -3   -0.89    8.86
  12  16   3    9.76    5.48
 -12 -16  -3   10.16    7.66
  11  16   3    1.05    8.59
 -11 -16  -3    0.76   10.28
  10  16   3    9.92    5.77
   9  16   3    3.19    5.17
  -9 -16  -3    0.71    5.70
   8  16   3   56.07    5.44
  -8 -16  -3   78.16    7.17
   7  16   3    8.89    4.36
   6  16   3  305.84   12.46
  -6 -16  -3  307.37    9.77
   5  16   3    9.07    4.13
  -5 -16  -3   13.70    4.22
  -4 -16  -3  221.09    7.51
   3  16   3    9.60    3.22
   2  16   3  132.24    5.73
  -2 -16  -3  144.20    8.49
   1  16   3   16.54    3.21
  -1 -16  -3   15.96    3.96
   0  16   3   -2.09    3.57
   0 -16  -3    1.01    3.70
  -1  16   3   16.62    3.22
   1 -16  -3   22.88    4.73
  -2  16   3  142.98    8.30
   2 -16  -3  119.65    5.24
  -3  16   3    4.48    4.99
   3 -16  -3    3.96    3.68
  -4  16   3  208.92    6.99
   4 -16  -3  213.10    7.21
  -6  16   3  264.74    8.33
   6 -16  -3  326.09   15.27
  -7  16   3    9.90    3.83
   7 -16  -3    7.83    5.80
   8 -16  -3   73.06    7.81
  -9  16   3    7.20    4.14
   9 -16  -3    7.51    3.68
 -10  16   3   11.08    6.53
  10 -16  -3    5.21    7.47
 -11  16   3    1.02    6.50
  11 -16  -3   -0.62    7.83
 -12  16   3   11.14    2.95
  12 -16  -3    0.73    1.80
 -13  16   3   -1.14    2.26
  14  17   3   56.82   11.07
  13  17   3   34.54    9.04
 -13 -17  -3   36.38    7.22
  12  17   3  121.07    9.21
 -12 -17  -3   92.84    9.56
  11  17   3   45.66   10.94
 -11 -17  -3   35.55    7.11
  10  17   3   76.04    5.24
   9  17   3   23.95    4.96
  -9 -17  -3   16.51    7.70
   8  17   3   45.53    5.05
  -8 -17  -3   40.71    5.81
   7  17   3   20.98    5.64
  -7 -17  -3   16.94   10.29
   6  17   3   17.82    6.85
  -6 -17  -3    7.76    6.98
   5  17   3   16.39    5.47
  -5 -17  -3   21.21    5.31
  -4 -17  -3   77.28    4.78
   3  17   3   73.47    4.88
  -3 -17  -3   79.11    5.84
   2  17   3  304.99   13.00
  -2 -17  -3  301.09    9.87
   1  17   3   67.35    7.33
  -1 -17  -3   66.40    5.22
   0  17   3   96.42    6.43
   0 -17  -3   76.75    6.94
  -1  17   3   59.87    5.02
   1 -17  -3   58.07    4.91
  -2  17   3  305.86    9.12
   2 -17  -3  287.20   13.15
  -3  17   3   68.85    4.81
  -4  17   3   71.27    6.23
   4 -17  -3   72.09    5.47
  -5  17   3   14.59    7.51
  -6  17   3   11.74    3.35
   6 -17  -3   18.19    4.85
  -7  17   3   13.10    4.61
   7 -17  -3   14.03    5.07
  -8  17   3   45.52    4.55
   8 -17  -3   38.24    6.85
  -9  17   3   20.06    4.53
   9 -17  -3   19.33    3.93
  10 -17  -3   78.82   12.15
 -13 -18  -3   -2.69    7.43
  12  18   3    2.53    8.07
  11  18   3   23.23    8.82
 -11 -18  -3   18.31    6.72
  10  18   3   22.31    6.98
 -10 -18  -3   31.27   10.94
   9  18   3   30.35    7.74
  -9 -18  -3   23.79   12.59
   8  18   3  122.47    8.33
  -8 -18  -3  117.29   13.53
   7  18   3   47.02    5.94
  -7 -18  -3   48.47   12.07
   6  18   3  176.81   11.93
  -6 -18  -3  165.07   10.58
   5  18   3   77.53    6.89
  -5 -18  -3   81.93    6.86
  -4 -18  -3  136.23    6.39
   3  18   3   73.08    8.79
  -3 -18  -3   80.36    6.33
   2  18   3   65.64    9.18
  -2 -18  -3   55.15    6.02
   1  18   3   19.34    7.96
   0  18   3    0.66    5.27
   0 -18  -3    1.44    4.45
  -1  18   3   15.99    4.94
   1 -18  -3   12.42    5.67
  -2  18   3   57.00    8.00
   2 -18  -3   54.15    5.71
  -3  18   3   61.65    5.83
   3 -18  -3   69.61    5.70
  -4  18   3  110.71    6.55
   4 -18  -3  119.32    7.04
  -5  18   3   63.08    5.60
   5 -18  -3   60.40    5.93
  -6  18   3  111.20    7.02
   6 -18  -3  146.21   10.00
  -7  18   3   38.11    5.31
   8  19   3    3.31   12.26
  -8 -19  -3    6.55   13.01
   7  19   3   32.39   11.48
  -7 -19  -3   17.82    7.31
   6  19   3    1.14   10.40
  -6 -19  -3   18.65    6.33
   5  19   3   -4.76    8.98
  -5 -19  -3   -3.43    6.62
  -4 -19  -3    1.64    5.24
   3  19   3   24.70    6.75
  -3 -19  -3   27.88    6.27
   2  19   3    8.71    9.01
  -2 -19  -3   12.36    6.59
   1  19   3  110.27    8.43
  -1 -19  -3  106.12    5.68
   0  19   3  218.79   13.38
   0 -19  -3  201.62    7.30
  -1  19   3   99.89    8.23
  -8  18  -4    7.93    6.22
  -7  18  -4   27.06    9.54
   6 -18   4    7.68    6.59
  -6  18  -4    3.38    9.05
   5 -18   4    9.79    8.49
  -5  18  -4    7.80    5.53
  -4  18  -4   22.41    6.09
   3 -18   4   26.19    9.43
  -3  18  -4   32.45    4.66
   2 -18   4   74.96    6.29
  -2  18  -4   64.95    5.55
   1 -18   4   28.22    9.27
  -1  18  -4   39.20    4.94
   0 -18   4  121.39    7.22
   0  18  -4  115.04    7.15
  -1 -18   4   18.78    9.66
   1  18  -4   41.76    9.15
  -2 -18   4   -2.86    5.76
   2  18  -4   57.02    4.68
  -3 -18   4   21.89    5.44
   3  18  -4   24.62    5.18
  -4 -18   4    3.51    3.47
   4  18  -4   13.82    3.05
 -13  17  -4   12.81    6.85
 -12  17  -4   24.13    5.63
  11 -17   4   15.92    6.98
 -11  17  -4   13.24    5.87
  10 -17   4   19.37    7.58
 -10  17  -4   11.54    8.56
   9 -17   4   10.68   10.58
  -9  17  -4   10.75    6.46
   8 -17   4   56.14    9.24
  -8  17  -4   54.57    5.22
   7 -17   4   10.07    9.35
  -7  17  -4   12.23    8.62
   6 -17   4  123.88    6.91
  -6  17  -4  138.46    8.48
   5 -17   4   48.38    5.79
  -5  17  -4   50.07    5.55
   4 -17   4  100.32    8.82
  -4  17  -4   99.18    5.68
  -3  17  -4   26.95    5.40
   2 -17   4   11.33    8.53
  -2  17  -4   16.31    3.60
   1 -17   4   43.00    7.33
  -1  17  -4   35.04    4.16
   0 -17   4    3.44    5.27
   0  17  -4    1.83    3.77
  -1 -17   4   50.51    7.64
   1  17  -4   35.57    4.49
  -2 -17   4    1.17    4.99
   2  17  -4    9.20    4.94
  -3 -17   4   28.55    7.09
   3  17  -4   28.83    6.59
  -4 -17   4   89.79    6.12
   4  17  -4   97.83    7.93
  -5 -17   4   55.92    7.15
   5  17  -4   42.09    4.98
  -6 -17   4  120.40    6.74
   6  17  -4  115.49    6.76
  -7 -17   4    9.92    4.40
   7  17  -4   14.89    4.79
  -8 -17   4   47.92    5.44
   8  17  -4   54.18    5.58
  -9 -17   4   10.32    2.45
   9  17  -4    2.10    7.63
  15 -16   4    4.71   12.06
  14 -16   4  118.64   12.71
 -14  16  -4   85.04    8.02
  13 -16   4    9.53    7.81
 -13  16  -4   18.28    6.49
 -12  16  -4  135.62   12.07
  11 -16   4    7.44    6.32
 -11  16  -4    1.53    6.36
 -10  16  -4  137.21    6.43
   9 -16   4    9.21    7.61
  -9  16  -4    6.43    4.40
   8 -16   4   87.83    7.89
  -8  16  -4   85.71    8.26
   7 -16   4   14.89    8.00
  -7  16  -4   17.69    4.66
  -6  16  -4   11.20    5.07
   5 -16   4   11.93    4.71
  -5  16  -4   15.82    5.97
   4 -16   4  146.66    6.94
  -4  16  -4  132.15    6.25
   3 -16   4   13.69    4.36
  -3  16  -4   15.43    4.29
  -2  16  -4  254.21   11.80
   1 -16   4    9.20    3.54
  -1  16  -4   12.87    3.67
   0 -16   4  431.36   13.11
   0  16  -4  369.42   11.20
  -1 -16   4    9.51    3.71
   1  16  -4   10.65    3.34
   2  16  -4  234.27    7.84
  -3 -16   4   12.75    7.87
   3  16  -4   13.46    7.07
  -4 -16   4  153.31    9.25
   4  16  -4  126.89    5.80
  -5 -16   4   14.72    6.06
   5  16  -4    8.85    3.73
  -6 -16   4    0.00    7.71
   6  16  -4   10.89    4.68
  -7 -16   4   12.89    4.12
   7  16  -4   16.36    6.71
  -8 -16   4   92.28    6.15
   8  16  -4   72.80    5.79
  -9 -16   4    6.13    4.14
   9  16  -4   18.48    7.53
 -10 -16   4  143.98    6.35
  10  16  -4  138.98    7.31
 -11 -16   4    3.71    5.48
  11  16  -4    7.38    5.94
 -12 -16   4  102.85   10.55
  12  16  -4  130.18    7.50
  16 -15   4   63.84    6.40
 -16  15  -4   39.29    6.76
 -15  15  -4    4.49   12.51
  14 -15   4   24.87   12.28
 -14  15  -4   17.20   10.53
  13 -15   4    5.87    8.17
 -13  15  -4    1.25    5.02
  12 -15   4   22.87    9.71
 -12  15  -4   21.53    8.36
  11 -15   4   -5.27    7.89
 -11  15  -4    4.95    7.45
  10 -15   4   30.98    6.95
 -10  15  -4   47.99    7.31
   9 -15   4   11.86    4.63
  -9  15  -4   11.94    6.58
   8 -15   4  245.00   12.07
  -8  15  -4  268.99   11.38
   7 -15   4   23.24    5.34
  -7  15  -4   33.14    3.77
   6 -15   4  145.73    9.73
  -6  15  -4  167.90    6.00
   5 -15   4   52.54    6.06
  -5  15  -4   73.71    4.76
   4 -15   4  178.28    6.40
  -4  15  -4  204.15    6.88
   3 -15   4    3.86    4.86
  -3  15  -4   -1.77    2.84
   2 -15   4   97.67    7.09
  -2  15  -4  106.98    4.86
   1 -15   4    0.00    3.22
  -1  15  -4    2.59    3.01
   0 -15   4   -1.22    3.34
   0  15  -4   -3.58    5.64
  -1 -15   4    1.86    3.61
   1  15  -4   -1.40    3.44
  -2 -15   4   90.12    4.10
   2  15  -4  100.12    4.17
  -4 -15   4  152.40    9.02
   4  15  -4  208.10    6.84
  -5 -15   4   60.00    6.27
   5  15  -4   65.52    4.16
  -6 -15   4  156.20    6.02
   6  15  -4  174.82    6.61
  -7 -15   4   23.26    3.78
   7  15  -4   34.68    6.27
  -8 -15   4  235.66    8.62
   8  15  -4  245.31    8.13
  -9 -15   4   19.46    3.76
   9  15  -4   12.88    6.72
 -10 -15   4   38.12    3.81
  10  15  -4   36.48    4.81
 -11 -15   4    3.84    5.61
  11  15  -4    4.58    4.14
 -12 -15   4   13.38    5.34
  12  15  -4   17.44    5.74
 -13 -15   4    2.25    5.61
  13  15  -4    2.79    5.89
 -14 -15   4   21.87    4.81
  14  15  -4   25.79    5.58
  16 -14   4    3.74    6.42
 -16  14  -4    0.14    5.68
  15 -14   4   26.21    7.15
 -15  14  -4   24.34    8.15
  14 -14   4   44.97    8.61
 -14  14  -4   30.54    5.97
  13 -14   4   68.83    6.43
 -13  14  -4   89.93    9.08
 -12  14  -4   64.82    4.66
  11 -14   4   91.07    6.02
  10 -14   4   55.69    4.82
 -10  14  -4   62.98    6.13
   9 -14   4   32.96    4.42
  -9  14  -4   45.65    3.60
   8 -14   4   28.16    5.45
  -8  14  -4   33.16    3.84
   7 -14   4   27.06    3.61
  -7  14  -4   40.27    3.89
   6 -14   4    0.45    3.38
  -6  14  -4    1.53    2.76
   5 -14   4    9.11    3.18
  -5  14  -4    9.54    2.72
   4 -14   4    1.77    4.89
  -4  14  -4    1.97    4.36
   3 -14   4  378.62   10.91
  -3  14  -4  383.16   15.31
   2 -14   4  235.64   11.60
  -2  14  -4  226.66   11.07
   1 -14   4  411.54   16.66
  -1  14  -4  356.77   10.10
   0  14  -4  139.11    6.78
  -1 -14   4  403.76   11.54
   1  14  -4  353.38   10.87
  -2 -14   4  220.82   10.25
   2  14  -4  222.10   10.61
  -4 -14   4    4.66    3.55
   4  14  -4    2.30    3.18
  -5 -14   4    5.32    4.30
   5  14  -4   11.15    2.82
   6  14  -4    2.30    2.63
  -7 -14   4   33.79    4.19
   7  14  -4   42.28    3.21
  -8 -14   4   29.70    5.58
   8  14  -4   32.70    3.41
  -9 -14   4   36.28    4.50
   9  14  -4   41.99    4.65
 -10 -14   4   67.60    4.81
  10  14  -4   67.60    5.09
 -11 -14   4   93.64    5.70
  11  14  -4   90.32    5.50
 -12 -14   4   68.72    6.91
  12  14  -4   75.65    4.69
 -13 -14   4   77.05    5.99
  13  14  -4   73.68    6.22
 -14 -14   4   31.11    7.45
  14  14  -4   34.50    4.65
 -15 -14   4   19.93    5.07
  15  14  -4   25.76    9.07
 -16 -14   4    1.78    5.73
  16  14  -4    2.92    4.99
  17 -13   4  128.34   12.05
 -17  13  -4  111.70    7.79
  16 -13   4    2.12   10.76
 -16  13  -4    6.89    9.89
  15 -13   4  175.93    8.16
 -15  13  -4  163.48    7.33
  14 -13   4    4.37    5.58
 -14  13  -4   12.25    5.11
  13 -13   4   26.06    6.49
 -13  13  -4   19.50    4.45
  12 -13   4    0.37    4.37
 -12  13  -4    0.29    3.80
  11 -13   4   18.09    3.87
 -11  13  -4   14.13    5.25
  10 -13   4   36.86    3.96
 -10  13  -4   40.54    3.87
   9 -13   4  136.20    7.77
  -9  13  -4   88.06    6.56
   8 -13   4   50.02    3.84
  -8  13  -4   69.32    4.86
   7 -13   4  323.46   13.67
  -7  13  -4  341.65   13.25
   6 -13   4   17.74    3.05
  -6  13  -4   23.98    2.43
   5 -13   4  431.55   11.73
  -5  13  -4  380.86   10.49
   4 -13   4   73.57    4.04
  -4  13  -4   64.04    3.84
   3 -13   4  286.44    8.66
  -3  13  -4  263.79    8.20
   2 -13   4   36.86    4.98
  -2  13  -4   39.66    4.53
  -1  13  -4    6.23    2.84
   0 -13   4    2.36    3.61
   0  13  -4   -1.51    2.71
  -1 -13   4    7.67    2.86
   1  13  -4    6.92    2.81
  -2 -13   4   38.53    2.95
   2  13  -4   33.32    4.53
  -3 -13   4  289.77   13.04
   3  13  -4  265.01   13.25
  -4 -13   4   77.31    4.14
   4  13  -4   72.23    4.07
  -5 -13   4  388.96   11.31
   5  13  -4  389.05   11.18
  -6 -13   4   18.52    3.24
   6  13  -4   25.21    3.22
  -7 -13   4  326.39   15.93
   7  13  -4  334.98   10.13
  -8 -13   4   59.12    3.67
   8  13  -4   76.65    6.23
  -9 -13   4  116.02    6.46
   9  13  -4  107.06    4.75
 -10 -13   4   39.85    4.91
  10  13  -4   43.79    4.42
 -11 -13   4   16.46    2.94
  11  13  -4   17.56    5.18
 -12 -13   4    3.50    3.84
  12  13  -4    5.97    4.32
 -13 -13   4   24.77    3.66
  13  13  -4   20.26    5.87
 -14 -13   4   18.71    6.58
  14  13  -4   15.34    4.71
 -15 -13   4  179.96   11.58
  15  13  -4  175.21    8.06
 -16 -13   4   13.73    5.58
  16  13  -4    2.00    6.85
 -17 -13   4  112.83    7.30
  17  13  -4  119.20    6.76
 -18 -13   4    8.51    7.90
  18  13  -4   10.51    6.76
 -18  12  -4    3.17    8.03
  17 -12   4    2.79    8.26
 -17  12  -4   10.61    6.56
  16 -12   4    6.45    6.81
 -16  12  -4    2.04    5.08
  15 -12   4  112.12    6.55
 -15  12  -4  116.83    9.21
  14 -12   4   15.82    4.61
 -14  12  -4    4.98    4.16
 -13  12  -4  144.57    9.60
  12 -12   4   21.21    3.89
 -12  12  -4   19.33    4.99
  11 -12   4  129.16    7.41
 -11  12  -4  132.44    8.06
 -10  12  -4   69.84    4.12
   9 -12   4  207.61    7.31
  -9  12  -4  227.18    6.97
   8 -12   4   15.67    4.59
  -8  12  -4   14.16    3.86
  -7  12  -4   30.02    2.53
   6 -12   4    5.22    4.26
  -6  12  -4    6.65    2.85
   5 -12   4  139.62    5.14
  -5  12  -4  127.03    4.49
   4 -12   4   19.01    2.81
  -4  12  -4   20.82    2.63
   3 -12   4  329.34   13.38
  -3  12  -4  324.71   12.49
   2 -12   4   93.50    4.22
  -2  12  -4  103.26    3.97
   1 -12   4  416.58   17.72
  -1  12  -4  464.95   12.52
   0 -12   4  190.41    6.89
   0  12  -4  203.40    6.35
  -1 -12   4  451.09   17.43
   1  12  -4  456.24   12.32
  -2 -12   4   93.64    4.02
   2  12  -4   97.50    4.85
  -3 -12   4  327.18   11.47
   3  12  -4  323.12    9.99
  -4 -12   4   22.29    2.25
   4  12  -4   17.70    3.67
  -5 -12   4  118.09    4.45
   5  12  -4  123.19    4.65
  -6 -12   4    7.27    2.16
   6  12  -4    4.42    2.17
  -7 -12   4   27.54    2.95
   7  12  -4   28.78    4.19
  -8 -12   4   12.76    2.96
   8  12  -4   15.77    2.92
  -9 -12   4  209.75    8.62
   9  12  -4  232.82    9.79
 -10 -12   4   66.14    3.64
  10  12  -4   69.25    4.03
 -11 -12   4  141.88    5.54
  11  12  -4  131.25    5.64
 -12 -12   4   23.46    4.62
  12  12  -4   20.69    3.67
 -13 -12   4  148.04    5.93
  13  12  -4  146.33    6.26
 -14 -12   4   12.62    3.11
  14  12  -4   10.02    4.37
 -15 -12   4  129.95    8.25
  15  12  -4  128.66    7.48
 -16 -12   4    1.64    3.70
  16  12  -4    0.60    5.37
 -17 -12   4    7.24    5.43
  17  12  -4    7.84    5.43
 -18 -12   4   -3.76    5.47
  18  12  -4    0.89    9.17
 -19 -12   4    8.52    6.69
  19  12  -4   23.50    8.61
  16 -11   4  100.75    8.45
 -16  11  -4   92.23    8.00
  15 -11   4   50.25    6.62
 -15  11  -4   55.87    7.01
  14 -11   4   60.20    6.15
 -14  11  -4   50.63    6.17
 -13  11  -4   -3.76    4.81
  12 -11   4    6.55    3.24
 -12  11  -4    7.48    4.07
  11 -11   4    9.57    4.66
 -11  11  -4    3.30    2.76
  10 -11   4   51.72    5.15
 -10  11  -4   42.14    3.19
   9 -11   4  165.97    8.12
  -9  11  -4  131.18    4.75
   8 -11   4   41.48    4.58
  -8  11  -4   47.22    2.82
   7 -11   4  587.52   21.47
  -7  11  -4  595.33   15.51
   6 -11   4  475.67   18.09
  -6  11  -4  429.29   15.51
   5 -11   4  227.78   10.29
  -5  11  -4  210.70    6.13
   4 -11   4  312.92   11.61
  -4  11  -4  305.94    8.20
   3 -11   4  128.92    6.84
  -3  11  -4  146.86    4.98
   2 -11   4  159.24    5.55
  -2  11  -4  164.85    5.66
   1 -11   4   54.90    4.55
   0 -11   4   -1.81    2.20
   0  11  -4   -3.68    3.15
  -1 -11   4   56.36    3.74
   1  11  -4   74.56    4.61
  -2 -11   4  160.07    5.87
   2  11  -4  151.73    5.25
  -3 -11   4  145.25    5.34
   3  11  -4  157.44    5.24
  -4 -11   4  297.87    8.23
  -5 -11   4  221.64    6.98
   5  11  -4  204.90    6.81
  -6 -11   4  467.21   13.79
   6  11  -4  446.41   12.75
  -7 -11   4  554.12   14.56
   7  11  -4  572.67   15.15
  -8 -11   4   43.30    3.60
   8  11  -4   49.15    3.58
  -9 -11   4  139.71    5.38
   9  11  -4  123.88    4.79
 -10 -11   4   48.86    3.11
  10  11  -4   48.12    4.42
 -11 -11   4    0.89    2.69
  11  11  -4    5.20    2.73
 -12 -11   4    6.98    2.35
  12  11  -4    6.02    4.03
 -13 -11   4    0.58    2.37
  13  11  -4    1.74    4.62
 -14 -11   4   53.85    5.63
  14  11  -4   57.42    4.99
 -15 -11   4   59.59    8.16
  15  11  -4   54.73    4.89
 -16 -11   4  103.04    6.15
  16  11  -4   94.81    9.17
 -17 -11   4  157.22    6.65
  17  11  -4  171.86   10.79
 -18 -11   4   30.93    5.35
  18  11  -4   36.15    6.52
 -19 -11   4  139.55    6.62
  19  11  -4  142.33    8.03
 -20 -11   4   19.87    9.45
  20  11  -4   21.66    9.81
 -21 -11   4   14.15    8.32
  21  11  -4   16.85    7.71
 -18  10  -4   33.00    5.55
  17 -10   4   17.89    8.07
 -17  10  -4   23.33    7.64
  16 -10   4   63.57    6.02
 -16  10  -4   60.07    4.91
 -15  10  -4   58.21    6.20
  14 -10   4   93.11    4.58
 -14  10  -4  103.70    4.84
  13 -10   4  116.08    7.38
  12 -10   4  255.16   10.58
 -12  10  -4  268.11    8.58
  11 -10   4  237.41   11.47
 -11  10  -4  237.67    6.86
 -10  10  -4  186.14    5.63
  -9  10  -4  334.55   13.07
   8 -10   4   25.46    2.62
  -8  10  -4   22.36    3.67
  -7  10  -4   24.48    2.19
   6 -10   4  193.46    6.58
  -6  10  -4  188.42    6.00
   5 -10   4    9.84    2.98
  -5  10  -4   12.13    2.99
   4 -10   4   51.85    2.69
  -4  10  -4   76.91    3.44
   3 -10   4  868.55   22.42
  -3  10  -4  836.57   30.42
   2 -10   4  279.39   12.28
  -2  10  -4  386.24   10.79
   1 -10   4  778.72   19.72
  -1  10  -4  750.93   24.98
   0 -10   4  827.28   29.04
   0  10  -4  898.76   21.70
  -1 -10   4  772.85   27.34
   1  10  -4  756.23   18.64
  -2 -10   4  301.98    8.35
   2  10  -4  367.16   13.08
   3  10  -4  822.59   28.96
  -4 -10   4   53.74    2.82
  -5 -10   4    7.31    2.22
   5  10  -4   13.21    1.90
  -6 -10   4  195.69    7.92
   6  10  -4  184.37    6.09
  -7 -10   4   36.60    3.61
   7  10  -4   25.73    2.58
  -8 -10   4   20.23    2.16
   8  10  -4   25.95    2.35
  -9 -10   4  345.72   13.15
   9  10  -4  351.59   10.03
 -10 -10   4  187.23    6.03
  10  10  -4  199.88   10.06
 -11 -10   4  243.57    9.61
  11  10  -4  237.80   11.04
 -12 -10   4  256.02    8.52
  12  10  -4  286.33   14.13
 -13 -10   4  112.16    7.14
  13  10  -4  108.16    6.32
 -14 -10   4  118.70    6.33
  14  10  -4   95.02    4.94
 -15 -10   4   59.62    4.00
  15  10  -4   59.54    6.29
 -16 -10   4   63.74    4.95
  16  10  -4   52.41    4.88
 -17 -10   4   18.88    4.68
  17  10  -4   27.23    6.79
 -18 -10   4   31.83    5.50
  18  10  -4   39.01    8.02
 -19 -10   4   55.32    6.07
  19  10  -4   54.74    9.58
 -20 -10   4   33.79    6.95
  20  10  -4   36.71    7.41
 -21 -10   4   33.32    6.00
  21  10  -4   14.15    9.45
 -18   9  -4  137.77    9.10
 -17   9  -4   44.05    6.12
 -16   9  -4   61.59    7.12
  15  -9   4   30.74    4.59
 -15   9  -4   25.66    4.68
  14  -9   4   78.52    5.63
 -14   9  -4   75.50    4.09
  12  -9   4   26.47    4.12
 -12   9  -4   22.67    2.62
  11  -9   4    6.84    3.11
 -11   9  -4    5.12    2.88
  10  -9   4  100.91    4.00
 -10   9  -4   98.22    5.64
   9  -9   4   34.02    3.24
  -9   9  -4   43.19    3.08
   8  -9   4  794.61   28.25
  -8   9  -4  838.49   20.81
   7  -9   4   32.29    3.38
  -7   9  -4   47.59    2.55
   6  -9   4  233.54   10.03
  -6   9  -4  185.27    5.76
   5  -9   4  285.18    8.07
  -5   9  -4  304.91    9.12
   4  -9   4  298.56    8.40
   3  -9   4    5.74    1.74
  -3   9  -4    2.69    1.68
   2  -9   4  704.17   16.84
  -2   9  -4  707.31   17.66
   1  -9   4   23.73    2.96
  -1   9  -4   21.23    2.01
   0  -9   4   -0.52    1.40
   0   9  -4   -2.72    2.53
  -1  -9   4   22.26    2.06
   1   9  -4   16.92    2.96
  -2  -9   4  723.96   24.00
   2   9  -4  696.89   22.59
  -3  -9   4    5.55    2.39
   3   9  -4    7.60    2.84
  -4  -9   4  286.20    7.89
  -5  -9   4  293.61    8.98
   5   9  -4  285.06    8.42
  -6  -9   4  244.26    7.68
   6   9  -4  187.56    5.76
  -7  -9   4   37.53    3.32
   7   9  -4   48.79    2.78
  -8  -9   4  826.18   21.40
   8   9  -4  843.35   31.67
  -9  -9   4   41.25    3.76
   9   9  -4   40.77    2.45
 -10  -9   4   99.76    3.96
  10   9  -4   87.60    5.61
 -11  -9   4    2.12    2.09
  11   9  -4    4.82    1.68
 -12  -9   4   19.80    2.17
  12   9  -4   21.89    3.84
 -13  -9   4   19.53    2.86
  13   9  -4   19.50    4.06
 -14  -9   4   74.43    5.25
  14   9  -4   85.81    4.20
 -15  -9   4   33.42    4.55
  15   9  -4   27.52    3.84
 -16  -9   4   60.86    7.71
  16   9  -4   62.77    4.69
 -17  -9   4   52.93    4.95
  17   9  -4   53.43    5.05
 -18  -9   4  143.71    7.04
  18   9  -4  159.68    7.66
 -19  -9   4   12.29    5.30
  19   9  -4    5.67    6.38
 -20  -9   4   63.94    6.12
  20   9  -4   65.22    7.63
 -21  -9   4   22.90    6.58
  21   9  -4   14.92    9.35
 -22  -9   4   15.33    2.71
 -19   8  -4   29.73    4.22
 -18   8  -4    7.70    6.69
 -16   8  -4   31.62    4.59
 -15   8  -4    8.25    4.14
 -14   8  -4  224.83   10.10
  13  -8   4   16.10    2.36
 -13   8  -4   17.86    3.47
  11  -8   4  127.16    6.97
 -11   8  -4  142.49    4.91
 -10   8  -4  500.65   18.42
   9  -8   4   52.70    4.04
  -9   8  -4   59.61    2.68
   8  -8   4    6.45    1.70
  -8   8  -4   12.33    2.59
  -7   8  -4  106.24    5.60
   6  -8   4   94.90    5.14
  -6   8  -4   99.86    3.47
   5  -8   4  182.94    8.82
  -5   8  -4  190.57    5.87
   4  -8   4  616.45   20.78
  -4   8  -4  580.44   20.97
   3  -8   4   10.30    1.77
  -3   8  -4   12.20    1.71
   2  -8   4  810.99   28.75
  -2   8  -4  862.55   21.16
   1  -8   4   79.48    3.31
  -1   8  -4   82.79    5.11
   0  -8   4 1980.46   45.16
   0   8  -4 2003.25   66.21
  -1  -8   4   81.11    3.41
   1   8  -4   80.12    3.25
  -2  -8   4  811.66   20.18
   2   8  -4  864.97   21.57
  -3  -8   4    8.56    1.76
   3   8  -4   11.82    1.78
  -4  -8   4  641.14   16.18
   4   8  -4  547.17   19.97
  -5  -8   4  186.80    6.03
   5   8  -4  178.51    5.22
  -6  -8   4   91.00    4.12
   6   8  -4   89.59    4.91
  -7  -8   4  113.56    3.78
   7   8  -4  111.63    4.20
  -8  -8   4    8.51    2.52
   8   8  -4   12.64    1.77
  -9  -8   4   63.08    2.89
   9   8  -4   61.06    3.07
  10   8  -4  502.80   12.74
 -11  -8   4  134.92    5.04
  11   8  -4  138.31    4.86
  12   8  -4  695.17   17.64
 -13  -8   4   24.65    2.68
  13   8  -4   17.59    2.85
 -14  -8   4  238.56    7.68
  14   8  -4  260.09    8.53
 -15  -8   4    3.53    2.42
  15   8  -4    5.14    4.07
 -16  -8   4   32.80    6.39
  16   8  -4   32.86    3.80
 -17  -8   4   27.70    3.77
  17   8  -4   26.57    3.91
 -18  -8   4    7.35    4.10
  18   8  -4    5.28    3.37
 -19  -8   4   44.70    8.82
  19   8  -4   40.17    8.55
 -20  -8   4    8.42    5.97
  20   8  -4   11.56    8.63
 -21  -8   4    0.23    5.99
  21   8  -4    7.80    6.04
 -22  -8   4  116.31    8.09
  22   8  -4  142.29   11.89
 -18   7  -4   88.64    5.32
 -17   7  -4   45.95    3.15
 -16   7  -4  212.23    9.48
 -15   7  -4    9.37    3.66
 -14   7  -4  378.82   14.19
  13  -7   4   12.13    2.59
 -13   7  -4    7.58    2.53
  12  -7   4   56.57    3.78
 -12   7  -4   50.31    2.75
 -11   7  -4   26.08    3.07
  10  -7   4  181.40    5.53
 -10   7  -4  176.08    5.37
   9  -7   4   77.34    3.11
  -9   7  -4   87.94    3.30
  -8   7  -4  417.70   16.19
   7  -7   4  238.10    6.88
  -7   7  -4  255.49   10.87
   6  -7   4 1665.76   54.86
  -6   7  -4 1601.19   53.81
   5  -7   4  309.58   11.71
  -5   7  -4  309.24    8.42
   4  -7   4 1359.61   31.70
  -4   7  -4 1200.80   28.67
   3  -7   4   68.11    2.65
  -3   7  -4   89.99    3.24
   2  -7   4  511.53   12.79
  -2   7  -4  510.31   17.82
   1  -7   4   42.43    2.72
  -1   7  -4   41.00    3.14
   0  -7   4   -0.40    1.40
   0   7  -4    0.36    1.09
  -1  -7   4   35.88    2.43
   1   7  -4   35.34    2.72
  -2  -7   4  503.76   18.05
   2   7  -4  479.20   12.46
   3   7  -4   76.76    3.66
  -4  -7   4 1262.60   44.79
   4   7  -4 1205.55   41.10
  -5  -7   4  290.85    8.19
   5   7  -4  297.11    8.46
  -6  -7   4 1680.15   53.58
   6   7  -4 1541.38   35.72
  -7  -7   4  234.89    6.40
   7   7  -4  286.50   12.35
  -8  -7   4  516.83   17.66
   8   7  -4  436.54   11.60
  -9  -7   4   83.96    3.32
   9   7  -4   98.05    5.27
 -10  -7   4  187.13    7.24
  10   7  -4  179.95    7.77
 -11  -7   4   34.96    2.42
  11   7  -4   27.34    3.44
 -12  -7   4   68.60    4.85
  12   7  -4   57.82    4.17
 -13  -7   4    7.44    3.15
  13   7  -4    8.40    2.10
 -14  -7   4  427.81   11.69
  14   7  -4  430.45   18.49
 -15  -7   4    2.07    4.88
  15   7  -4   10.46    2.98
 -16  -7   4  286.37    8.58
  16   7  -4  252.41    8.63
 -17  -7   4   64.95    5.61
  17   7  -4   48.51    3.60
 -18  -7   4  121.56    7.22
  18   7  -4  104.35    4.96
 -19  -7   4   13.80    4.33
  19   7  -4   11.93    4.96
 -20  -7   4  109.30    8.40
  20   7  -4  115.99    9.31
 -21  -7   4    2.27   11.67
  21   7  -4   16.35   10.23
 -22  -7   4   35.99    5.51
  22   7  -4   26.47    4.12
 -16   6  -4   70.34    4.39
 -15   6  -4  136.13    7.05
 -14   6  -4  123.30    5.90
 -13   6  -4  509.06   18.69
 -11   6  -4   67.62    4.19
 -10   6  -4  180.21    5.14
   9  -6   4  422.87   17.70
  -9   6  -4  468.19   12.10
   8  -6   4   14.19    2.07
  -8   6  -4   28.77    1.73
   7  -6   4  152.89    4.48
  -7   6  -4  152.01    4.94
   6  -6   4  124.81    4.95
  -6   6  -4  136.54    6.78
   5  -6   4  230.01    6.48
  -5   6  -4  221.83    9.47
   4  -6   4  132.07    6.79
  -4   6  -4  149.06    4.49
   3  -6   4  687.94   24.41
  -3   6  -4  702.55   25.00
   2  -6   4  354.45    9.37
  -2   6  -4  427.49   10.56
   1  -6   4  422.50   11.30
  -1   6  -4  352.47    9.35
   0  -6   4  280.38   11.21
   0   6  -4  329.30   11.89
  -1  -6   4  352.71   13.96
   1   6  -4  357.25    9.14
  -2  -6   4  307.25   14.84
   2   6  -4  397.48   10.81
  -3  -6   4  686.79   17.86
   3   6  -4  691.77   17.61
   4   6  -4  163.84    6.74
  -5  -6   4  218.01    9.08
   5   6  -4  229.58    6.22
  -6  -6   4  121.00    4.09
   6   6  -4  133.85    4.17
  -7  -6   4  154.89    4.68
   7   6  -4  158.00    5.05
  -8  -6   4   20.42    2.45
   8   6  -4   27.07    2.13
  -9  -6   4  427.78   11.69
   9   6  -4  490.75   18.75
 -10  -6   4  131.91    4.46
  10   6  -4  185.82    8.59
 -11  -6   4   47.12    3.50
  11   6  -4   65.06    3.86
 -12  -6   4  253.40    7.54
  12   6  -4  290.87    8.86
 -13  -6   4  500.25   12.29
  13   6  -4  548.19   18.77
 -14  -6   4  137.31    6.43
  14   6  -4  129.33    4.73
 -15  -6   4  135.33    5.57
  15   6  -4  164.12    8.79
 -16  -6   4   74.00    3.99
  16   6  -4   68.49    5.45
 -17  -6   4   13.66    3.45
  17   6  -4   11.54    4.32
 -18  -6   4   25.85    5.34
  18   6  -4   23.31    5.22
  19   6  -4   35.34    4.99
 -20  -6   4    4.63    4.95
 -21  -6   4   40.15    5.21
 -22  -6   4   20.65    9.33
  22   6  -4   23.96    6.46
  23   6  -4   43.92    5.47
 -15   5  -4  245.12    8.59
 -14   5  -4    8.15    2.25
  13  -5   4  126.54    5.84
  11  -5   4   64.30    3.60
 -11   5  -4   63.84    3.55
  10  -5   4   30.61    2.68
  -9   5  -4  271.86   10.28
   8  -5   4   32.52    1.63
  -8   5  -4   41.69    1.90
   7  -5   4 2146.67   73.12
  -7   5  -4 2114.28   48.22
   6  -5   4  668.12   16.45
  -6   5  -4  643.90   16.65
   5  -5   4 2123.71   49.84
  -5   5  -4 2095.90   48.25
   4  -5   4  405.80   10.55
  -4   5  -4  395.38   10.19
   3  -5   4  679.35   22.84
  -3   5  -4  713.31   24.32
   2  -5   4  503.63   13.15
  -2   5  -4  505.79   17.74
   1  -5   4   46.67    2.78
  -1   5  -4   28.84    1.53
   0  -5   4    1.41    1.68
   0   5  -4   -0.22    1.15
  -1  -5   4   38.29    1.84
   1   5  -4   31.53    1.77
  -2  -5   4  467.90   11.84
   2   5  -4  502.48   13.23
  -3  -5   4  754.56   18.45
   3   5  -4  709.47   18.62
  -5  -5   4 2042.24   65.22
   5   5  -4 2008.50   63.94
  -6  -5   4  675.71   16.77
   6   5  -4  653.75   23.70
  -7  -5   4 2156.14   52.46
   7   5  -4 2078.59   48.53
  -8  -5   4   36.15    2.39
   8   5  -4   45.99    3.12
  -9  -5   4  299.28    8.36
   9   5  -4  300.69   11.67
 -10  -5   4   33.07    2.42
  10   5  -4   44.22    3.40
 -11  -5   4   62.18    2.72
  11   5  -4   66.60    3.81
 -12  -5   4   51.61    2.78
  12   5  -4   51.81    2.78
 -13  -5   4  132.56    5.84
  13   5  -4  112.04    5.60
 -14  -5   4   10.05    1.87
  14   5  -4    9.11    2.35
 -15  -5   4  287.08    8.76
  15   5  -4  278.31   12.26
  16   5  -4  151.97    5.47
 -17  -5   4  377.41   10.82
  17   5  -4  388.76   11.05
 -18  -5   4   56.63    4.32
  18   5  -4   55.92    6.16
 -19  -5   4  166.97    6.62
  19   5  -4  157.24    6.62
 -20  -5   4    8.76    4.55
  20   5  -4   10.89    5.66
 -21  -5   4   21.64    4.39
  21   5  -4   23.54    7.48
 -22  -5   4   10.68    8.85
  22   5  -4   -0.29    2.49
 -23  -5   4   -0.17    8.04
  23   5  -4    2.81    6.38
 -13   4  -4  425.89   14.79
 -12   4  -4    9.73    1.51
 -11   4  -4  873.13   31.30
 -10   4  -4   81.81    4.35
  -9   4  -4  244.45   10.17
   8  -4   4   23.23    2.09
  -8   4  -4   20.46    1.31
   7  -4   4  388.84   14.74
  -7   4  -4  431.82   11.93
   6  -4   4    5.89    1.40
  -6   4  -4    5.04    1.37
   5  -4   4  142.76    4.30
  -5   4  -4  162.92    4.72
   4  -4   4  205.53    5.81
  -4   4  -4  203.66    7.99
   3  -4   4  793.86   20.12
   2  -4   4   11.58    1.73
  -2   4  -4   14.41    1.32
   1  -4   4  217.11    6.19
  -1   4  -4  305.54   11.30
   0  -4   4  247.87    7.07
   0   4  -4  239.74    6.07
  -1  -4   4  222.49    6.15
   1   4  -4  283.22   11.10
  -2  -4   4   10.05    1.30
   2   4  -4   11.50    1.89
  -3  -4   4  747.35   18.59
   3   4  -4  801.80   27.20
  -5  -4   4  142.63    4.72
   5   4  -4  145.78    4.36
  -6  -4   4    5.93    1.37
   6   4  -4    7.14    1.35
  -7  -4   4  443.25   11.46
   7   4  -4  459.12   12.43
  -8  -4   4   23.01    1.71
   8   4  -4   23.39    2.29
  -9  -4   4  277.39   10.92
   9   4  -4  260.85   10.94
 -10  -4   4   91.34    3.63
  10   4  -4   83.07    3.48
 -11  -4   4 1053.00   36.50
  11   4  -4  991.28   24.25
 -12  -4   4   14.56    1.93
  12   4  -4   14.05    1.96
 -13  -4   4  443.67   15.28
  13   4  -4  453.44   15.77
 -14  -4   4    6.36    1.93
  14   4  -4    4.75    2.68
 -15  -4   4  410.44   14.41
  15   4  -4  401.77   15.48
 -16  -4   4   13.41    2.81
  16   4  -4   20.56    3.55
 -17  -4   4   28.52    3.31
  17   4  -4   26.84    4.35
  18   4  -4   11.05    5.02
 -19  -4   4    9.60    3.77
  19   4  -4   12.12    5.17
 -20  -4   4    1.58    3.91
  20   4  -4    1.73    5.31
 -21  -4   4   48.99    9.10
  21   4  -4   61.00    5.79
 -22  -4   4   27.06    9.81
  22   4  -4    1.45    4.25
 -23  -4   4   43.89    7.01
 -12   3  -4  172.77    5.83
 -11   3  -4  132.40    5.25
  -9   3  -4  645.96   21.70
  -8   3  -4  198.27    8.43
   7  -3   4  644.78   22.36
  -7   3  -4  652.02   24.13
   6  -3   4  308.85   11.97
  -6   3  -4  336.78   12.09
  -5   3  -4 1955.62   63.65
   4  -3   4   91.79    3.93
  -4   3  -4   91.54    3.87
   3  -3   4  536.66   19.51
  -3   3  -4  598.20   14.28
   2  -3   4  221.57    8.03
  -2   3  -4  219.94    8.91
   1  -3   4   91.95    2.86
  -1   3  -4  111.36    3.31
   0  -3   4    0.20    0.88
   0   3  -4   -0.03    0.96
  -1  -3   4   95.40    3.07
   1   3  -4  116.27    5.60
  -2  -3   4  225.91    6.45
   2   3  -4  210.33    6.00
  -3  -3   4  525.68   13.79
   3   3  -4  510.94   17.10
  -5  -3   4 1893.22   43.02
   5   3  -4 1911.25   61.59
  -6  -3   4  319.34    8.53
   6   3  -4  368.47    9.93
  -7  -3   4  654.41   16.18
   7   3  -4  676.05   23.63
  -8  -3   4  208.56    5.97
   8   3  -4  196.31    8.03
  -9  -3   4  723.75   24.28
   9   3  -4  661.22   16.07
 -10  -3   4  331.50    8.94
  10   3  -4  310.19    8.75
 -11  -3   4  140.04    4.59
  11   3  -4  144.96    6.89
 -12  -3   4  179.30    7.40
  12   3  -4  176.98    7.25
 -13  -3   4   73.91    3.14
  13   3  -4   67.06    3.18
 -14  -3   4  147.65    4.92
  14   3  -4  169.51    5.64
 -15  -3   4   90.16    3.63
 -16  -3   4   90.15    4.17
  16   3  -4   94.69    5.61
 -17  -3   4  300.11    9.27
  17   3  -4  324.98   13.24
 -18  -3   4    4.84    4.26
  18   3  -4   19.44    4.36
 -19  -3   4  129.91    5.31
  19   3  -4  126.86    7.56
 -20  -3   4   51.00    4.91
  20   3  -4   55.69    5.27
 -21  -3   4   49.06    5.40
  21   3  -4   57.97    8.43
 -22  -3   4    2.19   10.28
  22   3  -4    3.35    8.23
 -23  -3   4   12.13    4.71
  -9   2  -4  337.78   11.47
   8  -2   4 1213.15   39.06
  -8   2  -4 1087.32   34.74
   7  -2   4   75.96    3.30
  -7   2  -4   93.17    3.93
   6  -2   4  487.57   18.38
  -6   2  -4  476.39   15.70
  -5   2  -4   49.39    2.36
  -4   2  -4  488.11   16.41
   3  -2   4  581.71   20.90
  -3   2  -4  548.42   13.31
   2  -2   4  923.11   31.10
  -2   2  -4  883.33   30.05
   1  -2   4 2471.27   80.62
  -1   2  -4 2566.67   58.40
   0  -2   4  587.36   20.91
   0   2  -4  539.22   13.36
  -1  -2   4 2516.20   78.91
   1   2  -4 2377.55   53.81
  -2  -2   4  928.66   22.41
   2   2  -4  928.94   23.04
  -3  -2   4  562.45   22.05
   3   2  -4  520.08   12.79
  -4  -2   4  427.06   16.74
   4   2  -4  469.91   13.10
  -5  -2   4   52.12    2.20
   5   2  -4   53.02    3.22
  -6  -2   4  491.92   12.07
   6   2  -4  529.68   13.57
  -7  -2   4   80.12    2.91
   7   2  -4  100.91    3.18
  -8  -2   4 1226.53   28.77
   8   2  -4 1142.30   27.60
  -9  -2   4  345.69    8.65
   9   2  -4  386.75   13.61
 -10  -2   4  788.32   19.01
  10   2  -4  713.69   18.25
 -11  -2   4  589.00   14.81
  11   2  -4  625.50   16.12
 -12  -2   4  634.58   16.16
  12   2  -4  601.19   15.48
 -13  -2   4  338.87   12.35
  13   2  -4  301.64    8.66
 -14  -2   4  575.98   14.42
  14   2  -4  543.70   14.10
 -15  -2   4  125.32    4.65
  15   2  -4  145.19    7.09
 -16  -2   4    7.58    3.22
  16   2  -4   13.14    2.59
 -17  -2   4   34.55    2.99
  17   2  -4   36.94    4.32
 -18  -2   4    7.63    4.19
  18   2  -4    5.67    3.01
 -19  -2   4   45.39    4.35
  19   2  -4   41.48    4.22
 -20  -2   4   26.64    4.36
  20   2  -4   15.48    6.49
 -21  -2   4   61.72    5.44
  21   2  -4   61.00    5.70
 -22  -2   4   58.69    5.60
  22   2  -4   59.49    6.68
 -23  -2   4   38.96    7.74
  23   2  -4   44.07    8.29
   7  -1   4  340.05   11.92
  -7   1  -4  351.10   12.81
  -6   1  -4  571.10   19.97
   5  -1   4   18.65    1.51
  -5   1  -4    8.38    1.17
   4  -1   4  476.12   16.56
  -4   1  -4  586.64   14.79
   3  -1   4  424.90   10.40
  -3   1  -4  380.26   14.18
   2  -1   4  498.99   17.63
  -2   1  -4  556.79   18.46
   1  -1   4 1660.94   55.67
  -1   1  -4 1758.03   40.67
   0  -1   4    0.35    0.79
   0   1  -4    0.22    0.75
  -1  -1   4 1637.10   37.88
   1   1  -4 1673.91   38.67
  -2  -1   4  496.75   13.05
   2   1  -4  590.27   19.93
  -3  -1   4  413.86   10.85
   3   1  -4  345.17    9.05
   4   1  -4  566.58   14.65
  -5  -1   4   17.72    1.41
   5   1  -4    7.56    1.73
  -6  -1   4  505.49   12.06
   6   1  -4  603.23   14.88
  -7  -1   4  347.33    8.92
   7   1  -4  377.34   13.95
  -8  -1   4 1427.33   33.99
   8   1  -4 1349.88   31.67
  -9  -1   4  101.60    3.17
   9   1  -4   90.42    4.22
 -10  -1   4  547.33   19.67
  10   1  -4  560.90   20.22
 -11  -1   4    3.51    1.27
  11   1  -4    2.60    1.68
 -12  -1   4  248.69    6.78
  12   1  -4  256.51   11.02
 -13  -1   4    2.98    2.00
  13   1  -4    2.46    2.32
 -14  -1   4   36.29    3.35
  14   1  -4   62.95    3.18
 -15  -1   4   12.61    2.25
 -16  -1   4  182.54    5.97
  16   1  -4  210.63    6.85
 -17  -1   4   69.37    3.83
  17   1  -4   56.54    3.68
 -18  -1   4  213.12    9.51
 -19  -1   4   46.74    4.09
  19   1  -4   53.16    5.79
 -20  -1   4  125.78    7.63
 -21  -1   4    8.85    4.50
  21   1  -4    6.76    6.84
 -22  -1   4   30.81    4.91
  22   1  -4   28.62    6.40
 -23  -1   4    9.50    6.27
   7   0   4   -0.49    0.69
   6   0   4   37.32    1.84
   5   0   4    0.22    0.82
  -5   0  -4    0.47    0.89
   4   0   4  570.84   14.39
  -4   0  -4  530.42   19.17
  -3   0  -4    0.17    0.95
   2   0   4  977.98   24.23
  -2   0  -4  848.26   28.01
   1   0   4    5.18    0.75
  -1   0  -4    4.29    0.81
  -1   0   4    7.11    0.89
   1   0  -4    5.96    1.42
  -2   0   4  933.87   31.57
   2   0  -4  880.39   21.00
  -3   0   4    1.15    1.05
   3   0  -4    2.14    1.40
  -4   0   4  596.18   21.26
   4   0  -4  506.17   17.72
  -5   0   4    0.63    0.88
   5   0  -4    0.30    1.44
  -6   0   4   35.66    1.89
   6   0  -4   38.54    1.99
  -7   0   4    1.81    0.88
   7   0  -4    1.77    1.09
  -8   0   4  684.44   18.08
   8   0  -4  628.10   21.03
  -9   0   4    4.73    1.28
   9   0  -4    4.13    1.44
 -10   0   4 2040.22   47.72
  10   0  -4 1988.77   65.12
 -11   0   4    2.58    1.42
  11   0  -4    3.30    2.17
 -12   0   4 1021.56   24.15
  12   0  -4 1105.13   27.03
 -13   0   4    0.50    1.45
  13   0  -4   -0.88    2.20
 -14   0   4  311.67    8.79
  14   0  -4  316.26    8.85
 -15   0   4   -0.72    2.01
  15   0  -4    2.10    2.63
 -16   0   4   83.28    3.66
  16   0  -4   94.90    5.57
 -17   0   4   -0.50    3.50
  17   0  -4    0.37    2.73
 -18   0   4   18.31    4.25
  18   0  -4   15.97    4.96
 -19   0   4    1.99    3.19
  19   0  -4   -2.86    3.73
 -20   0   4  136.63    7.60
  20   0  -4  144.21    8.35
 -21   0   4    0.76    4.49
 -22   0   4  170.72   10.20
  22   0  -4  158.50   11.31
 -23   0   4   -5.76    5.51
  23   0  -4   -2.27    7.80
 -24   0   4   52.86    6.12
  24   0  -4   26.32    7.21
   7   1   4  374.37   13.31
   6   1   4  487.82   12.10
   5   1   4   13.89    1.31
   4   1   4  480.33   12.41
   3   1   4  405.40   15.15
   2   1   4  492.38   12.78
  -2  -1  -4  544.85   19.41
   1   1   4 1636.18   38.51
  -1  -1  -4 1702.75   55.23
   0   1   4    0.52    0.88
   0  -1  -4    0.39    1.31
  -1   1   4 1536.78   50.35
   1  -1  -4 1544.40   48.50
  -2   1   4  468.76   11.89
   2  -1  -4  525.82   17.20
  -3   1   4  383.55    9.87
   3  -1  -4  322.16   11.27
  -4   1   4  465.66   16.25
   4  -1  -4  577.85   13.97
  -5   1   4   13.90    1.25
   5  -1  -4    5.74    1.30
  -6   1   4  504.58   12.49
   6  -1  -4  556.10   13.92
  -7   1   4  375.90   10.16
   7  -1  -4  420.52   10.85
  -8   1   4 1375.93   46.83
   8  -1  -4 1342.49   32.18
  -9   1   4  113.34    3.68
   9  -1  -4  111.10    4.68
 -10   1   4  515.18   13.63
  10  -1  -4  554.61   20.15
 -11   1   4    8.16    1.80
  11  -1  -4    8.07    1.60
 -12   1   4  243.58    6.72
  12  -1  -4  262.88   10.94
 -13   1   4    1.48    1.47
 -14   1   4   46.86    2.76
  14  -1  -4   62.77    3.01
 -15   1   4   16.59    2.35
  15  -1  -4    8.45    2.35
 -16   1   4  177.52    9.14
  16  -1  -4  208.18    8.69
 -17   1   4   79.81    3.87
  17  -1  -4   61.03    4.71
 -18   1   4  220.88    6.76
  18  -1  -4  237.51   10.07
 -19   1   4   59.52    4.30
  19  -1  -4   49.45    4.48
 -20   1   4  118.09    7.67
  20  -1  -4  131.32    6.20
 -21   1   4   10.25    3.73
 -22   1   4   26.77    4.98
  22  -1  -4   29.73    4.81
 -23   1   4   11.21    6.25
   8   2   4 1207.03   38.24
   6   2   4  465.28   11.17
   5   2   4   42.73    2.29
   4   2   4  410.51   10.30
   3   2   4  606.79   21.99
  -3  -2  -4  524.76   18.51
   2   2   4  851.73   20.09
  -2  -2  -4  844.24   29.42
   1   2   4 2649.73   60.33
  -1  -2  -4 2440.46   55.28
   0   2   4  519.35   19.51
   0  -2  -4  498.99   16.91
  -1   2   4 2571.11   60.00
   1  -2  -4 2380.66   54.93
  -2   2   4  813.14   19.60
   2  -2  -4  798.74   19.59
   3  -2  -4  493.72   12.64
   4  -2  -4  461.41   11.70
  -5   2   4   41.46    1.90
   5  -2  -4   43.40    2.73
  -6   2   4  472.91   11.79
   6  -2  -4  469.30   17.13
  -7   2   4   62.23    2.42
   7  -2  -4   78.09    2.72
  -8   2   4 1187.52   28.22
   8  -2  -4 1159.38   41.65
  -9   2   4  368.67    9.34
   9  -2  -4  399.10   14.10
 -10   2   4  764.60   18.45
  10  -2  -4  728.09   26.28
 -11   2   4  583.81   15.31
  11  -2  -4  615.12   15.69
 -12   2   4  628.16   15.87
  12  -2  -4  598.27   21.43
 -13   2   4  339.42    9.04
  13  -2  -4  303.58   11.96
 -14   2   4  587.92   15.05
  14  -2  -4  542.33   19.50
 -15   2   4  136.31    4.61
 -16   2   4    6.81    2.98
  16  -2  -4   15.25    3.31
 -17   2   4   39.17    3.05
  17  -2  -4   35.36    4.71
 -18   2   4    6.10    2.58
  18  -2  -4    2.04    4.19
 -19   2   4   48.38    3.81
  19  -2  -4   42.78    5.50
 -20   2   4   31.32    4.10
  20  -2  -4   21.72    4.48
 -21   2   4   69.39    6.86
  21  -2  -4   75.91    7.89
 -22   2   4   63.78    5.73
  22  -2  -4   52.54    9.61
 -23   2   4   49.74    5.71
  23  -2  -4   47.02    9.21
 -24   2   4   51.42    5.94
   9   3   4  664.18   21.83
   8   3   4  199.22    7.38
  -7  -3  -4  704.74   23.82
   6   3   4  303.14   11.05
  -6  -3  -4  342.83   12.74
   4   3   4   91.30    2.82
  -4  -3  -4   88.71    4.17
   3   3   4  549.64   13.38
  -3  -3  -4  594.61   22.05
   2   3   4  233.22    9.25
   1   3   4   81.14    3.74
  -1  -3  -4  102.75    4.58
   0   3   4    0.69    0.68
   0  -3  -4   -0.12    1.50
  -1   3   4   85.90    4.40
   1  -3  -4  103.57    3.31
  -2   3   4  203.29    5.48
   2  -3  -4  226.63    8.75
  -3   3   4  551.58   13.82
   3  -3  -4  577.82   20.75
  -4   3   4   93.51    4.07
   4  -3  -4   80.84    2.94
   5  -3  -4 2148.37   70.19
  -6   3   4  273.13    7.31
   6  -3  -4  315.57   11.89
  -7   3   4  682.21   22.93
   7  -3  -4  681.25   26.59
  -8   3   4  216.64    9.05
   8  -3  -4  190.18    5.27
  -9   3   4  682.63   16.72
 -10   3   4  307.02    8.10
  10  -3  -4  308.62    8.10
 -11   3   4  158.35    4.81
  11  -3  -4  144.89    4.58
 -12   3   4  180.21    7.30
  12  -3  -4  184.18    5.89
 -13   3   4   59.42    2.60
 -14   3   4  154.66    5.01
  14  -3  -4  170.29    7.53
 -15   3   4   84.29    3.60
  15  -3  -4   90.74    5.24
 -16   3   4   95.15    4.09
  16  -3  -4   95.38    6.38
 -17   3   4  313.54   12.28
  17  -3  -4  334.22   10.10
 -18   3   4    8.89    2.48
  18  -3  -4   12.16    4.66
 -19   3   4  152.98    6.03
  19  -3  -4  138.98    8.06
 -20   3   4   53.30    4.76
  20  -3  -4   58.41    5.70
 -21   3   4   56.83    5.40
  21  -3  -4   43.71    7.07
 -22   3   4    6.55    7.84
  22  -3  -4   10.20    8.12
 -23   3   4    7.12    6.78
  23  -3  -4    2.30    8.30
 -24   3   4    3.22    7.71
  24  -3  -4   -0.50    9.37
  10   4   4   73.83    2.13
   8   4   4   17.85    1.04
   5   4   4  127.62    3.53
  -5  -4  -4  135.68    3.84
   4   4   4  193.27    7.43
  -4  -4  -4  204.12    7.77
   3   4   4  814.96   20.80
   2   4   4    6.62    0.95
   1   4   4  209.75    5.68
  -1  -4  -4  299.35    7.73
   0   4   4  225.28    9.64
   0  -4  -4  260.13   10.76
  -1   4   4  199.74    6.32
   1  -4  -4  314.45   11.38
  -2   4   4    8.61    1.50
   2  -4  -4    9.71    1.24
  -3   4   4  760.37   18.81
   3  -4  -4  791.57   19.60
  -4   4   4  196.97    5.81
   4  -4  -4  194.81    7.76
  -6   4   4    4.17    0.91
  -7   4   4  398.68   10.76
   7  -4  -4  443.92   12.06
  -8   4   4   20.78    2.55
   8  -4  -4   23.43    2.69
  -9   4   4  273.89    7.40
   9  -4  -4  281.49    7.97
 -10   4   4   79.67    2.88
  10  -4  -4   82.25    4.33
 -11   4   4 1039.36   24.22
 -12   4   4   12.36    2.06
  12  -4  -4   13.23    2.06
 -13   4   4  423.42   15.61
  13  -4  -4  432.64   17.20
 -14   4   4    8.36    1.51
 -15   4   4  395.28   10.43
 -16   4   4   20.05    2.73
  16  -4  -4   18.65    2.92
 -17   4   4   32.02    3.21
 -18   4   4   21.04    2.78
  18  -4  -4    9.80    4.55
 -19   4   4   10.65    3.45
  19  -4  -4   14.07    4.35
 -20   4   4   -0.32    3.27
 -21   4   4   53.72    5.21
  21  -4  -4   61.12   10.30
 -22   4   4    4.66    4.99
 -23   4   4   60.47    5.38
  23  -4  -4   48.58    7.22
  11   5   4   66.24    3.48
   9   5   4  275.95   10.85
   8   5   4   37.63    2.29
   6   5   4  694.65   24.15
  -6  -5  -4  691.35   17.50
   4   5   4  460.45   12.12
  -4  -5  -4  404.26   13.92
   3   5   4  661.76   21.64
  -3  -5  -4  773.50   26.77
   2   5   4  534.96   19.44
  -2  -5  -4  519.28   12.69
   1   5   4   43.98    1.78
  -1  -5  -4   34.41    2.65
   0   5   4    1.25    1.47
   0  -5  -4   -0.39    1.12
  -1   5   4   44.20    2.94
   1  -5  -4   31.40    1.70
  -2   5   4  493.04   12.00
   2  -5  -4  510.02   13.50
  -3   5   4  672.34   16.00
   3  -5  -4  750.10   26.47
  -4   5   4  419.78   11.48
   4  -5  -4  402.74   14.89
  -6   5   4  649.56   16.19
   6  -5  -4  689.60   16.62
  -7   5   4 1892.35   43.61
   7  -5  -4 2018.55   65.84
  -8   5   4   46.50    2.89
  -9   5   4  301.08    8.26
   9  -5  -4  304.24    8.16
 -10   5   4   38.68    2.19
  10  -5  -4   49.62    2.69
 -11   5   4   71.31    2.68
  11  -5  -4   67.98    4.71
 -12   5   4   52.84    2.53
  12  -5  -4   52.12    2.88
 -13   5   4  135.25    4.52
  13  -5  -4  110.11    5.84
 -14   5   4   15.34    2.23
  14  -5  -4   13.63    2.98
 -15   5   4  283.42    8.51
  15  -5  -4  272.28    8.07
 -16   5   4  179.89    8.63
  16  -5  -4  178.31    6.26
 -17   5   4  373.28   10.43
 -18   5   4   67.84    4.19
  18  -5  -4   45.98    4.29
 -19   5   4  178.54    6.03
 -20   5   4    8.86    5.54
  20  -5  -4   15.15    4.99
 -21   5   4   18.94    6.07
  21  -5  -4   20.97    7.31
 -22   5   4    2.45    4.58
  22  -5  -4    3.63    6.74
 -23   5   4    7.44    7.87
  13   6   4  382.32   12.55
  12   6   4  210.80    8.42
   8   6   4   16.49    1.86
  -8  -6  -4   29.49    2.48
   7   6   4  149.75    4.59
  -5  -6  -4  218.34    8.42
   4   6   4  147.83    5.91
  -4  -6  -4  167.60    7.66
   2   6   4  369.29   13.38
  -2  -6  -4  450.50   17.86
   1   6   4  396.53   15.20
  -1  -6  -4  350.61   12.16
   0   6   4  300.08    8.36
   0  -6  -4  373.22   13.51
  -1   6   4  369.88   12.97
   1  -6  -4  364.38    9.92
  -2   6   4  354.54    9.07
   2  -6  -4  435.52   11.20
   3  -6  -4  755.95   28.97
  -4   6   4  133.26    4.10
   4  -6  -4  152.43    6.62
  -5   6   4  209.77    8.59
  -6   6   4  115.78    3.90
   6  -6  -4  117.19    4.17
   7  -6  -4  173.40    9.61
  -8   6   4   16.46    1.40
   8  -6  -4   24.25    2.59
  -9   6   4  425.39   14.71
   9  -6  -4  493.55   16.65
 -10   6   4  133.36    4.45
  10  -6  -4  197.32    6.29
 -11   6   4   44.24    2.42
  11  -6  -4   69.31    4.76
 -12   6   4  252.91    7.20
  12  -6  -4  283.33    8.04
 -13   6   4  492.16   12.75
  13  -6  -4  521.74   22.32
 -14   6   4  148.63    7.50
  14  -6  -4  137.94    4.95
 -15   6   4  141.45    6.94
  15  -6  -4  137.39    7.50
 -16   6   4   85.04    5.76
  16  -6  -4   64.89    4.09
 -17   6   4   10.81    2.95
  17  -6  -4    3.58    4.86
 -18   6   4   23.85    3.58
  18  -6  -4   20.85    4.99
 -19   6   4   36.83    6.16
  19  -6  -4   35.19    6.16
 -20   6   4    5.48    4.27
  20  -6  -4    3.32    6.39
 -21   6   4   42.02    4.14
 -22   6   4   22.58    4.69
 -23   6   4   44.05    4.66
  23  -6  -4   46.71    4.84
  14   7   4  333.07   11.33
  13   7   4    7.70    1.76
  12   7   4   55.97    3.54
  10   7   4  186.08    7.90
 -10  -7  -4  186.71    7.86
   9   7   4   67.31    3.60
   7   7   4  231.14    8.85
   6   7   4 1701.78   40.27
   5   7   4  291.84   11.20
   4   7   4 1355.56   46.64
  -4  -7  -4 1264.77   30.09
  -3  -7  -4   77.40    2.92
   2   7   4  503.32   18.55
  -2  -7  -4  487.90   15.96
   1   7   4   51.71    3.47
  -1  -7  -4   40.22    2.53
   0  -7  -4   -0.59    1.90
  -1   7   4   42.67    1.93
   1  -7  -4   48.02    3.19
  -2   7   4  480.33   16.52
   2  -7  -4  506.86   18.09
  -3   7   4   54.80    2.50
   3  -7  -4   80.75    3.25
  -4   7   4 1231.38   30.06
   4  -7  -4 1221.22   29.60
  -5   7   4  266.18   10.72
   5  -7  -4  289.84   12.51
  -6   7   4 1563.43   35.91
   6  -7  -4 1486.02   46.96
   7  -7  -4  263.26   10.51
  -8   7   4  471.61   11.64
   8  -7  -4  399.47   14.87
  -9   7   4   70.50    3.96
   9  -7  -4   89.31    5.04
 -10   7   4  175.63    8.09
  10  -7  -4  175.50    7.68
 -11   7   4   31.95    2.00
  11  -7  -4   31.75    2.37
 -12   7   4   72.10    3.01
  12  -7  -4   72.23    4.81
 -13   7   4    9.44    2.20
  13  -7  -4    6.72    3.86
 -14   7   4  418.05   10.78
  14  -7  -4  405.79   18.81
 -15   7   4    3.02    2.33
  15  -7  -4   10.40    3.90
 -16   7   4  282.70   11.61
  16  -7  -4  251.66    7.73
 -17   7   4   57.90    5.45
  17  -7  -4   46.21    4.25
 -18   7   4  143.16    5.61
 -19   7   4   14.36    4.17
  19  -7  -4    5.17    5.22
 -20   7   4  125.16    8.94
  20  -7  -4  118.53    7.15
 -21   7   4   10.09    4.86
  21  -7  -4   12.71    8.74
 -22   7   4   42.54    5.38
 -23   7   4    2.43    4.72
  15   8   4    2.43    1.87
  14   8   4  224.26    8.62
  13   8   4   22.35    2.82
  12   8   4  631.18   23.49
  11   8   4  117.29    6.42
  -9  -8  -4   56.43    3.37
   8   8   4    7.40    1.50
   7   8   4   97.17    5.27
  -7  -8  -4   97.70    4.81
   6   8   4   91.17    3.34
  -6  -8  -4   91.99    4.20
   5   8   4  191.89    7.66
  -5  -8  -4  181.88    7.81
   4   8   4  635.38   22.36
  -4  -8  -4  593.49   14.94
   3   8   4    9.77    2.16
  -3  -8  -4    9.17    1.44
  -2  -8  -4  859.44   21.40
   1   8   4  105.29    4.94
  -1  -8  -4  100.71    3.45
   0   8   4 2140.66   69.84
   0  -8  -4 2032.85   46.28
  -1   8   4  103.44    5.24
  -2   8   4  855.15   31.62
  -3   8   4    8.74    1.37
   3  -8  -4    9.48    1.57
  -4   8   4  605.31   23.63
   4  -8  -4  572.74   14.58
   5  -8  -4  188.98    5.81
  -6   8   4   93.15    4.96
   6  -8  -4   92.71    5.35
  -7   8   4   96.26    3.21
   7  -8  -4  100.51    4.94
  -8   8   4   10.06    1.54
   8  -8  -4   14.38    1.97
  -9   8   4   53.61    2.55
   9  -8  -4   58.33    2.84
 -10   8   4  482.19   12.26
  10  -8  -4  505.48   12.88
 -11   8   4  136.28    4.62
  11  -8  -4  131.48    4.84
 -12   8   4  717.72   26.98
  12  -8  -4  703.07   24.75
 -13   8   4   25.30    2.62
  13  -8  -4   31.98    3.07
 -14   8   4  251.46    7.28
  14  -8  -4  249.80   10.72
 -15   8   4    4.49    2.60
  15  -8  -4    6.82    4.48
 -16   8   4   38.61    3.38
  16  -8  -4   36.05    4.02
 -17   8   4   28.81    3.18
  17  -8  -4   31.42    5.79
 -18   8   4    4.45    3.94
  18  -8  -4    3.63    4.79
 -19   8   4   33.88    4.89
  19  -8  -4   35.07    7.94
 -20   8   4    6.86    4.96
  20  -8  -4   18.25    8.81
 -21   8   4    9.86    8.78
  21  -8  -4    6.00    7.20
 -22   8   4  127.07    7.08
  22  -8  -4   94.06   10.74
 -23   8   4   12.25    2.42
  16   9   4   37.76    3.50
  15   9   4   23.33    3.15
  14   9   4   66.57    4.40
  13   9   4   13.80    3.27
  11   9   4    3.71    1.94
 -11  -9  -4    6.71    2.99
 -10  -9  -4   94.92    5.20
   9   9   4   40.22    3.63
   8   9   4  804.21   28.08
  -8  -9  -4  796.80   19.73
   7   9   4   24.05    2.75
  -7  -9  -4   43.46    2.48
   6   9   4  261.06    7.64
  -6  -9  -4  189.11    7.45
   5   9   4  294.44    8.56
   4   9   4  278.48    7.79
  -4  -9  -4  332.71   12.49
   3   9   4    7.97    2.07
  -3  -9  -4    6.32    1.55
   2   9   4  729.17   25.60
  -2  -9  -4  709.24   17.07
   1   9   4   14.13    2.36
  -1  -9  -4   15.08    2.48
   0   9   4   -0.65    1.54
   0  -9  -4    0.03    1.51
  -1   9   4   20.26    2.65
   1  -9  -4   18.22    2.78
  -2   9   4  724.90   26.81
   2  -9  -4  705.61   17.04
  -3   9   4    4.30    1.41
   3  -9  -4    6.86    2.03
  -4   9   4  270.91    7.71
   4  -9  -4  350.15   15.93
   5  -9  -4  308.94   13.95
   6  -9  -4   -4.76    2.55
  -7   9   4   25.50    2.25
   7  -9  -4   46.30    2.89
  -8   9   4  756.16   26.41
   8  -9  -4  844.24   28.74
  -9   9   4   35.91    2.32
   9  -9  -4   52.25    3.21
 -10   9   4  105.33    4.00
  10  -9  -4   89.53    3.90
 -11   9   4    5.09    3.12
  11  -9  -4    4.49    3.32
 -12   9   4   27.34    2.76
  12  -9  -4   29.01    3.54
 -13   9   4   11.21    2.53
 -14   9   4   81.15    4.12
  14  -9  -4   92.66    4.58
 -15   9   4   32.37    4.84
  15  -9  -4   24.29    3.61
 -16   9   4   70.00    4.26
 -17   9   4   57.45    5.84
  17  -9  -4   49.75    7.64
 -18   9   4  158.29    6.19
 -19   9   4   15.69    5.38
  19  -9  -4    9.63    6.32
 -20   9   4   56.34    6.13
  20  -9  -4   59.19    9.57
 -21   9   4   28.31    7.33
 -22   9   4   39.27    5.61
  22  -9  -4   18.67    5.11
  17  10   4   18.69    3.09
  16  10   4   47.16    5.02
  15  10   4   49.26    4.98
  14  10   4   80.63    5.55
  13  10   4  102.55    4.96
 -13 -10  -4   95.31    6.48
  12  10   4  224.67   10.91
 -12 -10  -4  249.64   11.54
  11  10   4  209.64   10.19
 -11 -10  -4  236.65    7.38
  10  10   4  155.11    5.22
 -10 -10  -4  169.93    5.63
   8  10   4   27.76    3.89
  -8 -10  -4   20.29    3.94
   7  10   4   40.91    2.78
   6  10   4  194.25    8.66
  -6 -10  -4  185.72    8.51
   5  10   4    7.80    2.55
  -5 -10  -4   10.52    2.59
   4  10   4   47.33    3.77
  -4 -10  -4   75.51    4.56
   3  10   4  880.55   21.99
  -3 -10  -4  863.10   28.98
   2  10   4  276.43   11.14
  -2 -10  -4  343.43    9.31
   1  10   4  801.34   19.79
  -1 -10  -4  777.50   26.93
   0  10   4  834.30   20.22
   0 -10  -4  911.28   32.51
  -1  10   4  757.36   25.30
   1 -10  -4  797.34   20.23
  -2  10   4  276.71    7.68
   2 -10  -4  366.54   13.15
   3 -10  -4  842.03   19.83
  -4  10   4   43.97    3.77
   4 -10  -4   69.26    2.95
  -5  10   4  -11.57    3.32
   5 -10  -4   11.90    3.61
  -6  10   4  189.56    5.61
  -7  10   4   36.04    3.64
   7 -10  -4   32.61    2.53
  -8  10   4   20.12    3.31
  -9  10   4  372.89   10.05
   9 -10  -4  369.62   10.10
 -10  10   4  161.11    8.27
  10 -10  -4  188.64    6.42
 -11  10   4  252.54   10.87
  11 -10  -4  245.60   11.23
 -12  10   4  249.05    7.37
  12 -10  -4  262.98    8.04
 -13  10   4  122.02    6.62
  13 -10  -4  112.38    7.44
 -14  10   4  100.77    4.85
  14 -10  -4   85.50    4.66
 -15  10   4   66.73    5.54
  15 -10  -4   55.67    6.85
 -16  10   4   63.29    4.23
  16 -10  -4   64.70    6.56
 -17  10   4   25.24    4.19
  17 -10  -4   24.44    5.21
 -18  10   4   28.36    4.06
  18 -10  -4   30.31    5.60
 -19  10   4   70.62    5.91
  19 -10  -4   64.59    5.87
 -20  10   4   37.43    7.99
  20 -10  -4   28.97    8.94
 -21  10   4   41.45    9.86
  17  11   4  110.54    7.24
  16  11   4   68.60    6.40
  15  11   4   42.05    5.32
  14  11   4   38.15    5.51
 -14 -11  -4   43.65    6.27
  13  11   4    5.66    3.50
 -13 -11  -4    1.64    4.71
  12  11   4    9.61    4.45
  11  11   4    3.91    3.17
 -11 -11  -4    3.44    4.32
 -10 -11  -4   50.71    3.35
   9  11   4  147.47    7.96
  -9 -11  -4  117.49    7.37
   8  11   4   38.67    3.01
   7  11   4  586.18   16.41
   6  11   4  480.26   18.19
   5  11   4  233.44    9.18
  -5 -11  -4  237.34    7.53
   4  11   4  302.57   12.16
  -4 -11  -4  291.77   11.94
   3  11   4  169.86    7.87
  -3 -11  -4  176.67    8.74
   2  11   4  172.29    5.51
  -2 -11  -4  158.68    5.07
   1  11   4   62.37    4.88
  -1 -11  -4   69.31    3.37
   0  11   4    0.07    1.54
   0 -11  -4    0.35    2.09
  -1  11   4   56.04    3.53
   1 -11  -4   65.32    4.16
  -2  11   4  169.07    5.54
   2 -11  -4  162.20    5.51
  -3  11   4  159.38    4.82
   3 -11  -4  171.67    7.57
  -4  11   4  308.65    8.39
   4 -11  -4  288.30   12.43
   5 -11  -4  226.66    8.68
  -6  11   4  439.59   16.13
   6 -11  -4  420.08   17.24
  -7  11   4  536.59   20.35
   7 -11  -4  603.55   25.57
  -8  11   4   33.49    2.75
   8 -11  -4   38.57    3.17
  -9  11   4  157.14    4.81
   9 -11  -4  130.92    5.27
 -10  11   4   42.53    3.94
 -11  11   4    0.45    3.48
  11 -11  -4    3.67    2.45
 -12  11   4    8.91    3.78
  12 -11  -4   10.13    5.01
 -13  11   4    1.63    2.94
  13 -11  -4    4.10    3.63
 -14  11   4   56.20    5.58
  14 -11  -4   53.59    6.86
 -15  11   4   57.29    4.00
  15 -11  -4   61.16    4.69
 -16  11   4  102.00    7.53
  16 -11  -4   78.78    4.88
 -17  11   4  169.70    9.10
  17 -11  -4  170.32    7.24
 -18  11   4   29.53    5.04
  18 -11  -4   22.48    8.48
 -19  11   4  153.19    6.72
  19 -11  -4  163.44    8.49
  17  12   4    3.14    6.94
  16  12   4    0.96    4.98
  15  12   4   84.19    8.19
 -15 -12  -4   98.29    8.81
  14  12   4    7.99    5.04
 -14 -12  -4   14.94    8.51
  13  12   4  145.16    5.99
 -13 -12  -4  143.54    6.32
  12  12   4   19.00    4.55
 -12 -12  -4   18.81    4.30
  11  12   4  114.31    7.24
 -11 -12  -4  124.67    7.14
  10  12   4   71.64    6.45
   9  12   4  206.24   10.65
  -9 -12  -4  237.63   10.89
   8  12   4   13.11    3.78
  -8 -12  -4   17.64    2.88
   7  12   4   24.90    4.10
  -7 -12  -4   30.11    4.26
   6  12   4   11.34    2.16
  -6 -12  -4    8.00    2.79
   5  12   4  130.44    5.09
   4  12   4   20.38    3.68
  -4 -12  -4   18.71    3.64
  -3 -12  -4  335.36    8.97
   2  12   4  100.98    3.99
   1  12   4  416.34   10.91
  -1 -12  -4  454.08   18.12
   0  12   4  179.30    8.84
   0 -12  -4  190.12    6.16
  -1  12   4  425.66   17.56
   1 -12  -4  460.16   11.87
  -2  12   4   88.12    3.55
   2 -12  -4   93.69    3.76
  -3  12   4  321.33   13.43
   3 -12  -4  306.06   12.13
  -4  12   4   17.63    2.37
   4 -12  -4   21.08    2.56
   5 -12  -4  130.77    4.62
  -6  12   4    6.76    2.48
   6 -12  -4    5.70    3.97
  -7  12   4   23.95    2.78
   7 -12  -4   27.13    4.92
   8 -12  -4   12.02    2.71
  -9  12   4  189.70    8.12
   9 -12  -4  217.35    9.53
 -10  12   4   67.44    5.17
  10 -12  -4   61.81    3.78
 -11  12   4  148.83    7.80
  11 -12  -4  135.78    5.32
 -12  12   4   18.94    2.71
  12 -12  -4   19.18    3.25
 -13  12   4  151.48    7.31
  13 -12  -4  141.09    7.89
 -14  12   4    8.15    5.25
  14 -12  -4    5.83    7.09
 -15  12   4  127.76    6.09
  15 -12  -4  118.42    6.40
 -16  12   4    1.32    6.07
  16 -12  -4   -4.37    8.65
 -17  12   4    6.79    6.81
 -18  12   4   -0.91    6.61
  18 -12  -4    3.15    6.69
  16  13   4    6.26    6.33
  15  13   4  161.33    8.19
 -15 -13  -4  127.29   10.15
  14  13   4   12.35    4.04
 -14 -13  -4   13.69    8.26
  13  13   4   24.54    5.70
  12  13   4    5.40    4.84
  11  13   4   13.96    4.72
 -11 -13  -4   23.11    6.35
 -10 -13  -4   41.09    5.15
   9  13   4  109.03    6.84
   8  13   4   73.01    5.76
  -8 -13  -4   73.32    6.48
   7  13   4  348.76   14.42
   6  13   4   19.08    4.19
  -6 -13  -4   30.84    3.41
   5  13   4  410.36   10.91
  -5 -13  -4  414.85   11.64
   4  13   4   76.78    5.37
  -4 -13  -4   79.81    3.96
   3  13   4  290.31    8.36
   2  13   4   41.65    3.04
  -2 -13  -4   41.01    3.21
   1  13   4   11.30    2.73
  -1 -13  -4    8.98    2.66
   0  13   4   -0.30    2.52
   0 -13  -4    0.53    2.58
  -1  13   4    7.37    2.60
   1 -13  -4   11.14    3.57
   2 -13  -4   34.98    2.71
   3 -13  -4  267.60   11.44
  -4  13   4   76.73    3.94
   4 -13  -4   74.88    5.37
  -5  13   4  406.28   15.80
   5 -13  -4  368.76   15.53
  -7  13   4  326.54    9.33
   7 -13  -4  324.81   15.57
  -8  13   4   67.12    5.80
   8 -13  -4   79.50    6.12
  -9  13   4  114.51    5.89
   9 -13  -4   99.04    4.75
 -10  13   4   54.38    4.55
  10 -13  -4   45.46    3.44
  12 -13  -4   -0.40    4.12
 -13  13   4   29.07    3.09
  13 -13  -4   23.96    3.63
 -14  13   4   20.35    3.63
  14 -13  -4   11.97    4.50
 -15  13   4  196.83   10.23
  15 -13  -4  180.97    7.56
 -16  13   4    9.28    5.20
  16 -13  -4    5.91    6.32
 -17  13   4  135.49    8.30
  17 -13  -4  121.97   11.20
  15  14   4   28.19    8.27
  14  14   4   27.82    5.22
 -14 -14  -4   31.62    5.80
  13  14   4   48.10    7.31
 -13 -14  -4   56.83    9.37
  12  14   4   77.44    6.03
  11  14   4   78.53    7.35
 -11 -14  -4   97.69    9.67
  10  14   4   66.86    8.30
 -10 -14  -4   60.33    4.86
   9  14   4   35.34    6.35
  -9 -14  -4   38.15    4.42
   8  14   4   21.56    5.43
   7  14   4   36.64    5.34
  -7 -14  -4   43.75    3.97
   6  14   4    5.20    4.91
  -6 -14  -4    2.65    3.38
   5  14   4   10.98    3.30
  -5 -14  -4    7.45    4.23
   4  14   4    7.73    3.32
  -4 -14  -4    7.20    4.02
   3  14   4  411.30   12.12
  -3 -14  -4  393.89   15.28
   2  14   4  234.46   10.06
  -2 -14  -4  223.06    7.37
  -1 -14  -4  391.22   11.50
   0  14   4  157.86    8.32
   0 -14  -4  142.34    5.60
  -1  14   4  429.82   11.76
   1 -14  -4  397.56   15.31
  -2  14   4  227.41   11.92
   2 -14  -4  245.20    7.43
  -3  14   4  404.44   15.34
   3 -14  -4  380.80   10.07
   4 -14  -4   -2.59    4.09
  -5  14   4    6.25    2.39
  -7  14   4   27.93    5.48
   7 -14  -4   39.50    3.55
  -8  14   4   21.20    4.62
   8 -14  -4   19.40    6.12
  -9  14   4   31.29    3.60
   9 -14  -4   50.18    4.58
 -11  14   4   94.03    4.23
  11 -14  -4   87.40    4.56
 -12  14   4   74.09    3.96
  12 -14  -4   80.27    4.66
 -13  14   4   62.24    4.91
  13 -14  -4   67.80    5.53
 -14  14   4   26.16    6.86
  14 -14  -4   40.30    7.86
 -15  14   4   18.02    7.28
  15 -14  -4   11.79    8.81
  14  15   4    9.64    8.81
 -14 -15  -4   13.89    9.20
  13  15   4    0.65    9.22
  12  15   4   13.48    8.40
 -12 -15  -4   24.71   10.84
  11  15   4    2.42    7.66
 -11 -15  -4    4.69    5.77
  10  15   4   37.39    5.45
 -10 -15  -4   47.26    9.87
   9  15   4    9.99    6.43
  -9 -15  -4   12.64    5.63
   8  15   4  234.60   11.56
  -8 -15  -4  230.47    8.25
   7  15   4   14.06    5.99
  -7 -15  -4   27.52    4.39
   6  15   4  155.65    6.61
  -6 -15  -4  164.33    6.74
   5  15   4   53.46    4.46
   4  15   4  174.00    9.10
  -4 -15  -4  209.68    7.51
   3  15   4    5.20    2.81
   2  15   4   98.44    4.43
  -2 -15  -4  108.09    6.79
   1  15   4    0.96    2.78
  -1 -15  -4   -2.06    2.76
   0  15   4    1.06    4.86
   0 -15  -4    1.32    3.50
  -1  15   4   -2.04    3.45
   1 -15  -4    0.79    4.27
  -2  15   4   80.42    6.32
   2 -15  -4  109.78    5.05
  -3  15   4    0.14    2.72
   3 -15  -4    2.13    4.19
  -4  15   4  172.88    7.83
   4 -15  -4  232.16   10.48
  -5  15   4   45.56    3.28
   5 -15  -4   82.88    6.22
  -7  15   4   14.30    3.70
   7 -15  -4   21.41    6.52
  -8  15   4  225.22   10.33
  -9  15   4   12.82    5.77
   9 -15  -4   10.13    6.78
 -10  15   4   40.58    6.16
  10 -15  -4   45.94    5.51
 -11  15   4    0.86    3.71
  11 -15  -4    5.01    4.39
 -12  15   4   23.54    3.96
  12 -15  -4   18.03    4.84
 -13  15   4    4.26    6.40
  13 -15  -4    0.13    8.38
  14  16   4   82.45    8.49
 -14 -16  -4   74.55    7.22
  13  16   4    6.32   11.46
 -13 -16  -4   12.20    7.94
 -12 -16  -4  107.63    9.71
  11  16   4    4.42    6.81
 -11 -16  -4   -3.64   12.48
  10  16   4  153.97   11.07
 -10 -16  -4  120.77    9.58
   9  16   4   13.14    6.00
  -9 -16  -4    7.45    9.99
   8  16   4   81.74    9.38
  -8 -16  -4   86.52    9.12
   7  16   4   12.07    5.14
  -7 -16  -4   30.34    8.46
   6  16   4   14.18    4.76
  -6 -16  -4   12.62    7.45
   5  16   4    9.35    4.49
  -5 -16  -4    6.82    5.67
   4  16   4  155.67    6.69
  -4 -16  -4  133.23    9.22
   3  16   4   21.07    6.07
  -3 -16  -4   14.20    4.35
   2  16   4  252.10    8.49
  -2 -16  -4  235.37   11.08
   1  16   4    6.86    4.10
  -1 -16  -4    6.02    5.20
   0  16   4  435.76   12.33
   0 -16  -4  393.45   16.95
  -1  16   4    7.76    4.02
   1 -16  -4   10.56    4.16
  -2  16   4  250.92    8.07
   2 -16  -4  251.04    8.10
  -3  16   4   17.76    3.78
  -4  16   4  156.36    8.45
   4 -16  -4  130.87    8.00
  -5  16   4    0.79    5.30
   5 -16  -4    9.38    5.05
   6 -16  -4    8.36    5.51
  -7  16   4   11.05    4.65
   7 -16  -4   18.05    6.95
  -8  16   4   88.49    6.42
   8 -16  -4   70.06    7.08
  -9  16   4    3.51    4.37
   9 -16  -4    4.52    5.73
 -10  16   4  139.82    8.82
  10 -16  -4  123.35   10.61
 -11  16   4    3.73    4.84
  11 -16  -4    4.99    4.30
  13  17   4    0.68   13.37
  12  17   4    7.27    8.74
  11  17   4   10.75    9.14
 -11 -17  -4   13.69    7.31
  10  17   4   18.56    4.98
 -10 -17  -4   16.87    6.71
   9  17   4    8.36    7.21
  -9 -17  -4    9.89    7.70
   8  17   4   63.74    7.51
  -8 -17  -4   45.02    7.54
   7  17   4   11.20    5.61
  -7 -17  -4    4.76    5.17
   6  17   4  128.76    7.45
  -6 -17  -4  128.99    6.68
   5  17   4   49.22    4.72
  -5 -17  -4   44.41    9.71
   4  17   4   96.35    7.18
  -4 -17  -4  106.05    7.79
   3  17   4   25.73    5.15
   2  17   4    4.30    4.07
  -2 -17  -4    1.90    6.02
   1  17   4   35.49    5.41
  -1 -17  -4   38.68    5.27
   0  17   4   -4.29    6.98
   0 -17  -4    0.33    3.90
  -1  17   4   41.27    5.34
   1 -17  -4   35.36    4.78
  -2  17   4    1.61    6.53
   2 -17  -4    7.71    5.07
  -3  17   4   28.01    4.13
   3 -17  -4   24.23    4.03
  -4  17   4  106.49    8.51
   4 -17  -4   99.82    5.89
  -5  17   4   45.35    5.20
   5 -17  -4   38.57    5.25
  -6  17   4   91.41    7.90
   6 -17  -4   93.90   10.06
  -7  17   4    3.19    7.31
   7 -17  -4    6.23    8.06
  -8  17   4   38.06    4.02
   8 -17  -4   41.88    7.08
  12  18   4   24.51    7.84
 -12 -18  -4   49.40    7.68
  11  18   4   31.88    8.07
 -11 -18  -4   12.49    8.20
  10  18   4   40.07    5.77
 -10 -18  -4   31.27    7.86
   9  18   4   45.22   11.70
  -9 -18  -4   37.76    7.92
   8  18   4   30.68   10.91
  -8 -18  -4   11.02    8.74
   7  18   4   31.72    4.56
  -7 -18  -4   28.22    6.71
   6  18   4   16.23    9.71
  -6 -18  -4   -0.59    5.80
   5  18   4    6.23    8.32
  -5 -18  -4   15.11    6.65
   4  18   4    9.97    5.18
  -4 -18  -4   12.58   10.58
   3  18   4   25.46    5.22
  -3 -18  -4   41.01    6.35
  -2 -18  -4   74.99    5.32
   1  18   4   41.16    5.53
  -1 -18  -4   53.62    5.70
   0  18   4  129.58    6.17
   0 -18  -4  121.23    6.09
  -1  18   4   41.98    5.81
   1 -18  -4   59.88    6.16
  -2  18   4   80.12    6.35
   2 -18  -4   75.22    6.36
  -3  18   4   30.14    4.72
   3 -18  -4   33.13    5.83
  -4  18   4    9.81    4.46
   4 -18  -4    8.29    5.02
 -12  17  -5  143.45   11.54
  11 -17   5   30.73    8.63
 -11  17  -5   23.05   13.96
  10 -17   5   78.42    8.95
 -10  17  -5   76.55   11.84
  -9  17  -5   -0.72    5.48
   8 -17   5   54.67   10.23
  -8  17  -5   32.83    6.50
   7 -17   5   15.82    9.34
  -7  17  -5    9.90    5.86
   6 -17   5   13.76    5.01
  -6  17  -5   18.64    4.30
  -5  17  -5    7.54    7.58
   4 -17   5   50.50    9.40
  -4  17  -5   42.64    6.48
   3 -17   5   15.13    4.55
  -3  17  -5   10.72    4.62
   2 -17   5  291.08    9.63
  -2  17  -5  317.57   14.33
   1 -17   5   28.41    7.73
  -1  17  -5   24.32    5.32
   0  17  -5   93.24    8.17
  -1 -17   5   23.49    8.85
   1  17  -5   28.32    8.02
  -2 -17   5  261.43    9.74
   2  17  -5  251.85    8.97
  -3 -17   5   21.89    7.56
   3  17  -5   12.58    4.85
   4  17  -5   28.51    8.58
  -5 -17   5    5.45    4.94
   5  17  -5   -2.56    5.66
  14 -16   5   20.39    4.76
 -14  16  -5   46.77    8.97
  13 -16   5    2.89    8.35
 -13  16  -5    1.73   12.87
  12 -16   5   -2.03    7.25
 -12  16  -5    1.51    6.74
  11 -16   5   -3.60    7.37
 -11  16  -5    9.97    8.22
  10 -16   5   55.97    7.80
 -10  16  -5   57.20    6.58
   9 -16   5    6.39    6.82
  -9  16  -5    2.40    5.97
   8 -16   5   99.03    6.82
  -7  16  -5   15.31    4.42
   6 -16   5  225.91   14.03
  -6  16  -5  237.38   12.61
   5 -16   5   10.61    4.99
  -5  16  -5   13.95    4.12
   4 -16   5  206.77    8.68
  -4  16  -5  203.49    8.56
   3 -16   5   27.33    7.14
  -3  16  -5   28.34    4.94
   2 -16   5   52.12    6.88
  -2  16  -5   61.67    4.72
   1 -16   5   12.81    4.66
  -1  16  -5    7.61    5.38
   0 -16   5    1.38    6.16
   0  16  -5    3.48    4.03
  -1 -16   5    8.32    4.55
   1  16  -5   10.06    7.34
  -2 -16   5   68.26    9.33
   2  16  -5   66.56    8.27
  -3 -16   5   23.14    5.25
   3  16  -5   19.33    4.09
  -5 -16   5    9.31    5.01
   5  16  -5    8.97    4.92
  -6 -16   5  202.61    7.79
   6  16  -5  221.88   11.28
  -7 -16   5   15.79    6.88
   7  16  -5    7.81    5.32
  -8 -16   5   83.08    9.80
   8  16  -5  118.12    6.42
  -9 -16   5    4.66    5.66
   9  16  -5    2.22    8.07
 -15  15  -5   12.94   10.16
  14 -15   5   86.82    8.33
 -14  15  -5   95.50    7.34
  13 -15   5   24.15    9.34
 -13  15  -5   14.58   11.12
 -12  15  -5  193.22    7.80
  11 -15   5   52.10    6.69
 -11  15  -5   54.33    9.70
  10 -15   5  185.76   10.98
 -10  15  -5  190.42   11.17
   9 -15   5   42.40    8.04
  -9  15  -5   41.45    7.70
   8 -15   5   63.97    8.78
  -8  15  -5   68.47    8.26
   7 -15   5   29.63    7.21
  -7  15  -5   35.26    6.35
   6 -15   5    9.71    6.13
  -6  15  -5   -1.64    4.35
   5 -15   5   27.57    4.59
  -5  15  -5   25.73    4.58
  -4  15  -5   17.63    5.77
   3 -15   5   24.22    4.32
  -3  15  -5   29.10    4.52
  -2  15  -5   99.82    6.39
   1 -15   5   28.78    5.67
  -1  15  -5   29.78    3.50
   0  15  -5  233.42    7.50
  -1 -15   5   23.04    6.03
   1  15  -5   30.54    6.52
  -2 -15   5   86.99    4.85
   2  15  -5   74.10    6.95
  -3 -15   5   24.41    6.99
   3  15  -5   27.77    3.67
  -5 -15   5   22.52    5.73
   5  15  -5   21.50    3.74
  -6 -15   5    2.29    3.60
   6  15  -5    1.55    6.55
  -7 -15   5   30.02    4.09
   7  15  -5   32.02    7.07
  -8 -15   5   84.45    7.68
   8  15  -5   83.79    5.45
  -9 -15   5   47.46    7.92
   9  15  -5   33.79    5.74
 -10 -15   5  180.65    8.59
  10  15  -5  184.08   10.16
  11  15  -5   47.06    4.82
 -12 -15   5  190.08    9.99
  12  15  -5  200.58    7.38
 -15  14  -5   71.52   10.23
  14 -14   5   38.91    8.63
 -14  14  -5   26.72   10.43
  13 -14   5   13.05    8.26
 -13  14  -5   15.17    9.66
  12 -14   5   19.69   10.00
 -12  14  -5   15.84    8.16
  11 -14   5   -6.30    5.48
 -11  14  -5   -1.06    5.08
 -10  14  -5   18.18    4.49
  -9  14  -5   33.32    4.53
  -8  14  -5  200.11   10.58
   7 -14   5  265.69   12.53
  -7  14  -5  261.72    8.12
   6 -14   5  167.61   10.02
  -6  14  -5  141.91    5.43
   5 -14   5  277.89    8.69
  -5  14  -5  306.24   13.30
   4 -14   5  266.60   11.28
  -4  14  -5  235.76    7.83
   3 -14   5  270.78   13.28
  -3  14  -5  236.22    7.45
   2 -14   5   70.93    6.40
  -2  14  -5   64.49    3.77
   1 -14   5   22.95    4.92
  -1  14  -5   13.61    2.91
   0 -14   5   -0.83    3.44
   0  14  -5    2.68    4.69
  -1 -14   5   17.93    3.55
   1  14  -5   13.23    3.48
  -2 -14   5   65.41    4.02
   2  14  -5   57.67    4.91
  -3 -14   5  243.54   11.60
   3  14  -5  226.79    7.70
  -4 -14   5  286.20   13.77
   4  14  -5  230.43   11.01
  -5 -14   5  278.60    8.94
   5  14  -5  288.69    9.11
  -6 -14   5  144.01    8.65
   6  14  -5  131.26    5.43
  -7 -14   5  263.37   11.48
   7  14  -5  258.72    7.64
  -8 -14   5  193.94    7.38
   8  14  -5  188.37    7.02
  -9 -14   5   48.04    3.89
   9  14  -5   32.32    3.81
 -10 -14   5   22.48    4.37
  10  14  -5   23.85    4.55
 -11 -14   5   -0.27    4.85
  11  14  -5   -1.12    4.88
 -12 -14   5   22.32    6.74
  12  14  -5   17.43    4.88
 -13 -14   5   24.38    6.94
  13  14  -5   10.30    4.81
 -14 -14   5   29.69    9.70
  14  14  -5   23.60    6.02
  16 -13   5    4.09    6.63
  15 -13   5   39.49    9.35
 -15  13  -5   43.88   10.45
  14 -13   5   26.54    7.90
 -14  13  -5   23.87    5.67
  13 -13   5  206.17   11.96
 -13  13  -5  191.04   10.91
 -12  13  -5   41.58    4.52
  11 -13   5   39.95    5.25
 -11  13  -5   28.31    4.95
  10 -13   5   69.31    6.59
 -10  13  -5   57.00    7.05
   9 -13   5  203.39    9.38
  -9  13  -5  217.52    7.50
   8 -13   5   33.19    5.93
  -8  13  -5   40.86    4.13
   7 -13   5   26.85    5.83
  -7  13  -5   21.21    4.95
   6 -13   5    4.85    4.45
  -6  13  -5    6.20    3.32
   5 -13   5   17.05    3.40
  -5  13  -5   21.28    2.89
   4 -13   5   18.84    5.01
  -4  13  -5   19.89    4.88
   3 -13   5  132.74    7.41
  -3  13  -5  146.82    7.94
   2 -13   5   83.20    4.27
  -2  13  -5   87.30    4.22
   1 -13   5  116.74    5.51
  -1  13  -5  129.49    5.66
   0 -13   5   84.17    4.55
   0  13  -5  103.06    6.63
  -1 -13   5  115.75    7.11
   1  13  -5  130.11    4.94
  -2 -13   5   81.67    4.09
   2  13  -5   86.79    6.09
  -3 -13   5  129.91    5.47
   3  13  -5  144.79    5.71
  -4 -13   5   17.17    3.43
   4  13  -5   18.41    3.43
  -5 -13   5   19.07    4.63
   5  13  -5   14.72    3.51
  -6 -13   5    1.22    3.34
   6  13  -5    1.53    2.68
  -7 -13   5   22.42    3.80
   7  13  -5   20.44    3.89
  -8 -13   5   35.01    3.51
   8  13  -5   44.50    6.07
  -9 -13   5  214.62    7.17
   9  13  -5  226.09    8.33
 -10 -13   5   50.43    4.55
  10  13  -5   56.20    6.99
 -11 -13   5   35.60    3.45
  11  13  -5   19.85    6.00
 -12 -13   5   42.11    4.72
  12  13  -5   39.01    5.14
 -13 -13   5  190.51   10.00
  13  13  -5  206.47    9.60
 -14 -13   5   27.98    5.30
  14  13  -5   26.91    5.53
  15  13  -5   40.77    4.50
 -16 -13   5   14.19    6.02
  16  13  -5   10.99    8.25
  16 -12   5   18.68    9.74
 -16  12  -5    3.57    8.53
 -15  12  -5  163.44   10.55
 -14  12  -5   30.45    8.46
  13 -12   5   20.56    6.45
 -13  12  -5   19.63    4.39
  12 -12   5    0.56    4.06
 -12  12  -5    4.84    3.91
 -11  12  -5    8.71    3.51
  10 -12   5    0.50    3.61
 -10  12  -5   -2.73    4.50
   9 -12   5   98.94    5.08
  -9  12  -5   87.02    6.36
   8 -12   5    2.62    4.71
  -8  12  -5    3.19    2.73
   7 -12   5  552.66   19.23
  -7  12  -5  521.74   19.34
   6 -12   5   47.78    3.21
  -6  12  -5   49.81    3.14
  -5  12  -5  535.28   18.49
   4 -12   5   49.13    4.95
  -4  12  -5   48.25    3.09
   3 -12   5  304.98   12.13
  -3  12  -5  260.58   10.61
   2 -12   5    5.66    3.64
  -2  12  -5    3.32    2.62
   1 -12   5   77.17    5.58
  -1  12  -5   73.96    3.54
   0 -12   5   -0.04    3.60
   0  12  -5    4.82    3.54
  -1 -12   5   71.54    3.61
   1  12  -5   62.80    3.21
  -2 -12   5    4.94    3.47
   2  12  -5    3.76    2.09
  -3 -12   5  290.54    9.14
   3  12  -5  264.01   10.76
  -4 -12   5   55.64    4.30
   4  12  -5   48.56    4.82
  -5 -12   5  600.83   22.93
   5  12  -5  558.38   20.44
  -6 -12   5   50.25    3.08
   6  12  -5   55.94    3.96
  -7 -12   5  508.92   14.26
   7  12  -5  532.53   18.92
  -8 -12   5    6.17    2.99
   8  12  -5    5.22    2.98
  -9 -12   5  110.44    4.89
   9  12  -5  105.30    6.98
 -10 -12   5    1.94    2.65
  10  12  -5    2.50    3.34
 -11 -12   5   12.22    5.04
  11  12  -5   10.38    3.01
 -12 -12   5    0.29    5.53
  12  12  -5    0.29    3.09
 -13 -12   5   24.61    7.86
  13  12  -5   11.04    4.75
 -14 -12   5   41.32    5.20
  14  12  -5   42.50    7.08
 -15 -12   5  188.86   10.98
  15  12  -5  172.90    9.81
 -16 -12   5   10.09    4.16
  16  12  -5   11.08    5.93
 -17 -12   5  120.25    6.82
  17  12  -5  116.40    7.54
  17 -11   5    0.62   10.64
 -17  11  -5   15.11    7.27
  16 -11   5   15.13    8.84
 -16  11  -5    2.36    8.12
  15 -11   5   74.60    7.34
 -15  11  -5   75.51    5.67
  14 -11   5    5.45    5.83
 -14  11  -5   15.20    6.99
  13 -11   5   69.65    6.79
 -13  11  -5   51.89    6.53
  12 -11   5   44.86    5.41
 -12  11  -5   46.50    4.00
 -11  11  -5  169.46    8.99
  10 -11   5   25.75    4.95
 -10  11  -5   31.53    5.01
   9 -11   5  349.98   14.38
  -9  11  -5  276.91   11.23
   8 -11   5   16.02    3.01
  -8  11  -5   10.26    2.92
   7 -11   5   61.65    5.05
  -7  11  -5   53.07    4.06
   6 -11   5   72.80    3.87
  -6  11  -5   73.77    3.73
   5 -11   5  104.80    5.91
  -5  11  -5   96.35    3.89
   4 -11   5  113.56    4.49
  -4  11  -5  111.66    4.29
   3 -11   5  324.28    9.92
   2 -11   5  330.52    8.95
  -2  11  -5  353.79   10.26
   1 -11   5  680.77   26.38
  -1  11  -5  673.95   17.60
   0 -11   5  402.15   15.76
   0  11  -5  427.60   11.73
  -1 -11   5  689.91   17.69
   1  11  -5  651.88   16.41
  -2 -11   5  319.90   11.44
   2  11  -5  343.45    9.40
  -3 -11   5  331.50    9.51
   3  11  -5  353.88    9.61
   4  11  -5  109.60    6.32
  -5 -11   5   90.06    5.67
  -6 -11   5   62.99    4.88
   6  11  -5   65.32    4.25
  -7 -11   5   67.83    5.02
   7  11  -5   46.94    3.08
  -8 -11   5   15.60    2.68
   8  11  -5   12.45    3.19
  -9 -11   5  346.65   14.84
   9  11  -5  309.94    9.38
 -10 -11   5   24.58    3.45
  10  11  -5   27.07    3.73
 -11 -11   5  212.79    6.86
  11  11  -5  200.84    6.20
 -12 -11   5   40.63    3.44
  12  11  -5   47.23    3.60
 -13 -11   5   84.43    6.29
  13  11  -5   67.64    4.95
 -14 -11   5    7.57    4.26
  14  11  -5   11.44    4.19
 -15 -11   5   80.48    5.41
  15  11  -5   68.63    5.28
 -16 -11   5    3.11    5.09
  16  11  -5    5.38    7.66
 -17 -11   5   15.95    5.01
  17  11  -5   10.30    5.47
 -18 -11   5    5.70    4.27
  18  11  -5    1.17    5.43
 -19 -11   5   25.33   11.44
  19  11  -5   20.02    6.81
 -17  10  -5   62.70    7.73
 -16  10  -5   65.51    7.38
  15 -10   5   70.60    6.71
 -15  10  -5   88.72    5.02
  14 -10   5   69.31    6.39
 -14  10  -5   65.59    4.99
 -13  10  -5   25.49    4.65
  12 -10   5   50.93    5.54
 -12  10  -5   49.82    5.20
 -11  10  -5    4.42    2.69
  10 -10   5  144.98    5.71
 -10  10  -5  138.60    4.99
   9 -10   5   92.16    4.10
  -9  10  -5   85.54    4.17
   8 -10   5  325.59    9.43
  -8  10  -5  350.60   13.95
   7 -10   5  410.49   16.55
  -7  10  -5  384.75   11.47
   6 -10   5  290.99    7.80
  -6  10  -5  240.46    9.01
   5 -10   5  224.19    9.69
  -5  10  -5  222.33    7.14
   4 -10   5  485.66   17.10
  -4  10  -5  504.38   13.12
   3 -10   5  372.33   10.16
  -3  10  -5  385.14   13.79
   2 -10   5  305.70   13.30
  -2  10  -5  328.51    9.25
   1 -10   5   63.59    3.58
  -1  10  -5   68.95    2.92
   0 -10   5   -0.29    1.73
   0  10  -5    4.26    2.91
  -1 -10   5   62.60    4.10
   1  10  -5   79.64    4.23
  -2 -10   5  323.04    9.63
   2  10  -5  335.79   13.48
  -3 -10   5  369.39   14.41
   3  10  -5  375.06   13.31
  -4 -10   5  -13.79    3.80
   4  10  -5  518.69   13.92
  -5 -10   5  233.80    7.22
  -6 -10   5  282.10    9.57
   6  10  -5  228.79    7.22
  -7 -10   5  392.78   11.20
   7  10  -5  403.89   11.18
  -8 -10   5  325.64    9.24
   8  10  -5  338.29    9.47
  -9 -10   5   88.12    4.12
   9  10  -5   81.68    4.02
 -10 -10   5  145.88    7.14
  10  10  -5  132.23    4.73
 -11 -10   5    2.56    3.44
  11  10  -5    0.63    2.84
 -12 -10   5   59.00    3.84
  12  10  -5   56.13    5.27
 -13 -10   5   23.86    3.71
  13  10  -5   26.77    3.67
  14  10  -5   78.24    4.53
 -15 -10   5   89.08    5.38
  15  10  -5  116.67    8.16
 -16 -10   5   66.89    8.32
  16  10  -5   73.45    4.85
 -17 -10   5   65.12    5.81
  17  10  -5   74.76    6.09
 -18 -10   5  224.66    9.17
  18  10  -5  262.26   13.12
 -19 -10   5   79.02    6.88
 -20 -10   5   25.20    7.70
  20  10  -5   35.09    4.22
 -18   9  -5   27.37    5.87
 -17   9  -5    1.30    7.38
  16  -9   5    8.53    6.26
 -16   9  -5    5.28    5.31
  15  -9   5   72.56    6.26
 -15   9  -5   78.76    7.47
  14  -9   5   36.86    4.92
 -14   9  -5   31.56    5.79
  13  -9   5  152.03    5.60
 -13   9  -5  163.76    6.19
  12  -9   5  340.90    9.60
 -12   9  -5  322.84   12.81
  11  -9   5   43.17    4.29
 -11   9  -5   31.10    4.13
  10  -9   5  491.70   17.60
 -10   9  -5  462.06   12.95
   9  -9   5   39.63    4.19
  -9   9  -5   25.73    2.58
  -8   9  -5  200.71    6.46
   7  -9   5   65.26    4.71
  -7   9  -5   59.72    2.96
   6  -9   5  118.07    5.91
  -6   9  -5  107.50    3.90
   5  -9   5   18.18    2.20
   4  -9   5   38.35    2.52
  -4   9  -5   43.36    2.62
   3  -9   5  140.92    4.81
  -3   9  -5  132.95    4.59
   2  -9   5  723.20   17.49
  -2   9  -5  690.57   24.94
   1  -9   5  179.03    7.48
  -1   9  -5  214.64    6.35
   0  -9   5 1966.87   64.24
   0   9  -5 2004.43   45.26
  -1  -9   5  188.57    5.99
   1   9  -5  212.36    9.17
  -2  -9   5  684.27   17.63
   2   9  -5  705.96   16.95
  -3  -9   5  122.12    6.06
   3   9  -5  137.33    4.30
  -4  -9   5   32.01    2.71
   4   9  -5   43.36    2.37
  -5  -9   5   21.46    2.13
   5   9  -5   23.01    3.05
  -6  -9   5  116.12    4.29
   6   9  -5  106.80    4.04
  -7  -9   5   57.16    3.24
   7   9  -5   61.59    3.22
  -8  -9   5  219.24    6.92
   8   9  -5  185.33    5.86
  -9  -9   5   40.58    2.96
   9   9  -5   30.75    2.84
 -10  -9   5  484.06   18.90
  10   9  -5  488.87   11.94
 -11  -9   5   38.51    4.32
  11   9  -5   29.67    4.03
 -12  -9   5  359.03   10.94
  12   9  -5  350.83   10.75
 -13  -9   5  185.85    8.94
  13   9  -5  173.21    5.97
 -14  -9   5   32.44    2.96
  14   9  -5   35.99    3.81
 -15  -9   5   78.36    4.88
  15   9  -5   79.18    4.66
 -16  -9   5    3.27    3.14
  16   9  -5    5.77    5.73
  17   9  -5   -0.52    3.90
 -18  -9   5   46.54    9.81
  18   9  -5   31.53    6.33
 -19  -9   5   12.58   10.79
  19   9  -5   11.67    5.53
 -20  -9   5   33.73    6.42
  20   9  -5   46.90    5.07
 -21  -9   5   16.92    9.56
  21   9  -5   12.45    7.35
 -18   8  -5   60.77    4.72
 -16   8  -5  152.92    8.12
 -15   8  -5   39.00    5.35
  14  -8   5  190.64    7.63
 -14   8  -5  214.44    9.93
  13  -8   5    6.27    4.02
 -13   8  -5    2.03    3.57
 -12   8  -5   31.60    4.22
 -11   8  -5    4.36    3.34
 -10   8  -5  269.40    7.83
   9  -8   5    0.40    2.62
  -9   8  -5    1.86    2.49
   8  -8   5  320.09   13.70
  -8   8  -5  342.45   12.92
   7  -8   5  186.58    6.29
  -7   8  -5  208.53    9.70
   6  -8   5 1025.83   34.12
  -6   8  -5 1055.19   26.67
   5  -8   5   35.60    2.48
  -5   8  -5   33.88    2.22
   4  -8   5  545.15   13.64
  -4   8  -5  540.99   19.13
   3  -8   5   45.48    2.71
  -3   8  -5   44.76    3.35
   2  -8   5  274.96    7.44
  -2   8  -5  259.04   10.33
   1  -8   5   35.07    2.76
  -1   8  -5   38.25    2.13
   0  -8   5    0.27    1.34
   0   8  -5   -2.20    2.58
  -1  -8   5   33.23    2.36
   1   8  -5   31.14    2.42
  -2  -8   5  285.92    7.60
   2   8  -5  262.31   10.30
  -3  -8   5   41.63    3.66
   3   8  -5   45.88    2.60
   4   8  -5  528.83   13.43
   5   8  -5   39.81    3.53
  -6  -8   5 1048.18   36.81
   6   8  -5 1050.44   34.90
  -7  -8   5  193.71    8.43
   7   8  -5  215.78    9.35
  -8  -8   5  334.16   13.37
   8   8  -5  340.91    9.94
  -9  -8   5    2.99    2.63
   9   8  -5    2.35    1.57
 -10  -8   5  290.85    8.51
  10   8  -5  289.08   11.73
 -11  -8   5    0.24    2.03
  11   8  -5   -1.97    3.38
 -12  -8   5   30.91    3.94
  12   8  -5   29.52    3.40
 -13  -8   5    5.09    2.98
  13   8  -5    2.29    2.78
 -14  -8   5  199.98    6.45
  14   8  -5  217.13   10.19
 -15  -8   5   36.65    3.89
  15   8  -5   36.93    3.31
 -16  -8   5  172.84    6.49
  16   8  -5  196.24   10.22
 -17  -8   5   31.98    3.93
  17   8  -5   19.03    6.30
 -18  -8   5   77.96    5.48
  18   8  -5   99.43    5.37
 -19  -8   5    7.48    3.93
  19   8  -5    7.92    8.43
 -20  -8   5   81.12    6.92
  20   8  -5   80.42    9.34
 -21  -8   5    5.05    6.46
  21   8  -5   14.62    8.75
 -22  -8   5    3.14    3.70
 -16   7  -5   17.27    4.49
 -15   7  -5   47.79    4.37
  14  -7   5   41.75    4.13
 -13   7  -5  119.84    7.20
  12  -7   5  544.02   20.80
  11  -7   5  245.87    9.77
 -11   7  -5  223.91    6.62
 -10   7  -5  444.73   16.20
  -9   7  -5  235.08    6.30
   8  -7   5  220.17    7.01
  -8   7  -5  192.91    5.58
   7  -7   5  467.77   12.28
  -7   7  -5  465.81   11.63
   6  -7   5  230.95    8.85
  -6   7  -5  236.73    9.12
   5  -7   5  119.66    3.77
  -5   7  -5  107.85    5.07
   4  -7   5  189.65    6.06
  -4   7  -5  207.88    8.40
   3  -7   5  242.97    6.74
  -3   7  -5  204.82    5.89
   2  -7   5  677.16   17.13
  -2   7  -5  693.12   17.20
   1  -7   5  411.90   11.37
  -1   7  -5  384.58   14.92
   0   7  -5  339.72    9.34
  -1  -7   5  409.60   10.22
   1   7  -5  379.12   13.95
  -2  -7   5  678.90   25.26
   2   7  -5  670.95   16.66
  -3  -7   5  223.68   10.03
   3   7  -5  199.92    5.97
  -4  -7   5  165.53    6.94
   4   7  -5  182.38    5.53
  -6  -7   5  243.01    7.51
   6   7  -5  246.22    7.31
  -7  -7   5  494.80   13.50
   7   7  -5  487.83   12.51
  -8  -7   5  230.22    6.48
   8   7  -5  207.03    9.67
  -9  -7   5  225.67    8.84
   9   7  -5  241.43    9.22
 -10  -7   5  455.80   16.94
  10   7  -5  462.59   12.56
 -11  -7   5  250.52    7.28
  11   7  -5  225.16    7.07
 -12  -7   5  577.04   15.08
  12   7  -5  598.87   22.51
 -13  -7   5  123.72    6.63
  13   7  -5  142.60    7.08
 -14  -7   5   48.97    5.57
  14   7  -5   54.11    3.41
 -15  -7   5   47.72    3.87
  15   7  -5   51.97    3.83
 -16  -7   5   10.19    3.40
  16   7  -5    9.86    4.61
 -17  -7   5   17.38    3.83
  17   7  -5   14.02    5.25
 -18  -7   5   10.69    4.14
  18   7  -5   12.03    6.35
 -19  -7   5    6.92    5.17
 -20  -7   5   16.94    6.56
  20   7  -5    2.89    4.23
 -21  -7   5   19.17    6.29
  21   7  -5   38.15   10.29
 -22  -7   5   24.41    5.08
  22   7  -5   15.38    4.22
 -15   6  -5   46.04    3.66
  14  -6   5  116.64    5.99
 -14   6  -5  107.73    5.54
 -13   6  -5   65.62    4.33
 -12   6  -5    9.86    1.77
 -11   6  -5  138.92    4.49
 -10   6  -5  208.72    8.32
   9  -6   5  134.85    5.89
  -9   6  -5  161.08    7.30
   8  -6   5  500.51   18.38
  -8   6  -5  455.49   16.46
   7  -6   5  800.68   19.77
  -7   6  -5  777.20   18.36
   6  -6   5  614.52   21.64
  -6   6  -5  603.31   21.37
   5  -6   5  870.32   29.23
  -5   6  -5  929.40   32.78
   4  -6   5 1029.83   34.41
  -4   6  -5  969.56   31.91
   3  -6   5  535.98   18.92
  -3   6  -5  540.04   20.80
   2  -6   5  221.42    8.98
  -2   6  -5  211.62    5.74
   1  -6   5   59.49    3.63
  -1   6  -5   53.32    3.55
   0  -6   5    1.73    1.28
   0   6  -5    0.37    1.44
  -1  -6   5   66.14    3.47
   1   6  -5   56.77    2.39
  -2  -6   5  218.79    6.63
   2   6  -5  200.87    7.61
  -3  -6   5  477.01   19.69
   3   6  -5  487.36   12.69
  -4  -6   5  956.21   33.88
   4   6  -5  920.27   30.68
  -6  -6   5  641.60   22.18
   6   6  -5  603.08   14.89
  -7  -6   5  791.36   28.70
   7   6  -5  786.58   19.31
  -8  -6   5  532.55   19.28
   8   6  -5  476.91   12.74
  -9  -6   5  134.66    6.30
   9   6  -5  153.24    8.23
 -10  -6   5  237.20    9.20
  10   6  -5  235.34   10.02
 -11  -6   5  122.53    4.53
  11   6  -5  137.80    8.35
 -12  -6   5   11.89    2.46
  12   6  -5   12.00    2.45
 -13  -6   5   86.58    4.78
  13   6  -5   72.57    4.39
 -14  -6   5  122.58    4.73
  14   6  -5  120.08    4.84
 -15  -6   5   64.43    4.09
  15   6  -5   57.38    5.14
 -16  -6   5  126.60    5.15
  16   6  -5  133.42    7.58
 -17  -6   5   96.67    4.86
  17   6  -5   91.60    6.75
 -18  -6   5  215.08    7.70
  18   6  -5  225.75   11.43
 -19  -6   5   13.71    5.83
  19   6  -5   18.38    5.32
 -20  -6   5   34.47   10.00
  20   6  -5   43.25    6.06
 -21  -6   5    7.27    3.91
  21   6  -5   11.40    6.95
 -22  -6   5   14.97    3.43
 -14   5  -5    0.01    1.96
  13  -5   5  493.98   17.08
 -12   5  -5    4.85    1.96
  11  -5   5  456.42   17.61
 -11   5  -5  450.83   18.38
  10  -5   5   58.11    3.57
 -10   5  -5   46.37    2.14
   9  -5   5  936.20   31.76
  -9   5  -5  982.77   24.41
   8  -5   5  181.95    7.92
  -8   5  -5  170.87    5.44
   7  -5   5  355.99   13.23
  -7   5  -5  369.85   14.75
   6  -5   5    7.53    1.37
  -6   5  -5    7.17    1.28
  -5   5  -5   73.55    2.63
   4  -5   5   77.58    2.86
  -4   5  -5   85.92    3.89
   3  -5   5  560.82   21.24
  -3   5  -5  680.56   24.23
  -2   5  -5   23.80    1.67
   1  -5   5 1323.93   44.24
  -1   5  -5 1307.60   31.62
   0  -5   5 1037.83   24.90
   0   5  -5 1110.90   38.54
  -1  -5   5 1385.14   46.37
   1   5  -5 1282.76   30.02
  -2  -5   5   17.34    1.74
   2   5  -5   25.20    1.65
  -3  -5   5  610.40   21.72
   3   5  -5  611.35   20.67
  -4  -5   5   75.32    4.92
   4   5  -5   66.56    3.38
  -5  -5   5   75.45    4.78
  -6  -5   5   10.22    1.47
   6   5  -5    8.02    2.35
  -7  -5   5  363.58    9.96
   7   5  -5  385.01   10.72
  -8  -5   5  185.47    6.09
   8   5  -5  168.41    5.73
  -9  -5   5 1013.57   25.49
   9   5  -5 1053.75   36.34
 -10  -5   5   61.18    3.07
  10   5  -5   40.74    3.61
 -11  -5   5  501.11   19.15
  11   5  -5  487.00   13.51
 -12  -5   5    6.23    2.22
  12   5  -5    6.33    2.04
 -13  -5   5  494.19   13.57
  13   5  -5  542.09   14.71
 -14  -5   5    0.86    2.06
  14   5  -5   -0.33    3.30
 -15  -5   5  180.93    6.00
  15   5  -5  196.30    8.65
 -16  -5   5    5.12    2.53
  16   5  -5    5.30    3.11
 -17  -5   5    1.94    2.66
  17   5  -5    2.82    4.78
 -18  -5   5   10.49    3.99
  18   5  -5    1.12    5.31
 -19  -5   5   39.86    5.94
  19   5  -5   44.04    5.15
 -20  -5   5    4.50    3.77
  20   5  -5   -8.10    7.35
 -21  -5   5   31.99    5.37
  21   5  -5   17.57    8.10
 -22  -5   5    5.67    4.76
 -23  -5   5   35.96    8.49
 -13   4  -5   80.30    3.54
 -12   4  -5  128.33    5.73
 -11   4  -5   17.28    1.93
 -10   4  -5   60.59    3.40
   9  -4   5  419.42   14.51
  -9   4  -5  438.43   16.51
  -8   4  -5   24.05    2.01
   7  -4   5 1942.10   64.86
  -7   4  -5 1995.48   67.94
   6  -4   5  202.69    8.61
  -6   4  -5  189.68    5.21
   5  -4   5 2809.57   87.86
  -5   4  -5 2963.14   92.81
   4  -4   5  123.85    5.47
  -4   4  -5  120.48    5.05
   3  -4   5  760.56   24.65
   2  -4   5  262.55   10.38
  -2   4  -5  261.90    6.91
   1  -4   5  325.13    8.53
  -1   4  -5  302.89    8.38
   0  -4   5    0.59    1.32
   0   4  -5   -1.44    1.31
  -1  -4   5  310.37   11.92
   1   4  -5  289.32    7.61
  -2  -4   5  252.54   10.42
   2   4  -5  252.28    6.68
  -3  -4   5  758.17   18.13
   3   4  -5  686.19   23.82
  -4  -4   5  121.76    4.00
   4   4  -5  120.28    5.44
   5   4  -5 3151.25  103.30
  -6  -4   5  188.27    8.33
   6   4  -5  186.08    7.47
  -7  -4   5 1979.32   45.39
   7   4  -5 2021.66   66.54
  -8  -4   5   29.99    1.94
   8   4  -5   26.11    2.85
  -9  -4   5  454.06   11.67
   9   4  -5  453.34   17.67
 -10  -4   5   63.87    3.05
  10   4  -5   62.63    4.03
 -11  -4   5   17.21    2.26
  11   4  -5   19.69    2.20
 -12  -4   5  144.26    4.94
  12   4  -5  146.98    6.61
 -13  -4   5   96.54    3.60
  13   4  -5   81.90    3.50
 -14  -4   5   22.65    3.68
  14   4  -5   21.75    2.33
 -15  -4   5  309.84    8.81
  15   4  -5  289.33    9.07
 -16  -4   5   12.98    3.19
  16   4  -5   15.43    3.07
 -17  -4   5  339.75   14.23
  17   4  -5  303.54   15.61
 -18  -4   5    5.22    3.78
  18   4  -5   -0.12    5.24
 -19  -4   5  109.23    7.41
  19   4  -5   99.54    8.19
 -20  -4   5    6.84    4.88
  20   4  -5    1.93    6.03
 -21  -4   5   36.61    8.94
  21   4  -5   54.46    6.06
 -22  -4   5    0.92    7.97
  22   4  -5   -1.24    7.51
  23   4  -5   -4.33    4.65
 -11   3  -5  343.46   12.66
 -10   3  -5    3.32    1.22
   9  -3   5  503.65   17.47
  -9   3  -5  541.99   19.21
   8  -3   5   52.53    2.82
  -8   3  -5   50.97    3.04
   7  -3   5  347.16   13.67
  -7   3  -5  342.27   13.01
   6  -3   5  132.66    5.55
  -6   3  -5  115.17    3.34
   5  -3   5  299.55   11.31
  -5   3  -5  341.13    9.05
   4  -3   5  299.72   11.56
  -4   3  -5  311.53    7.94
   3  -3   5  831.33   29.04
  -3   3  -5  769.51   28.42
   2  -3   5  643.65   22.62
  -2   3  -5  685.32   16.15
   1  -3   5 1491.29   33.66
  -1   3  -5 1321.58   31.39
   0  -3   5  704.20   17.10
   0   3  -5  689.54   23.82
  -1  -3   5 1453.95   34.28
   1   3  -5 1294.72   42.27
  -2  -3   5  656.94   15.56
   2   3  -5  646.71   15.72
  -3  -3   5  790.82   29.06
   3   3  -5  703.17   23.11
  -4  -3   5  314.27    8.72
   4   3  -5  312.88   11.31
   5   3  -5  325.10    9.24
  -6  -3   5  102.25    3.53
   6   3  -5  107.36    4.84
  -7  -3   5  352.70    9.35
   7   3  -5  359.52    9.58
  -8  -3   5   58.34    3.68
   8   3  -5   52.51    2.30
  -9  -3   5  547.84   19.21
   9   3  -5  537.58   13.53
 -10  -3   5    6.36    1.47
  10   3  -5    3.67    1.61
 -11  -3   5  419.82   11.30
  11   3  -5  376.80   10.66
 -12  -3   5   33.63    2.53
  12   3  -5   30.98    2.49
 -13  -3   5  412.80   15.66
  13   3  -5  390.32   14.07
 -14  -3   5   49.51    2.78
  14   3  -5   58.76    3.71
 -15  -3   5   91.74    5.28
 -16  -3   5    3.48    2.89
  16   3  -5    7.90    3.99
 -17  -3   5    1.35    3.34
  17   3  -5    9.38    3.27
 -18  -3   5   12.16    2.78
  18   3  -5   15.47    3.89
 -19  -3   5   21.41    4.22
  19   3  -5   18.71    4.43
 -20  -3   5    7.25    5.83
  20   3  -5    3.44    6.62
 -21  -3   5   66.52    4.95
  21   3  -5   72.80    8.56
 -22  -3   5   19.11    6.84
  22   3  -5   20.90   11.04
 -23  -3   5   56.34   11.05
  23   3  -5   60.14    7.09
  -9   2  -5  110.97    4.33
   7  -2   5  621.73   21.76
  -7   2  -5  594.47   20.80
   6  -2   5  630.58   21.50
  -6   2  -5  645.50   15.99
   5  -2   5  298.52    7.83
  -5   2  -5  336.60   13.01
   4  -2   5 1483.69   48.84
  -4   2  -5 1451.36   47.46
   3  -2   5  513.19   18.58
  -3   2  -5  488.16   12.49
   2  -2   5  532.43   18.20
  -2   2  -5  556.41   20.31
   1  -2   5  195.39    5.51
  -1   2  -5  213.41    8.58
   0  -2   5    0.52    1.50
   0   2  -5    0.52    0.92
  -1  -2   5  207.43    5.58
   1   2  -5  208.63    8.04
  -2  -2   5  532.53   13.12
   2   2  -5  546.68   14.03
  -3  -2   5  534.29   13.30
   3   2  -5  479.77   11.67
  -4  -2   5 1488.09   50.70
   4   2  -5 1427.20   33.83
   5   2  -5  297.61   10.56
  -6  -2   5  646.74   15.93
   6   2  -5  631.14   22.32
  -7  -2   5  594.77   14.94
   7   2  -5  624.74   22.03
  -8  -2   5  187.63    5.21
   8   2  -5  169.25    7.08
  -9  -2   5  123.29    4.23
   9   2  -5  103.24    3.94
 -10  -2   5   94.75    3.63
  10   2  -5  126.33    5.96
 -11  -2   5    5.54    2.36
  11   2  -5    5.43    2.95
 -12  -2   5   15.87    1.99
  12   2  -5   13.18    1.87
 -13  -2   5   32.74    2.37
  13   2  -5   25.96    2.27
 -14  -2   5  488.08   13.07
  14   2  -5  484.28   12.92
 -15  -2   5   45.86    2.88
  15   2  -5   40.68    2.72
 -16  -2   5  241.01   10.81
 -17  -2   5   85.71    4.46
  17   2  -5   96.28    6.19
 -18  -2   5   51.10    3.63
  18   2  -5   61.41    4.42
 -19  -2   5   52.64    6.53
  19   2  -5   47.55    4.55
 -20  -2   5   68.40    5.58
 -21  -2   5   -2.76    5.28
  21   2  -5   -1.51    7.58
 -22  -2   5    3.28    5.41
  22   2  -5   13.04    8.15
   8  -1   5  233.47    9.51
   6  -1   5   22.42    1.31
  -6   1  -5   21.13    1.53
   5  -1   5  188.88    7.22
   4  -1   5  552.10   18.05
  -4   1  -5  547.14   20.85
   3  -1   5   36.04    2.49
  -3   1  -5   41.40    2.52
   2  -1   5 3841.06   88.19
  -2   1  -5 3470.04   78.78
   1  -1   5  739.09   17.33
  -1   1  -5  688.01   25.60
   0  -1   5 3566.02   82.65
   0   1  -5 3770.95  123.19
  -1  -1   5  732.34   17.57
   1   1  -5  703.01   17.96
  -2  -1   5 3937.09  125.66
   2   1  -5 3683.56   81.47
  -3  -1   5   40.89    2.68
   3   1  -5   38.37    1.97
  -4  -1   5  525.38   17.27
   4   1  -5  521.68   17.83
   5   1  -5  171.30    6.85
  -6  -1   5   21.90    1.73
   6   1  -5   19.67    2.40
  -7  -1   5  169.89    4.88
   7   1  -5  182.58    7.04
  -8  -1   5  245.07    6.91
   8   1  -5  229.47    6.25
  -9  -1   5  427.59   11.11
   9   1  -5  396.92   14.59
 -10  -1   5 1339.20   46.76
  10   1  -5 1365.69   31.98
 -11  -1   5  533.29   13.79
  11   1  -5  564.12   14.91
 -12  -1   5 1144.11   27.04
  12   1  -5 1217.57   29.43
 -13  -1   5   36.29    2.75
  13   1  -5   23.66    2.52
 -14  -1   5  411.07   16.71
  14   1  -5  362.90   15.27
 -15  -1   5  165.14    7.56
 -16  -1   5   52.41    3.31
  16   1  -5   48.48    5.21
 -17  -1   5    3.71    2.55
 -18  -1   5    4.17    3.81
  18   1  -5    4.50    3.66
 -19  -1   5   57.22    4.71
  19   1  -5   47.59    4.65
 -20  -1   5   93.73    5.81
  20   1  -5   89.56    8.10
 -21  -1   5   27.39    5.04
 -22  -1   5   70.16    6.17
  22   1  -5   80.29    9.34
 -23  -1   5    5.74    5.63
   8   0   5  893.23   30.80
   7   0   5    1.76    0.83
   6   0   5  533.45   13.27
   5   0   5    2.30    1.06
  -5   0  -5    1.96    1.08
   4   0   5 1533.38   36.60
  -4   0  -5 1423.32   46.48
   3   0   5    2.60    1.37
   2   0   5  499.76   12.51
  -2   0  -5  484.36   18.00
   1   0   5    0.59    1.09
   0   0   5    2.14    0.91
   0   0  -5    0.69    1.41
  -1   0   5    2.66    1.01
   1   0  -5    1.87    1.50
  -2   0   5  517.28   14.23
   2   0  -5  487.14   17.17
  -3   0   5    2.75    1.12
   3   0  -5    1.63    1.21
  -4   0   5 1534.39   36.02
   4   0  -5 1414.12   33.14
  -5   0   5    4.02    2.13
   5   0  -5    3.07    1.37
  -6   0   5  523.31   19.77
   6   0  -5  465.58   18.55
  -7   0   5    2.10    1.17
   7   0  -5    1.04    1.31
  -8   0   5  889.26   21.49
   8   0  -5  979.48   31.92
  -9   0   5    3.47    1.61
   9   0  -5    3.25    1.64
 -10   0   5  615.88   16.41
  10   0  -5  689.74   17.82
 -11   0   5    5.27    1.83
  11   0  -5    1.71    1.81
 -12   0   5  453.58   17.61
  12   0  -5  440.50   17.36
 -13   0   5    1.67    1.64
  13   0  -5   -1.25    2.65
 -14   0   5  104.03    4.26
  14   0  -5   77.91    3.48
 -15   0   5   -2.04    2.27
  15   0  -5   -1.35    3.34
 -16   0   5   94.16    5.55
 -17   0   5    1.01    2.01
 -18   0   5  178.42    6.35
  18   0  -5  187.75    9.35
 -19   0   5    0.52    3.81
  19   0  -5   -3.17    6.23
 -20   0   5   77.78    5.05
  20   0  -5   58.60    5.64
 -21   0   5    1.96    4.98
  21   0  -5    1.61    5.79
 -22   0   5   35.79    7.96
  22   0  -5   35.10   10.45
 -23   0   5   -1.77    4.75
  23   0  -5   -6.20    7.89
   8   1   5  227.65    8.99
   7   1   5  176.38    8.03
   6   1   5   22.69    1.73
   5   1   5  176.03    6.71
   4   1   5  568.78   14.22
  -4  -1  -5  524.31   17.72
   3   1   5   26.68    1.53
   2   1   5 3673.52   81.83
   1   1   5  794.16   19.99
  -1  -1  -5  758.98   18.64
   0   1   5 3405.87   77.31
   0  -1  -5 3290.10  102.12
  -1   1   5  780.10   18.56
   1  -1  -5  768.14   18.12
  -2   1   5 3613.87   82.25
  -3   1   5   28.98    1.57
  -4   1   5  533.14   13.07
   4  -1  -5  514.01   17.30
  -5   1   5  192.84    7.86
   5  -1  -5  163.22    4.79
   6  -1  -5   22.06    2.50
  -7   1   5  169.25    5.17
   7  -1  -5  168.45    5.43
  -8   1   5  224.17    6.25
   8  -1  -5  221.48    6.48
  -9   1   5  463.41   11.25
   9  -1  -5  452.18   11.25
 -10   1   5 1360.38   43.99
  10  -1  -5 1351.13   45.66
 -11   1   5  592.34   14.85
  11  -1  -5  615.11   16.23
 -12   1   5 1068.17   26.44
  12  -1  -5 1118.99   38.40
 -13   1   5   33.24    2.68
  13  -1  -5   24.45    2.48
 -14   1   5  414.36   15.48
  14  -1  -5  379.26   15.60
 -15   1   5  178.44    6.03
  15  -1  -5  185.66    6.36
 -16   1   5   46.50    3.07
 -17   1   5    1.83    2.01
 -18   1   5    5.48    4.72
  18  -1  -5    1.90    3.70
 -19   1   5   66.50    6.23
  19  -1  -5   59.77    4.72
 -20   1   5   97.39    7.87
  20  -1  -5   93.04    5.76
 -21   1   5   31.52    5.25
  21  -1  -5   38.67   10.32
 -22   1   5   86.35    5.34
 -23   1   5    0.58    8.82
  23  -1  -5    5.70    4.20
   9   2   5  125.13    5.02
   8   2   5  185.59    7.20
   7   2   5  602.77   15.13
   6   2   5  629.86   21.60
   5   2   5  305.86   11.96
   4   2   5 1408.88   32.47
   3   2   5  553.41   13.54
  -3  -2  -5  502.77   17.40
   2   2   5  481.07   11.76
  -2  -2  -5  515.66   18.06
   1   2   5  214.41    5.96
  -1  -2  -5  231.47    6.43
   0   2   5    0.79    1.06
   0  -2  -5    1.50    1.44
  -1   2   5  210.73    5.94
   1  -2  -5  237.63    9.08
  -2   2   5  487.05   12.22
   2  -2  -5  604.13   20.90
  -3   2   5  552.53   13.41
   3  -2  -5  526.82   19.07
  -4   2   5 1404.22   32.91
   4  -2  -5 1329.83   42.73
  -5   2   5  299.87   10.61
   5  -2  -5  339.36   12.20
  -7   2   5  606.14   15.46
   7  -2  -5  626.36   22.91
  -8   2   5  182.09    5.07
   8  -2  -5  164.69    5.11
  -9   2   5  118.14    3.97
   9  -2  -5  110.41    4.07
 -10   2   5   87.05    3.44
  10  -2  -5  113.06    3.96
 -11   2   5    8.55    1.65
  11  -2  -5   12.98    2.66
 -12   2   5   15.43    2.14
  12  -2  -5   16.35    2.09
 -13   2   5   34.90    2.84
  13  -2  -5   30.71    3.48
 -14   2   5  479.28   18.23
  14  -2  -5  496.14   18.48
 -15   2   5   51.78    3.07
  15  -2  -5   45.09    3.18
 -16   2   5  234.72    6.74
  16  -2  -5  231.19   11.21
 -17   2   5   86.55    5.09
 -18   2   5   55.43    4.71
  18  -2  -5   50.89    5.54
 -19   2   5   54.33    4.03
  19  -2  -5   55.22    6.75
 -20   2   5   69.39    4.55
  20  -2  -5   85.76    8.51
 -21   2   5    8.22    4.88
  21  -2  -5    0.82    7.27
 -22   2   5    7.77    8.72
  22  -2  -5    7.99    6.50
 -23   2   5    3.24    5.35
   8   3   5   62.95    2.98
   7   3   5  325.86   11.87
   6   3   5  119.71    3.67
  -6  -3  -5  116.57    5.17
   5   3   5  292.96    7.56
   4   3   5  279.89   10.49
   3   3   5  818.96   19.23
  -3  -3  -5  780.46   19.72
   2   3   5  572.51   14.22
  -2  -3  -5  616.70   15.44
   1   3   5 1436.34   47.58
  -1  -3  -5 1319.58   30.67
   0   3   5  628.81   15.50
   0  -3  -5  639.00   23.21
  -1   3   5 1449.64   33.43
   1  -3  -5 1279.66   40.83
  -2   3   5  565.76   19.79
   2  -3  -5  607.06   14.26
  -3   3   5  825.51   20.31
   3  -3  -5  771.57   18.52
  -4   3   5  272.71   10.36
   4  -3  -5  282.74    7.96
  -5   3   5  288.10    8.32
   5  -3  -5  304.65    7.89
  -7   3   5  312.84    8.25
   7  -3  -5  342.09    9.20
  -8   3   5   56.02    2.48
   8  -3  -5   66.72    2.76
  -9   3   5  550.17   14.56
   9  -3  -5  544.72   14.62
 -10   3   5    5.17    1.64
  10  -3  -5    2.23    2.17
 -11   3   5  426.14   10.95
  11  -3  -5  385.97   10.89
 -12   3   5   22.68    2.12
  12  -3  -5   22.31    2.45
 -13   3   5  434.99   10.78
  13  -3  -5  410.41   14.65
 -14   3   5   50.86    3.01
  14  -3  -5   39.89    2.91
 -15   3   5   99.63    4.06
  15  -3  -5  114.80    6.50
 -16   3   5   -0.42    2.62
  16  -3  -5   -1.22    3.93
 -17   3   5    1.96    2.52
  17  -3  -5    0.00    4.37
 -18   3   5   16.82    3.41
  18  -3  -5   11.08    4.82
 -19   3   5   18.32    3.86
  19  -3  -5   24.49    7.18
 -20   3   5    2.36    4.63
  20  -3  -5    5.34    8.27
 -21   3   5   66.27    5.73
  21  -3  -5   83.40   10.59
 -22   3   5   28.65    5.66
 -23   3   5   58.59    4.50
  23  -3  -5   38.81    7.81
  10   4   5   64.56    2.92
   9   4   5  389.35   14.13
   8   4   5   33.57    2.59
   7   4   5 1910.30   63.95
   6   4   5  220.52    6.10
  -6  -4  -5  236.14    6.63
   5   4   5 3053.61   69.02
  -5  -4  -5 3246.03  106.18
  -3  -4  -5  754.93   18.88
   2   4   5  270.64   11.24
  -2  -4  -5  268.51    7.43
   1   4   5  301.16    8.43
  -1  -4  -5  298.63   11.21
   0   4   5   -0.50    1.06
   0  -4  -5    0.78    1.12
  -1   4   5  299.01    7.73
   1  -4  -5  292.36    7.74
  -2   4   5  251.74    7.18
   2  -4  -5  263.80   10.06
  -3   4   5  771.01   19.63
   3  -4  -5  724.55   17.85
  -4   4   5  105.63    3.60
   4  -4  -5  115.63    3.90
  -5   4   5 2806.49   63.35
   5  -4  -5 3001.68   67.60
  -7   4   5 1810.06   42.90
   7  -4  -5 1909.87   44.43
  -8   4   5   40.22    2.04
   8  -4  -5   37.14    2.26
  -9   4   5  407.69   11.25
   9  -4  -5  440.48   12.61
 -10   4   5   69.18    2.73
  10  -4  -5   67.70    4.49
 -11   4   5   12.61    1.54
  11  -4  -5   16.42    1.81
 -12   4   5  125.36    4.14
  12  -4  -5  119.73    7.61
 -13   4   5  102.21    5.41
  13  -4  -5  104.00    5.67
 -14   4   5   18.29    1.81
  14  -4  -5   16.59    3.86
 -15   4   5  329.50    9.07
  15  -4  -5  296.52   13.11
 -16   4   5   19.56    2.81
  16  -4  -5   23.54    3.32
 -17   4   5  374.49   14.18
  17  -4  -5  363.64   10.30
 -18   4   5    5.66    3.47
  18  -4  -5    6.43    5.02
 -19   4   5  126.41    6.72
 -20   4   5    5.51    4.50
  20  -4  -5    3.97    7.15
 -21   4   5   59.38    5.47
  21  -4  -5   52.20    5.90
 -22   4   5   -0.69    4.56
  22  -4  -5    2.03    9.01
 -23   4   5   -0.69    4.94
  23  -4  -5    3.11   10.85
  11   5   5  423.32   13.99
  -9  -5  -5  993.24   33.57
   8   5   5  177.31    7.41
  -8  -5  -5  149.16    6.65
   7   5   5  361.19   13.11
  -7  -5  -5  394.55   14.89
   6   5   5   13.51    2.19
  -6  -5  -5   13.01    2.12
   5   5   5   77.96    3.90
  -5  -5  -5   69.84    3.27
  -4  -5  -5   86.39    4.82
   3   5   5  664.74   22.91
  -3  -5  -5  654.04   24.72
   2   5   5   22.12    2.35
   1   5   5 1313.11   30.81
  -1  -5  -5 1295.93   44.61
   0   5   5 1120.55   37.10
   0  -5  -5 1162.36   27.54
  -1   5   5 1300.50   30.18
   1  -5  -5 1281.17   29.98
  -2   5   5   21.13    2.36
   2  -5  -5   34.61    2.56
  -3   5   5  620.75   15.04
   3  -5  -5  639.54   21.66
  -4   5   5   86.69    4.45
   4  -5  -5   79.64    4.52
  -5   5   5   61.41    2.42
   5  -5  -5   64.49    3.43
  -7   5   5  347.16    9.97
   7  -5  -5  394.51   11.02
  -8   5   5  171.31    5.27
   8  -5  -5  160.58    5.25
  -9   5   5  991.42   25.13
   9  -5  -5 1030.65   25.67
 -10   5   5   56.33    2.37
 -11   5   5  457.37   11.57
  11  -5  -5  470.71   19.80
 -12   5   5    8.17    1.84
  12  -5  -5    6.68    2.23
 -13   5   5  494.37   12.75
  13  -5  -5  529.90   21.54
 -14   5   5    1.01    2.30
  14  -5  -5    0.04    3.99
 -15   5   5  199.97    6.13
  15  -5  -5  188.24    9.56
 -16   5   5    7.96    2.96
  16  -5  -5   10.06    3.21
 -17   5   5    1.63    3.15
  17  -5  -5    0.27    3.53
 -18   5   5    6.55    3.51
  18  -5  -5    3.67    5.86
 -19   5   5   43.23    4.26
  19  -5  -5   40.38    6.35
 -20   5   5    3.57    3.90
 -21   5   5   26.49    5.24
  21  -5  -5   39.83    5.54
 -22   5   5    9.21    6.19
  22  -5  -5    7.11    8.79
 -23   5   5   59.41   10.87
  23  -5  -5   48.05    6.88
  12   6   5   12.26    1.05
  11   6   5  104.80    4.81
  10   6   5  214.63    8.66
   9   6   5  110.35    4.03
  -7  -6  -5  734.11   25.80
   6   6   5  650.54   24.62
  -6  -6  -5  649.56   22.12
  -5  -6  -5  885.91   21.73
   4   6   5 1040.52   38.86
   3   6   5  480.23   19.23
  -3  -6  -5  495.99   13.33
   2   6   5  213.52    8.79
  -2  -6  -5  216.07    8.12
   1   6   5   61.98    3.17
  -1  -6  -5   55.97    2.46
   0   6   5   -1.30    1.93
   0  -6  -5    1.42    1.97
  -1   6   5   67.21    2.46
   1  -6  -5   54.38    2.60
  -2   6   5  223.57    6.46
   2  -6  -5  225.24    8.95
  -3   6   5  452.27   11.73
   3  -6  -5  495.23   19.20
  -4   6   5  967.65   23.08
  -5   6   5  778.12   18.92
   5  -6  -5  849.63   28.70
  -6   6   5  647.49   22.38
   6  -6  -5  619.12   21.82
  -7   6   5  728.71   18.31
   7  -6  -5  733.71   26.26
  -8   6   5  515.82   13.05
   8  -6  -5  474.40   12.89
  -9   6   5  113.36    4.02
   9  -6  -5  135.58    4.65
 -10   6   5  235.47    7.14
  10  -6  -5  227.48    6.86
 -11   6   5  120.20    4.42
  11  -6  -5  119.55    7.57
 -12   6   5   14.89    2.20
  12  -6  -5   13.25    2.58
 -13   6   5   88.61    3.90
  13  -6  -5   71.31    5.09
 -14   6   5  125.79    4.26
  14  -6  -5  122.56    6.68
 -15   6   5   61.87    3.31
 -16   6   5  141.54    5.27
 -17   6   5   98.98    4.59
  17  -6  -5   76.33    4.82
 -18   6   5  258.19    8.45
  18  -6  -5  224.39    8.09
 -19   6   5   16.00    4.23
 -20   6   5   36.77    4.32
  20  -6  -5   56.69    7.84
 -21   6   5   14.51    5.12
  21  -6  -5    2.10    9.28
 -22   6   5   15.25    4.30
  13   7   5  104.58    3.31
  12   7   5  528.98   18.54
  11   7   5  218.50    9.57
  10   7   5  437.77   15.34
   9   7   5  199.79    6.45
  -9  -7  -5  213.77    8.98
   8   7   5  224.66    9.30
  -8  -7  -5  233.74    9.73
   7   7   5  472.04   17.30
  -7  -7  -5  474.65   11.93
   5   7   5  117.39    5.18
  -5  -7  -5  113.32    4.03
   4   7   5  183.92    7.44
  -4  -7  -5  210.97    6.42
   3   7   5  249.30    6.92
  -3  -7  -5  201.81    8.20
   2   7   5  686.24   16.38
  -2  -7  -5  695.53   25.23
   1   7   5  406.19   10.52
  -1  -7  -5  394.56   16.46
   0   7   5  403.57   14.30
   0  -7  -5  352.12   14.49
  -1   7   5  405.13   10.53
   1  -7  -5  388.36   14.75
  -2   7   5  653.89   22.78
   2  -7  -5  691.15   17.47
  -3   7   5  240.82    9.07
   3  -7  -5  220.82    8.46
  -4   7   5  192.58    6.09
   4  -7  -5  209.84   10.07
  -5   7   5  111.04    5.41
   5  -7  -5   96.67    4.76
  -6   7   5  242.03   10.10
   6  -7  -5  250.88    7.35
  -7   7   5  439.19   17.89
  -8   7   5  235.67    6.74
   8  -7  -5  230.68    9.56
  -9   7   5  216.52    5.84
   9  -7  -5  229.05    8.75
 -10   7   5  487.24   17.87
  10  -7  -5  472.55   18.15
 -11   7   5  249.82    7.81
  11  -7  -5  232.99    7.87
 -12   7   5  606.67   15.33
  12  -7  -5  613.19   15.73
 -13   7   5  127.00    4.65
  13  -7  -5  134.17    5.47
 -14   7   5   50.43    3.24
  14  -7  -5   48.84    3.50
 -15   7   5   49.03    4.68
  15  -7  -5   52.40    5.81
 -16   7   5   10.56    2.65
  16  -7  -5   15.25    5.76
 -17   7   5   15.97    3.74
  17  -7  -5   11.33    6.55
 -18   7   5   15.13    3.71
  18  -7  -5   16.36    6.88
 -19   7   5    8.95    4.03
  19  -7  -5    6.09    7.17
 -20   7   5   11.56    1.86
  20  -7  -5   -0.35    4.37
 -21   7   5   18.71    5.34
  21  -7  -5   25.93    8.40
 -22   7   5   32.39    7.09
  14   8   5  157.83    6.32
  13   8   5    1.19    2.63
  12   8   5   22.35    3.02
  11   8   5    1.87    2.59
 -11  -8  -5    3.14    3.08
  10   8   5  269.01    8.15
 -10  -8  -5  260.13   10.59
   9   8   5    0.20    1.57
  -9  -8  -5    0.49    2.95
   8   8   5  314.53   14.22
  -8  -8  -5  340.41   14.20
   7   8   5  181.24    5.24
  -7  -8  -5  190.67    9.33
   6   8   5 1081.42   37.78
   5   8   5   41.50    2.25
  -5  -8  -5   43.73    3.51
   4   8   5  550.02   14.38
  -3  -8  -5   47.98    2.52
   2   8   5  277.66    8.02
  -2  -8  -5  278.99    8.10
   1   8   5   32.27    2.04
  -1  -8  -5   34.68    3.32
   0   8   5   -0.47    2.04
   0  -8  -5    1.05    2.78
  -1   8   5   29.76    2.63
   1  -8  -5   33.47    3.47
   2  -8  -5  264.67    7.84
  -3   8   5   46.04    2.29
   3  -8  -5   50.31    3.94
  -4   8   5  513.10   13.01
   4  -8  -5  557.30   19.97
  -5   8   5   43.78    3.07
   5  -8  -5   41.00    3.21
  -6   8   5   90.74   11.57
   6  -8  -5 1034.60   26.26
  -7   8   5  183.42    5.89
   7  -8  -5   -6.76    2.65
  -8   8   5  314.33    9.47
   8  -8  -5  337.73   10.15
  -9   8   5    0.47    1.83
   9  -8  -5    0.19    2.14
 -10   8   5  285.03    8.86
  10  -8  -5  258.03    8.48
 -11   8   5    1.41    1.68
  11  -8  -5    1.67    3.57
 -12   8   5   26.36    2.33
  12  -8  -5   28.80    2.66
 -13   8   5    2.00    2.37
  13  -8  -5   -0.96    2.82
 -14   8   5  207.12    9.83
  14  -8  -5  225.31   10.40
 -15   8   5   40.68    4.58
  15  -8  -5   41.85    5.45
 -16   8   5  194.70    6.50
  16  -8  -5  190.93    6.89
 -17   8   5   28.90    3.34
  17  -8  -5   20.82    6.50
 -18   8   5   75.21    7.40
  18  -8  -5   97.37    8.78
 -19   8   5    3.37    4.20
  19  -8  -5    0.95    9.86
 -20   8   5   78.17    5.50
 -21   8   5   15.70    9.33
  21  -8  -5   18.75    7.15
  15   9   5   65.03    3.80
  14   9   5   21.49    3.74
  13   9   5  170.54    8.17
 -12  -9  -5  262.70   12.28
  10   9   5  448.89   17.28
 -10  -9  -5  428.27   16.75
   8   9   5  220.88    9.77
   7   9   5   57.16    4.52
  -7  -9  -5   57.77    4.22
  -6  -9  -5  103.01    4.43
  -5  -9  -5   24.31    2.30
   4   9   5   42.14    3.28
  -4  -9  -5   41.25    3.99
   3   9   5  147.85    4.78
  -3  -9  -5  153.55    5.09
   2   9   5  720.32   24.15
  -2  -9  -5  752.50   26.80
   1   9   5  228.45    8.53
  -1  -9  -5  237.32   10.19
   0   9   5 2080.20   66.53
   0  -9  -5 1938.23   64.62
  -1   9   5  222.63    9.47
   1  -9  -5  233.48    7.09
  -2   9   5  710.92   17.46
  -3   9   5  153.48    6.61
   3  -9  -5  149.03    4.86
  -4   9   5   38.50    3.45
   4  -9  -5   35.96    2.73
  -5   9   5   26.51    3.43
   5  -9  -5   23.93    2.52
   6  -9  -5  112.48    4.17
  -7   9   5   60.93    2.63
  -8   9   5  207.64    6.27
   8  -9  -5  187.93    6.26
  -9   9   5   41.29    2.37
   9  -9  -5   33.24    2.68
 -10   9   5  505.58   14.02
  10  -9  -5  465.09   12.78
 -11   9   5   47.29    2.95
  11  -9  -5   44.20    3.35
 -12   9   5  357.09   10.28
  12  -9  -5  326.67   15.79
 -13   9   5  182.85    6.33
  13  -9  -5  171.47    6.55
 -14   9   5   28.57    4.33
  14  -9  -5   20.58    4.99
 -15   9   5   92.39    4.94
  15  -9  -5   86.48    5.18
 -16   9   5    7.12    3.48
  16  -9  -5    2.76    6.91
 -17   9   5    0.07    4.07
  17  -9  -5   11.89    8.25
 -18   9   5   38.97    4.13
 -19   9   5   19.01    4.94
  19  -9  -5   11.51   10.61
 -20   9   5   45.88    5.51
  20  -9  -5   41.46    6.36
  16  10   5   40.87    3.58
  15  10   5   57.46    5.28
  14  10   5   55.48    4.26
 -13 -10  -5   18.13    5.61
  12  10   5   42.01    4.72
  11  10   5    0.42    2.99
 -11 -10  -5    1.15    4.14
  10  10   5  130.37    6.35
 -10 -10  -5  131.68    5.40
   9  10   5   93.05    5.87
   8  10   5  302.89    8.39
  -8 -10  -5  296.56   11.38
   7  10   5  401.61   14.51
  -7 -10  -5  432.83   16.81
   6  10   5  305.25   12.03
  -6 -10  -5  233.02   10.45
   5  10   5  265.45   11.33
   4  10   5  496.57   17.92
  -4 -10  -5  509.39   13.25
   3  10   5  407.14   11.34
  -3 -10  -5  413.99   10.72
   2  10   5  355.95   13.82
   1  10   5   62.98    4.75
  -1 -10  -5   78.98    5.09
   0  10   5    0.40    3.09
   0 -10  -5   -3.43    3.02
  -1  10   5   58.36    2.88
   1 -10  -5   77.73    5.07
  -2  10   5  322.38    8.91
  -3  10   5  403.50   10.76
   3 -10  -5  413.27   11.57
  -4  10   5  460.62   12.25
   4 -10  -5  496.01   13.17
  -5  10   5  252.25    7.63
   5 -10  -5  264.75    7.83
   6 -10  -5  239.18    7.57
  -7  10   5  404.05   16.43
   7 -10  -5  420.74   18.45
  -8  10   5  291.78    8.17
   8 -10  -5  296.39    8.65
  -9  10   5   99.96    3.81
   9 -10  -5   89.31    4.13
 -10  10   5  140.66    6.75
  10 -10  -5  136.62    7.66
 -11  10   5    0.81    2.39
  11 -10  -5   -2.16    2.92
 -12  10   5   50.99    3.50
  12 -10  -5   56.74    4.02
 -13  10   5   20.02    4.50
  13 -10  -5   31.56    3.11
 -14  10   5   75.01    4.39
  14 -10  -5   64.90    4.49
 -15  10   5  102.82    4.99
  15 -10  -5  106.75    5.27
 -16  10   5   75.63    4.86
  16 -10  -5   73.96    5.79
 -17  10   5   79.94    8.13
  17 -10  -5   85.05    6.15
 -18  10   5  257.31    8.35
  18 -10  -5  244.03   12.26
 -19  10   5   97.63    6.13
  19 -10  -5  110.74    6.59
  16  11   5    0.12    4.63
  15  11   5   57.26    6.46
  14  11   5    8.69    5.08
  13  11   5   66.75    4.72
  11  11   5  185.07   10.51
  10  11   5   21.13    4.27
   9  11   5  310.17   13.61
  -9 -11  -5  290.15   12.65
   8  11   5   14.61    4.52
  -8 -11  -5    6.79    4.79
   7  11   5   67.83    3.68
  -7 -11  -5   56.80    4.37
  -6 -11  -5   61.28    3.55
   5  11   5  103.17    4.32
  -5 -11  -5  116.27    6.06
   4  11   5  132.02    5.04
   3  11   5  346.80   14.48
  -3 -11  -5  351.45   15.01
   2  11   5  304.13   12.29
  -2 -11  -5  328.36   13.64
   1  11   5  692.65   17.28
  -1 -11  -5  694.69   17.41
   0  11   5  368.63   13.87
   0 -11  -5  394.79   14.33
   1 -11  -5  702.49   17.11
  -2  11   5  306.55    8.51
   2 -11  -5  347.35   14.72
  -3  11   5  338.73    9.25
   3 -11  -5  376.53   10.33
  -4  11   5  107.93    5.96
   4 -11  -5  102.81    5.35
   5 -11  -5  106.97    4.42
  -6  11   5   54.47    3.43
   6 -11  -5   56.43    3.50
   7 -11  -5   48.86    4.23
  -8  11   5   12.94    2.65
   8 -11  -5    9.60    2.94
  -9  11   5  301.81   12.48
   9 -11  -5  293.52   14.69
  10 -11  -5   20.44    3.45
 -11  11   5  214.76    8.38
  11 -11  -5  199.40    9.15
 -13  11   5   82.36    4.58
  13 -11  -5   50.25    4.58
 -14  11   5    5.58    4.69
  14 -11  -5    8.29    6.19
 -15  11   5   86.20    5.02
  15 -11  -5   75.55    5.58
 -16  11   5    7.17    4.75
  16 -11  -5    2.95    4.85
 -17  11   5    7.37    4.65
  17 -11  -5    9.35    5.05
 -18  11   5   -2.26    7.07
  18 -11  -5   -0.24    7.71
  15  12   5  139.51    9.10
 -15 -12  -5  114.80    9.76
  14  12   5   31.03    6.59
 -14 -12  -5   17.95    9.57
  13  12   5   14.10    5.90
  12  12   5    2.07    4.53
 -12 -12  -5   -2.45    6.10
  11  12   5    5.93    4.30
  10  12   5    0.78    3.40
   9  12   5  104.90    6.58
  -9 -12  -5   87.04    7.08
   8  12   5    4.76    5.12
  -8 -12  -5    1.05    3.18
   7  12   5  529.02   18.56
  -7 -12  -5  565.62   14.62
   6  12   5   44.44    4.75
  -6 -12  -5   62.85    5.22
   5  12   5  675.54   24.13
  -5 -12  -5  643.18   24.49
   4  12   5   47.15    3.37
  -4 -12  -5   47.33    4.37
  -3 -12  -5  265.50    7.53
   2  12   5    3.47    2.52
  -2 -12  -5    1.83    3.32
   1  12   5   86.91    5.51
  -1 -12  -5   65.26    3.48
   0  12   5    3.53    3.43
   0 -12  -5    0.46    3.30
  -1  12   5   79.83    4.98
  -2  12   5    4.84    3.22
   2 -12  -5    0.92    2.82
  -3  12   5  306.19    8.32
   3 -12  -5  272.34    8.25
  -4  12   5   43.63    2.71
   4 -12  -5   40.58    3.17
  -5  12   5  616.81   15.96
   5 -12  -5  543.94   14.46
  -6  12   5   49.20    4.76
   6 -12  -5   36.78    5.31
  -7  12   5  545.24   21.70
   7 -12  -5  492.15   19.82
  -8  12   5    5.50    3.61
   8 -12  -5    2.03    2.33
  -9  12   5  110.18    4.33
   9 -12  -5   97.34    6.17
 -10  12   5    0.45    4.13
  10 -12  -5    0.00    4.78
 -11  12   5   12.23    3.31
  11 -12  -5   16.43    3.94
 -12  12   5   -0.73    3.61
  12 -12  -5   -0.99    4.39
 -13  12   5   20.58    5.30
  13 -12  -5   23.50    7.33
 -14  12   5   30.65    5.70
  14 -12  -5   37.23    8.23
 -15  12   5  185.08    6.74
  15 -12  -5  165.74    7.24
 -16  12   5    8.04    4.94
  16 -12  -5    7.08    8.00
  15  13   5   30.34    7.90
 -15 -13  -5   18.23   12.29
  14  13   5   18.87    6.75
  13  13   5  157.48    6.63
  12  13   5   35.85    6.59
  11  13   5   31.00    4.37
  10  13   5   54.76    4.72
 -10 -13  -5   57.58    7.68
  -9 -13  -5  221.90   11.35
   8  13   5   39.52    4.20
  -8 -13  -5   36.40    6.66
   7  13   5   20.91    3.60
  -7 -13  -5   30.75    4.95
   6  13   5    5.77    3.40
  -6 -13  -5    5.25    3.43
   5  13   5   15.70    3.34
  -5 -13  -5   20.48    3.35
   4  13   5   18.15    3.67
  -3 -13  -5  156.03    5.89
   2  13   5   87.08    4.20
   1  13   5  122.50    4.88
  -1 -13  -5  137.88    6.92
   0  13   5   99.36    4.26
   0 -13  -5  110.31    6.82
  -1  13   5  127.55    7.60
   1 -13  -5  124.96    4.99
  -2  13   5   88.38    4.37
  -3  13   5  121.45    4.66
   3 -13  -5  145.75    5.50
  -4  13   5   19.62    2.98
   4 -13  -5   19.11    5.11
  -5  13   5   10.06    2.53
   5 -13  -5   22.36    3.05
  -6  13   5    5.04    2.89
   6 -13  -5    3.80    3.43
  -8  13   5   36.34    3.64
   8 -13  -5   39.35    4.13
  -9  13   5  201.68    9.14
   9 -13  -5  215.42    9.40
 -10  13   5   54.04    3.57
  10 -13  -5   60.76    4.22
 -11  13   5   38.53    6.55
  11 -13  -5   25.03    3.76
 -12  13   5   51.85    3.89
  12 -13  -5   46.99    4.39
 -13  13   5  182.16    8.35
  13 -13  -5  179.90    9.60
 -14  13   5   32.08    3.96
  14 -13  -5   24.39    4.37
 -15  13   5   47.29    5.70
  15 -13  -5   43.92    7.63
  14  14   5   30.26    5.99
 -14 -14  -5   11.11   11.46
  13  14   5   19.28    9.17
  12  14   5   14.20    7.66
  11  14   5    7.34    7.04
  10  14   5   22.88    7.40
 -10 -14  -5   20.92    6.39
   9  14   5   53.25    5.07
  -9 -14  -5   35.24    6.16
   8  14   5  197.46   10.95
  -8 -14  -5  190.74    7.45
   7  14   5  256.00   11.35
   6  14   5  177.34    9.50
   5  14   5  279.04   11.61
  -5 -14  -5  296.36   12.66
   4  14   5  271.56    8.26
  -4 -14  -5  293.91    9.15
   3  14   5  251.36    8.00
  -3 -14  -5  236.48   10.98
   2  14   5   69.57    4.27
  -2 -14  -5   67.62    5.81
   1  14   5   22.18    5.04
  -1 -14  -5   16.54    4.52
   0  14   5   -2.79    2.50
   0 -14  -5    3.70    3.64
  -1  14   5   19.03    3.32
   1 -14  -5   15.95    5.21
  -2  14   5   68.49    3.68
   2 -14  -5   65.18    5.18
  -3  14   5  267.26   11.66
   3 -14  -5  223.58   11.66
  -4  14   5  279.00    8.53
   4 -14  -5  245.24   11.66
  -5  14   5  292.82    8.27
   5 -14  -5  269.68   13.21
  -6  14   5  150.81    5.74
   6 -14  -5  138.18    5.57
   7 -14  -5  221.11   12.33
  -8  14   5  199.09    9.57
   8 -14  -5  200.93   10.71
  -9  14   5   55.45    4.49
   9 -14  -5   36.96    4.98
  10 -14  -5   21.07    6.42
 -11  14   5   -2.36    6.26
  11 -14  -5    0.89    3.94
 -12  14   5   23.93    6.17
  12 -14  -5    9.92    4.66
 -13  14   5   14.10    4.95
  13 -14  -5   12.81    6.00
  13  15   5    7.35    9.53
  12  15   5  195.55   11.71
 -12 -15  -5  185.47   18.72
  11  15   5   59.61    7.81
 -11 -15  -5   41.23   12.26
  10  15   5  166.16   10.20
 -10 -15  -5  184.96   11.99
   9  15   5   41.65    7.77
  -9 -15  -5   30.77    6.85
  -8 -15  -5   91.31    9.80
   7  15   5   23.27    3.78
  -7 -15  -5   27.40    8.17
   6  15   5    0.98    4.84
  -6 -15  -5    1.50    6.78
   5  15   5   17.90    4.02
  -5 -15  -5   24.71    3.55
   4  15   5   22.58    4.53
  -4 -15  -5   19.14    4.36
   3  15   5   24.74    4.25
   2  15   5   83.77    7.20
  -2 -15  -5   89.17    6.97
   1  15   5   28.65    4.37
   0  15   5  254.74    7.86
   0 -15  -5  229.17    7.12
  -1  15   5   26.75    4.17
   1 -15  -5   24.58    4.23
  -2  15   5   82.20    4.56
   2 -15  -5   88.23    6.82
  -3  15   5   29.53    3.57
  -4  15   5   21.57    4.10
   4 -15  -5   13.05    6.81
  -5  15   5   21.54    4.07
   5 -15  -5   14.12    4.99
  -6  15   5   -2.22    3.60
   6 -15  -5    2.49    3.63
  -7  15   5   28.97    6.33
   7 -15  -5   31.40    7.05
  -8  15   5   79.67    4.04
   8 -15  -5   74.27    4.42
  -9  15   5   32.28    4.50
   9 -15  -5   32.24    5.70
 -10  15   5  179.30    7.18
  10 -15  -5  163.17    7.45
 -11  15   5   49.72    5.54
  11 -15  -5   39.95    4.62
  12  16   5    2.06    7.45
  11  16   5    3.32    6.94
 -11 -16  -5    6.40   10.95
  10  16   5   57.95   10.75
   9  16   5   -2.39    7.05
  -9 -16  -5   -2.73    6.12
  -8 -16  -5  118.27    6.92
   7  16   5    7.89    6.82
  -7 -16  -5   11.44    8.78
   6  16   5  226.37    8.58
  -6 -16  -5  224.83   12.72
   5  16   5    3.14    5.18
  -5 -16  -5   10.33    4.55
   4  16   5  211.52   11.15
  -4 -16  -5  202.86    8.04
   3  16   5   26.71    5.21
  -3 -16  -5   28.67    8.36
   2  16   5   62.40    7.41
  -2 -16  -5   55.94    5.08
   1  16   5   14.35    4.71
  -1 -16  -5    8.22    7.02
   0  16   5   -0.53    3.71
   0 -16  -5    4.00    6.49
  -1  16   5   12.53    4.78
   1 -16  -5   13.87    4.88
  -2  16   5   57.61    4.32
   2 -16  -5   57.85    4.49
  -3  16   5   23.69    3.94
  -4  16   5  204.31    7.53
   4 -16  -5  186.06   12.33
  -5  16   5    8.03    3.77
   5 -16  -5    2.07    7.12
  -6  16   5  213.67    6.68
   6 -16  -5  181.18   10.51
  -7  16   5   11.27    4.79
   7 -16  -5    6.79    6.07
  -8  16   5   84.86    5.15
   8 -16  -5   84.45    6.32
  -9  16   5   -4.91    6.89
   9 -16  -5    0.82    7.64
  11  17   5   20.58    4.45
  10  17   5   89.84    9.79
 -10 -17  -5   79.31    6.36
   9  17   5    1.70   11.92
  -9 -17  -5    6.04   11.80
   8  17   5   46.63    6.55
  -8 -17  -5   32.77    6.62
   7  17   5    9.80   10.12
  -7 -17  -5   10.58    6.32
   6  17   5   14.71    8.85
  -6 -17  -5   10.76    8.09
  -5 -17  -5    3.68    6.40
   4  17   5   42.74    4.95
  -4 -17  -5   47.02    8.68
   3  17   5   19.28    4.96
   2  17   5  279.74    9.30
  -2 -17  -5  292.44    9.12
   1  17   5   21.59    5.07
  -1 -17  -5   21.14    4.48
   0  17   5   83.80    6.13
  -1  17   5   31.98    4.72
   1 -17  -5   17.80    5.57
  -2  17   5  285.92    9.25
   2 -17  -5  296.27   14.19
  -3  17   5   15.87    5.38
  -4  17   5   44.17    5.21
   4 -17  -5   37.09    8.79
  -5  17   5    2.01    4.13
   5 -17  -5   -2.10    8.74
  -6  17   5   17.93    5.60
   6 -17  -5   11.50    6.17
  10  18   5    2.03    2.82
 -10 -18  -5   11.86   11.64
   9  18   5   -1.25    8.53
  -9 -18  -5   -2.98    8.46
   8  18   5   12.71    4.98
   7  18   5   21.49    7.76
  -7 -18  -5   24.29    7.86
   6  18   5   23.89    6.82
  -6 -18  -5   33.86    8.86
   5  18   5   38.54    7.18
  -5 -18  -5   40.63   10.39
   4  18   5   60.85    7.37
  -4 -18  -5   45.06   10.32
   3  18   5    4.73    8.97
  -3 -18  -5    4.13    5.83
   2  18   5   19.07    6.30
  -2 -18  -5   21.83   10.76
   1  18   5   15.73    6.35
  -1 -18  -5   16.66    8.92
   0  18   5    1.94    5.73
   0 -18  -5   -0.14    4.82
  -1  18   5   18.13    5.79
  -8  17  -6   44.96   10.28
   7 -17   6   12.12   11.05
  -7  17  -6   22.29    9.79
   6 -17   6   48.44    6.86
  -6  17  -6   43.14    5.67
   5 -17   6   43.09    8.52
  -5  17  -6   43.92    6.23
   4 -17   6   57.64    6.97
  -4  17  -6   60.10    6.59
   3 -17   6    0.17    9.14
  -3  17  -6    7.17    6.17
  -2  17  -6   52.14    6.92
   1 -17   6   11.67    6.62
  -1  17  -6   11.38    6.55
   0 -17   6   -3.76    9.84
   0  17  -6   -6.13    9.34
  13 -16   6   21.51    4.88
 -13  16  -6   27.47    5.45
 -12  16  -6   94.90    6.10
  11 -16   6   -1.76    7.93
 -11  16  -6   -4.43   10.89
  10 -16   6   71.15   10.71
 -10  16  -6   73.34   10.51
  -9  16  -6   39.47    9.84
   8 -16   6   30.24    8.68
  -8  16  -6   24.13    6.07
   7 -16   6   23.72    9.30
  -7  16  -6   27.80    9.38
   6 -16   6   10.59    6.23
  -6  16  -6   11.08    5.97
  -5  16  -6    5.09    5.60
   4 -16   6   15.47    4.85
  -4  16  -6   13.82    4.96
   3 -16   6   20.13    5.79
  -3  16  -6   17.01    7.90
   2 -16   6  116.38    6.78
  -2  16  -6  149.52    6.61
   1 -16   6   42.01    5.73
  -1  16  -6   41.91    5.28
   0 -16   6  276.70    9.28
   0  16  -6  296.83   14.03
  -1 -16   6   31.75    5.77
   1  16  -6   31.46    5.74
  -2 -16   6  118.61    6.62
   2  16  -6  144.34    9.34
  -3 -16   6   13.38    7.76
   3  16  -6   11.92    6.06
  -4 -16   6   15.54    7.96
   4  16  -6   18.41    7.66
  -5 -16   6   12.32    8.88
   5  16  -6   -0.50   10.19
  -6 -16   6    0.32    4.76
   6  16  -6   16.16    3.93
  13 -15   6    0.22    4.59
 -13  15  -6    2.48    5.18
  12 -15   6   -5.66    9.79
 -12  15  -6   -0.78   11.83
  11 -15   6   -1.58    6.94
 -11  15  -6    3.68    8.95
  10 -15   6   63.16   11.56
 -10  15  -6   67.88    7.24
  -9  15  -6   15.89    6.03
  -8  15  -6  162.68    6.81
   7 -15   6   56.02    5.87
  -7  15  -6   63.09    5.45
   6 -15   6  205.78   12.48
  -6  15  -6  184.58   11.25
   5 -15   6  108.70    8.22
  -5  15  -6  134.82    6.17
   4 -15   6  244.95    8.86
  -4  15  -6  248.87    8.84
   3 -15   6   10.99    6.32
  -3  15  -6    7.35    4.55
   2 -15   6  149.83   10.02
  -2  15  -6  131.88    5.91
   1 -15   6   15.43    4.02
  -1  15  -6   12.16    4.89
   0 -15   6   -4.46    7.50
   0  15  -6    4.04    5.31
  -1 -15   6   13.95    7.79
   1  15  -6   18.77    5.70
  -2 -15   6  138.33    9.92
   2  15  -6  142.10    5.97
  -3 -15   6    3.38    6.17
   3  15  -6    4.92    7.24
  -4 -15   6  217.62    8.15
   4  15  -6  216.79   12.97
  -5 -15   6  103.27    8.63
   5  15  -6  124.48    7.99
  -6 -15   6  183.46    7.67
   6  15  -6  168.22    7.40
  -7 -15   6   55.62    5.38
   7  15  -6   61.67    6.03
  -8 -15   6  160.07    7.87
   8  15  -6  131.49    7.14
  -9 -15   6   20.81    4.71
   9  15  -6   19.76    8.61
  14 -14   6   40.47    6.20
 -14  14  -6   25.88    4.55
  13 -14   6   32.03   10.29
 -13  14  -6   30.41    7.58
  12 -14   6   82.49    7.09
 -12  14  -6   75.29    7.05
 -11  14  -6   52.02    9.89
  10 -14   6   86.48    6.62
 -10  14  -6   76.35    6.09
   9 -14   6  117.46   10.29
  -9  14  -6  107.62    6.10
   8 -14   6   64.65    9.04
  -8  14  -6   49.56    5.43
   7 -14   6   24.85    5.05
  -7  14  -6   22.41    5.04
   6 -14   6   14.49    5.70
  -6  14  -6   14.22    3.67
  -5  14  -6    6.39    4.37
   4 -14   6   10.13    3.45
  -4  14  -6   12.06    4.40
   3 -14   6  135.45    5.91
  -3  14  -6  136.18    8.58
  -2  14  -6  159.58    8.94
   1 -14   6   20.78    4.07
  -1  14  -6   13.66    3.50
   0 -14   6  107.44    7.58
   0  14  -6  122.51    5.66
   1  14  -6   19.05    5.99
  -2 -14   6  153.86    6.91
   2  14  -6  156.09    6.42
  -3 -14   6  115.42    5.21
   3  14  -6  128.80    8.27
  -4 -14   6   10.26    4.26
   4  14  -6   10.76    4.23
  -5 -14   6    5.09    3.55
   5  14  -6    1.11    6.26
  -6 -14   6   20.12    6.00
   6  14  -6    9.47    3.80
  -7 -14   6   21.00    4.98
   7  14  -6   24.36    4.91
  -8 -14   6   44.53    4.20
   8  14  -6   67.42    7.68
  -9 -14   6  111.26    8.25
   9  14  -6  114.34    5.44
 -10 -14   6   79.77    7.71
  10  14  -6   83.63    5.41
 -11 -14   6   63.06    5.93
  11  14  -6   51.18    6.19
 -12 -14   6   65.08    9.73
  15 -13   6   49.17    7.12
 -15  13  -6   41.88    6.09
  14 -13   6    3.53    8.26
 -14  13  -6   -2.10    8.35
  13 -13   6    3.01    7.94
 -13  13  -6   -2.82    6.27
  12 -13   6   -0.56    7.67
 -12  13  -6    9.60    5.79
  11 -13   6    7.87    5.44
 -11  13  -6    6.33    4.69
  10 -13   6   39.03    6.85
 -10  13  -6   37.83    6.97
   9 -13   6   51.03    6.58
  -9  13  -6   53.62    4.86
  -8  13  -6   42.35    4.75
  -7  13  -6  284.90    8.66
   6 -13   6   71.52    4.96
  -6  13  -6   68.49    4.76
   5 -13   6  340.26   10.02
  -5  13  -6  381.18   10.58
   4 -13   6    8.10    6.27
  -4  13  -6   -0.98    3.71
   3 -13   6  179.05    8.16
  -3  13  -6  204.61    6.17
   2 -13   6    1.74    2.76
  -2  13  -6   -1.44    3.58
   1 -13   6   15.33    3.09
  -1  13  -6   13.86    2.53
   0 -13   6   -0.98    4.79
   0  13  -6    1.08    2.62
  -1 -13   6   15.41    4.71
   1  13  -6   13.86    2.79
  -2 -13   6    0.81    3.28
   2  13  -6    0.58    3.41
  -3 -13   6  176.06    6.33
   3  13  -6  195.60    6.94
  -4 -13   6    3.05    2.98
   4  13  -6    1.06    3.60
  -5 -13   6  342.48    9.50
   5  13  -6  365.65   14.43
  -6 -13   6   74.75    5.14
  -7 -13   6  269.89    9.15
   7  13  -6  276.35    9.35
  -8 -13   6   42.57    4.49
   8  13  -6   41.73    4.59
  -9 -13   6   47.43    5.80
   9  13  -6   53.22    4.23
 -10 -13   6   36.40    3.57
  10  13  -6   34.24    4.61
 -11 -13   6    4.81    4.03
  11  13  -6    9.30    5.18
 -12 -13   6    5.89    3.78
  12  13  -6    1.99    7.22
 -13 -13   6    3.86    4.10
  13  13  -6   -0.13    4.23
  15 -12   6   69.19    8.99
 -15  12  -6   46.30    9.33
  14 -12   6   12.92    6.35
 -14  12  -6   13.40    5.02
  13 -12   6  155.80    9.63
 -13  12  -6  138.96    6.53
 -12  12  -6    6.43    4.52
  11 -12   6  173.63    9.92
 -11  12  -6  189.32    9.83
 -10  12  -6   18.25    4.16
   9 -12   6  200.81    9.80
  -9  12  -6  246.81    8.13
   8 -12   6   13.11    6.38
  -8  12  -6   19.08    4.17
   7 -12   6   90.42    6.20
  -7  12  -6  102.87    6.71
   6 -12   6    7.70    4.33
  -6  12  -6    6.46    5.20
   5 -12   6   42.68    3.38
  -5  12  -6   30.85    5.58
   4 -12   6   13.80    4.43
  -4  12  -6   12.30    3.19
   3 -12   6  153.71    5.61
  -3  12  -6  165.66    7.43
   2 -12   6    2.65    2.37
   1 -12   6  418.19   12.33
  -1  12  -6  426.09   16.41
   0 -12   6    1.22    2.35
   0  12  -6    2.45    2.37
  -1 -12   6  435.75   12.05
   1  12  -6  416.60   11.43
  -2 -12   6    3.54    2.91
   2  12  -6    7.87    3.17
  -3 -12   6  136.95    5.43
   3  12  -6  157.11    5.73
  -4 -12   6   13.21    3.18
   4  12  -6   12.17    2.62
  -5 -12   6   31.86    3.60
   5  12  -6   26.42    3.30
  -6 -12   6    4.82    4.48
   6  12  -6    5.87    2.85
  -7 -12   6   95.53    4.55
   7  12  -6   99.00    6.39
  -8 -12   6   25.36    4.23
   8  12  -6   23.36    3.84
  -9 -12   6  229.83    9.44
   9  12  -6  254.51   10.85
 -10 -12   6   19.44    5.38
  10  12  -6   20.44    3.31
 -11 -12   6  181.70    9.76
  11  12  -6  191.45    6.52
 -12 -12   6   11.70    5.67
  12  12  -6    7.76    3.84
 -13 -12   6  152.62    8.35
  13  12  -6  155.14    5.83
 -14 -12   6   12.35    4.09
  14  12  -6   18.52    5.22
 -15 -12   6   53.13    5.77
  15  12  -6   67.88    9.56
 -16  11  -6   24.85    5.28
  14 -11   6   23.70    8.38
 -14  11  -6   22.06    7.51
 -13  11  -6    7.24    6.69
 -12  11  -6   20.52    6.45
  11 -11   6    5.12    5.54
 -11  11  -6    5.05    3.90
  10 -11   6   49.92    5.43
 -10  11  -6   48.01    4.09
   9 -11   6  159.96    8.42
  -9  11  -6  160.99    5.97
   8 -11   6   50.58    4.82
  -8  11  -6   66.50    5.71
   7 -11   6  296.57   11.86
  -7  11  -6  330.44    9.25
  -6  11  -6  146.47    5.67
   5 -11   6  139.39    8.35
  -5  11  -6  169.63    5.76
   4 -11   6   55.56    4.81
  -4  11  -6   53.51    3.58
   3 -11   6  330.95   12.81
  -3  11  -6  365.33   13.05
   2 -11   6   97.80    4.29
  -2  11  -6  106.61    4.16
   1 -11   6   62.57    3.67
  -1  11  -6   71.83    3.35
   0 -11   6    1.86    2.68
   0  11  -6    0.35    2.22
  -1 -11   6   71.57    4.37
   1  11  -6   67.31    4.62
  -2 -11   6   85.60    5.37
   2  11  -6  108.34    4.42
  -3 -11   6  295.72    9.17
   3  11  -6  323.96    8.99
  -4 -11   6   55.82    4.25
   4  11  -6   53.10    4.06
   5  11  -6  185.69    8.85
  -6 -11   6  164.29    7.60
   6  11  -6  148.53    5.61
  -7 -11   6  301.52   12.92
   7  11  -6  329.36   13.89
  -8 -11   6   50.93    3.83
   8  11  -6   73.44    4.19
  -9 -11   6  169.01    6.81
   9  11  -6  167.33    6.38
 -10 -11   6   53.16    3.74
  10  11  -6   46.38    3.44
 -11 -11   6    3.80    2.85
  11  11  -6    6.81    5.38
 -12 -11   6   20.94    3.24
  12  11  -6   21.28    5.30
 -13 -11   6    4.88    3.57
  13  11  -6    1.35    6.02
 -14 -11   6   20.28    4.91
  14  11  -6   13.69    4.99
  15  11  -6   40.01    4.88
 -16 -11   6   23.16    5.41
  16  11  -6   27.62    8.10
 -16  10  -6   38.60    8.23
 -15  10  -6   16.32    4.61
  14 -10   6   26.77    6.38
 -14  10  -6   27.73    6.91
  13 -10   6  105.72    7.07
 -13  10  -6   93.43    6.88
  12 -10   6  153.88    7.70
 -12  10  -6  146.04    6.02
  11 -10   6  160.17    7.87
 -11  10  -6  162.13    6.10
  10 -10   6  214.03   11.10
 -10  10  -6  214.46   10.28
   9 -10   6  216.98    9.73
  -9  10  -6  213.77   10.59
   8 -10   6   91.38    4.20
  -8  10  -6  118.45    4.69
   7 -10   6    7.02    2.91
  -7  10  -6   11.46    4.12
   6 -10   6   62.76    5.09
  -6  10  -6   72.46    3.35
  -5  10  -6   12.64    2.68
   4 -10   6  242.58    6.98
  -4  10  -6  205.12    6.22
   3 -10   6  213.26    6.85
  -3  10  -6  180.35    5.79
   2 -10   6  246.95    7.43
  -2  10  -6  218.75    6.59
   1 -10   6  403.14   15.25
  -1  10  -6  354.96    9.63
   0 -10   6  527.44   13.37
   0  10  -6  539.53   13.47
  -1 -10   6  397.47   11.17
   1  10  -6  353.99    9.66
  -2 -10   6  252.52    7.66
   2  10  -6  214.64    6.29
  -3 -10   6  217.75    9.50
   3  10  -6  195.76    5.96
  -4 -10   6  244.51    7.76
   4  10  -6  200.40    6.07
  -5 -10   6    3.27    2.49
   5  10  -6   10.29    2.22
  -6 -10   6   74.24    4.46
   6  10  -6   76.24    4.69
  -7 -10   6    6.35    2.85
   7  10  -6    6.55    2.81
  -8 -10   6   82.42    3.84
   8  10  -6  113.33    4.52
  -9 -10   6  230.47   10.19
   9  10  -6  225.68    7.22
 -10 -10   6  229.48   10.07
  10  10  -6  229.97    7.04
 -11 -10   6  156.46    7.50
  11  10  -6  175.01    8.19
 -12 -10   6  155.17    7.61
  12  10  -6  168.23    8.75
 -13 -10   6  111.63    5.53
  13  10  -6   97.92    5.15
 -14 -10   6   19.74    6.99
  14  10  -6   20.69    4.27
 -15 -10   6   16.26    4.75
  15  10  -6   16.69    6.48
  16  10  -6   50.33    4.63
 -17 -10   6    8.29    5.74
  17  10  -6    8.97    5.18
 -18 -10   6    1.40   10.65
  18  10  -6    8.55    9.27
 -17   9  -6    7.33    7.47
  16  -9   6   72.09    7.97
 -16   9  -6   61.02    9.21
  15  -9   6   25.60    6.15
 -15   9  -6   36.02    7.31
 -14   9  -6   70.46    7.28
  13  -9   6    4.03    3.99
 -13   9  -6    0.88    3.64
  12  -9   6   50.30    5.32
 -12   9  -6   43.27    3.57
 -11   9  -6    3.64    3.93
 -10   9  -6   65.95    3.67
   9  -9   6   59.54    4.59
  -9   9  -6   65.06    3.37
   8  -9   6  448.05   17.73
  -8   9  -6  493.50   19.89
   7  -9   6   34.01    4.16
  -7   9  -6   34.74    2.88
   6  -9   6  492.85   17.73
  -6   9  -6  499.03   14.32
   5  -9   6  167.00    7.08
  -5   9  -6  155.38    7.77
   4  -9   6  628.95   16.64
   3  -9   6   19.63    2.25
  -3   9  -6   26.68    3.53
   2  -9   6  406.16   15.95
  -2   9  -6  397.05   10.81
   1  -9   6   20.23    2.62
  -1   9  -6   21.59    2.45
   0  -9   6   -1.67    2.40
   0   9  -6   -4.26    3.19
  -1  -9   6   18.38    2.49
   1   9  -6   16.97    2.46
  -2  -9   6  387.53   10.42
   2   9  -6  402.39   10.30
   3   9  -6   23.96    2.59
  -4  -9   6  634.64   16.84
   4   9  -6  675.88   16.85
  -5  -9   6  177.64    8.49
   5   9  -6  170.75    5.31
  -6  -9   6  475.64   19.50
   6   9  -6  524.34   22.38
  -7  -9   6   40.25    3.17
   7   9  -6   40.14    2.99
  -8  -9   6  451.91   12.56
   8   9  -6  480.10   13.36
  -9  -9   6   64.72    4.79
   9   9  -6   60.80    3.57
 -10  -9   6   45.22    4.79
  10   9  -6   56.41    3.63
 -11  -9   6    3.41    3.67
  11   9  -6    3.34    2.40
 -12  -9   6   41.75    4.82
  12   9  -6   39.09    3.77
 -13  -9   6    7.34    3.45
  13   9  -6    4.98    3.35
 -14  -9   6   74.06    4.27
  14   9  -6   66.11    7.09
 -15  -9   6   26.67    4.72
  15   9  -6   31.27    4.46
 -16  -9   6   79.32    7.21
  16   9  -6   80.19    6.42
 -17  -9   6    8.58    4.20
  17   9  -6    8.09    5.43
 -18  -9   6  138.77   12.52
  18   9  -6  155.57    7.80
 -19  -9   6    2.30    6.19
 -17   8  -6   11.87    4.39
 -15   8  -6   -4.16    5.64
  14  -8   6  194.14    9.56
 -13   8  -6   19.13    4.42
 -12   8  -6  319.57   13.15
 -11   8  -6    7.31    3.48
  10  -8   6  197.20    9.18
 -10   8  -6  195.65    6.88
   9  -8   6   22.38    3.67
  -9   8  -6   19.46    2.46
   8  -8   6   47.15    4.10
  -8   8  -6   57.00    3.04
  -7   8  -6   40.55    2.73
   6  -8   6   59.19    4.43
  -6   8  -6   65.09    3.17
   5  -8   6   10.40    2.16
  -5   8  -6    8.49    1.99
   4  -8   6  209.98    9.81
  -4   8  -6  203.36    6.16
   3  -8   6   94.81    3.81
  -3   8  -6   98.77    3.71
   2  -8   6  392.35   10.29
  -2   8  -6  376.24    9.54
   1  -8   6   20.98    2.06
  -1   8  -6   19.92    2.32
   0  -8   6  936.30   21.95
   0   8  -6  819.95   19.89
  -1  -8   6   15.01    1.96
   1   8  -6   17.77    2.52
  -2  -8   6  360.57   14.81
   2   8  -6  391.22   10.48
  -3  -8   6   90.07    3.53
   3   8  -6   95.51    3.44
  -4  -8   6  208.14    8.35
   4   8  -6  192.91    7.93
  -5  -8   6   11.25    1.99
   5   8  -6    6.58    2.84
  -7  -8   6   48.46    4.23
   7   8  -6   42.40    2.53
  -8  -8   6   59.09    3.28
   8   8  -6   59.71    4.39
  -9  -8   6   21.34    2.86
   9   8  -6   22.85    2.81
 -10  -8   6  204.23    6.71
  10   8  -6  211.51    7.45
 -11  -8   6    3.21    2.88
  11   8  -6    2.96    2.86
 -12  -8   6  375.16   10.45
  12   8  -6  349.71   11.41
 -13  -8   6   17.33    2.81
  13   8  -6   15.05    3.40
 -14  -8   6  185.62    7.24
  14   8  -6  174.97    8.53
 -15  -8   6    0.12    3.38
  15   8  -6   -2.92    3.17
 -16  -8   6   88.40    7.25
  16   8  -6   76.96    4.66
 -17  -8   6   12.66    5.35
  17   8  -6   22.03    7.34
 -18  -8   6    8.51    6.99
  18   8  -6    6.81    7.67
 -19  -8   6    2.35    5.32
  19   8  -6   -4.20    8.84
 -20  -8   6   -4.72    6.38
 -16   7  -6  119.88    6.04
 -15   7  -6   20.12    4.53
 -13   7  -6   42.45    5.07
 -12   7  -6   29.50    4.02
 -11   7  -6   30.94    3.67
  10  -7   6   97.39    6.04
 -10   7  -6   86.23    3.86
  -9   7  -6   99.10    5.54
   8  -7   6  118.58    6.92
   7  -7   6   73.78    3.32
  -7   7  -6   74.63    4.35
   6  -7   6  814.41   19.87
  -6   7  -6  860.74   28.49
   5  -7   6  282.34   10.92
  -5   7  -6  268.73   10.98
   4  -7   6  609.01   21.11
  -4   7  -6  605.31   14.43
   3  -7   6   39.30    2.30
  -3   7  -6   55.26    2.59
   2  -7   6  261.08    7.08
  -2   7  -6  337.79    9.41
   1  -7   6   24.90    2.25
  -1   7  -6   23.92    2.86
   0  -7   6   -1.80    1.78
   0   7  -6   -1.78    1.81
  -1  -7   6   22.87    2.13
   1   7  -6   25.10    2.26
  -2  -7   6  270.41    7.84
   2   7  -6  334.93    9.35
  -3  -7   6   39.49    3.64
   3   7  -6   55.25    2.98
  -4  -7   6  618.37   16.52
   4   7  -6  620.45   15.74
  -5  -7   6  284.93   11.57
   5   7  -6  258.90    7.86
  -7  -7   6   69.98    3.22
   7   7  -6   75.78    3.57
  -8  -7   6  123.51    6.42
   8   7  -6  173.08    5.68
  -9  -7   6  115.35    6.13
   9   7  -6  105.42    4.20
 -10  -7   6   93.90    5.57
  10   7  -6   93.04    5.01
 -11  -7   6   41.25    4.32
  11   7  -6   35.30    2.75
 -12  -7   6   34.22    4.32
  12   7  -6   30.97    2.82
 -13  -7   6   45.55    3.77
  13   7  -6   54.66    4.46
 -14  -7   6   85.77    5.61
  14   7  -6   99.31    4.46
 -15  -7   6   10.55    3.04
  15   7  -6   13.47    5.31
 -16  -7   6  132.69    6.09
  16   7  -6  152.50    6.72
 -17  -7   6   25.04    5.99
  17   7  -6   26.65    3.94
 -18  -7   6   54.18    5.38
  18   7  -6   61.58    6.07
 -19  -7   6    9.45    5.45
  19   7  -6   19.93    6.26
 -20  -7   6   21.85    2.16
  20   7  -6   35.14    6.36
 -14   6  -6   54.02    4.33
 -13   6  -6  309.40   12.20
  12  -6   6  242.05   10.38
 -12   6  -6  226.92    9.58
 -11   6  -6  325.51   13.12
 -10   6  -6  139.38    6.94
   9  -6   6  295.62   12.25
  -9   6  -6  287.84    8.52
   8  -6   6  117.39    5.90
  -8   6  -6  133.02    4.66
   7  -6   6  135.06    5.93
  -7   6  -6  137.75    4.68
   6  -6   6   72.70    3.17
  -6   6  -6   75.05    4.39
   5  -6   6  107.72    4.04
  -5   6  -6  107.72    3.83
   4  -6   6   40.19    2.75
  -4   6  -6   33.10    2.89
   3  -6   6  546.03   20.69
  -3   6  -6  589.19   15.33
   2  -6   6   95.76    5.22
  -2   6  -6   81.44    3.17
   1  -6   6  544.02   17.87
  -1   6  -6  618.96   22.91
   0  -6   6  207.87    6.03
   0   6  -6  237.61    9.31
  -1  -6   6  543.24   19.30
   1   6  -6  620.37   21.57
  -2  -6   6   90.53    4.12
   2   6  -6   75.14    2.99
  -3  -6   6  502.96   12.91
   3   6  -6  572.44   20.74
  -4  -6   6   40.99    3.37
   4   6  -6   32.67    2.00
  -5  -6   6  102.64    5.11
   5   6  -6  105.99    3.91
  -6  -6   6   73.71    4.75
  -7  -6   6  144.46    5.09
   7   6  -6  139.38    4.96
  -8  -6   6  123.52    4.40
   8   6  -6  147.42    6.42
  -9  -6   6  326.31   11.70
   9   6  -6  308.79   14.54
 -10  -6   6  129.23    5.57
  10   6  -6  167.93    6.91
 -11  -6   6  370.23    9.71
  11   6  -6  341.57   14.89
 -12  -6   6  251.15    7.54
  12   6  -6  256.90    7.33
 -13  -6   6  341.69   13.21
  13   6  -6  328.06    9.25
 -14  -6   6   60.73    5.30
  14   6  -6   59.44    3.44
 -15  -6   6  101.72    6.00
  15   6  -6   74.49    5.53
 -16  -6   6    9.54    3.07
  16   6  -6    7.41    3.53
 -17  -6   6    7.12    7.05
  17   6  -6    5.12    4.49
 -18  -6   6    5.11    4.07
  18   6  -6   11.51    5.07
 -19  -6   6   10.98    4.09
 -20  -6   6   20.81    5.61
  20   6  -6   20.38    7.83
 -21  -6   6   23.40    4.26
  21   6  -6   36.58    5.58
 -13   5  -6   27.36    3.07
 -12   5  -6   70.76    4.22
 -11   5  -6   73.94    3.27
 -10   5  -6  215.72    8.65
   9  -5   6  218.26   10.20
  -9   5  -6  208.84    9.24
   8  -5   6  234.13    9.44
  -8   5  -6  235.54   10.09
   7  -5   6 1185.79   40.08
  -7   5  -6 1125.25   26.21
   6  -5   6  682.47   16.65
  -6   5  -6  660.53   15.97
   5  -5   6 1008.25   33.88
  -5   5  -6 1091.76   39.43
   4  -5   6  298.78   10.75
  -4   5  -6  306.55   12.68
   3  -5   6  554.33   13.99
  -3   5  -6  565.80   13.90
   2  -5   6  214.05    9.17
  -2   5  -6  204.05    5.76
   1  -5   6  272.11   10.23
  -1   5  -6  254.22    9.56
[truncated: 206,061 more chars]
