# Supplementary material for: Crystal structure of {2-methyl-2-[(pyridin-2-yl­meth­yl)amino]­propan-1-ol-κ3 N,N′,O}bis­(nitrato-κO)copper(II) from synchrotron data
Source: Acta Crystallogr E Crystallogr Commun. 2019 Jan 4;75(Pt 2):150–3. doi: 10.1107/S2056989018018352 (PMC6362666; doi:10.1107/S2056989018018352)
Supplement: Supplementary file 2 [file e-75-00150-Isup3.hkl]

data_I                                                                          
_shelx_title ' Cu2mpap in Pna2(1) (blue block)'                                 
_shelx_refln_list_code          4                                               
_shelx_F_calc_maximum      142.78                                               
_exptl_crystal_F_000       756.00                                               
_reflns_d_resolution_high  0.6940                                               
                                                                                
loop_                                                                           
 _space_group_symop_operation_xyz                                               
 'x, y, z'                                                                      
 '-x, -y, z+1/2'                                                                
 'x+1/2, -y+1/2, z'                                                             
 '-x+1/2, y+1/2, z+1/2'                                                         
                                                                                
_cell_length_a    14.9900                                                       
_cell_length_b    12.5200                                                       
_cell_length_c     7.6290                                                       
_cell_angle_alpha  90.000                                                       
_cell_angle_beta   90.000                                                       
_cell_angle_gamma  90.000                                                       
                                                                                
_shelx_F_squared_multiplier     1.000                                           
                                                                                
loop_                                                                           
 _refln_index_h                                                                 
 _refln_index_k                                                                 
 _refln_index_l                                                                 
 _refln_F_squared_calc                                                          
 _refln_F_squared_meas                                                          
 _refln_F_squared_sigma                                                         
 _refln_observed_status                                                         
   0   0 -10       1576.79       1616.11        54.96 o                         
   2   0 -10        725.40        709.60        45.54 o                         
   4   0 -10        252.10        264.44         8.10 o                         
   6   0 -10        143.52        140.89        10.79 o                         
   8   0 -10        302.20        292.18        11.08 o                         
   1   1 -10         34.60         36.56         3.77 o                         
   2   1 -10        188.12        188.14         8.89 o                         
   3   1 -10        116.34        114.45         4.74 o                         
   4   1 -10        164.34        148.70         5.22 o                         
   5   1 -10         20.24         20.31         5.28 o                         
   6   1 -10        367.08        382.85        12.29 o                         
   7   1 -10         60.01         63.59        11.98 o                         
   8   1 -10        326.69        326.77         8.73 o                         
   0   2 -10        355.07        371.40        15.43 o                         
   1   2 -10        339.69        347.26        13.53 o                         
   2   2 -10        317.73        313.83        11.64 o                         
   3   2 -10         85.18         85.28         7.25 o                         
   4   2 -10         47.15         44.03         5.05 o                         
   5   2 -10          9.66          6.25         4.41 o                         
   6   2 -10        103.39         94.33         5.67 o                         
   7   2 -10          2.78          0.82         7.69 o                         
   8   2 -10        330.97        332.69         9.19 o                         
   1   3 -10          2.47          1.89         4.67 o                         
   2   3 -10         24.59         26.58         3.90 o                         
   3   3 -10        348.52        352.83        10.46 o                         
   4   3 -10          9.88          8.47         4.01 o                         
   5   3 -10        395.54        387.51         8.99 o                         
   6   3 -10         29.91         29.91         4.91 o                         
   7   3 -10        266.85        273.71         9.06 o                         
   8   3 -10          1.44          3.31         4.78 o                         
   0   4 -10        164.50        149.95         7.69 o                         
   1   4 -10        220.95        218.60        13.47 o                         
   2   4 -10         36.66         30.29         4.28 o                         
   3   4 -10        252.71        250.82         6.81 o                         
   4   4 -10          3.40          6.74         4.20 o                         
   5   4 -10         24.09         22.93         5.72 o                         
   6   4 -10          0.63          1.21         5.07 o                         
   7   4 -10        211.11        199.09        13.72 o                         
   1   5 -10         37.67         31.61         5.56 o                         
   2   5 -10         34.42         29.71         4.43 o                         
   3   5 -10        350.23        355.71        18.07 o                         
   4   5 -10        217.90        224.86        13.35 o                         
   5   5 -10        721.89        714.55        11.60 o                         
   6   5 -10        124.65        129.44        11.66 o                         
   0   6 -10        142.88        147.32         7.30 o                         
   1   6 -10        131.53        145.08         7.15 o                         
   2   6 -10        105.87        115.15         9.98 o                         
   3   6 -10        290.40        301.14         8.47 o                         
   4   6 -10         48.15         51.50         6.35 o                         
   5   6 -10         42.91         48.30         6.84 o                         
   1   7 -10         14.53         12.12         4.10 o                         
   2   7 -10        133.54        136.85        10.35 o                         
   3   7 -10          5.85          7.42         4.58 o                         
   2   0  -9        592.59        571.88        17.86 o                         
   4   0  -9        747.78        766.39        20.39 o                         
   6   0  -9        537.57        529.69        18.27 o                         
   8   0  -9        636.64        585.44        23.73 o                         
  10   0  -9        114.18        113.67        12.04 o                         
  12   0  -9         96.55         76.58        11.88 o                         
   0   1  -9        749.81        767.41        16.79 o                         
   1   1  -9         48.17         53.22         2.67 o                         
   2   1  -9        754.10        795.39        16.02 o                         
   3   1  -9          2.80          6.11         3.46 o                         
   4   1  -9         67.50         66.38         4.49 o                         
   5   1  -9         22.66         20.45         3.05 o                         
   6   1  -9         54.82         58.25         3.95 o                         
   7   1  -9         31.39         34.15         4.78 o                         
   8   1  -9         90.19         79.37         4.79 o                         
   9   1  -9        112.21        108.61         5.27 o                         
  11   1  -9        200.81        196.06         7.94 o                         
  12   1  -9        399.27        380.48        14.36 o                         
   1   2  -9         89.03         85.41         3.29 o                         
   2   2  -9         52.12         51.17         4.97 o                         
   3   2  -9        294.82        299.30         7.15 o                         
   4   2  -9        412.95        425.30         9.69 o                         
   5   2  -9        152.57        153.57         9.39 o                         
   6   2  -9        269.27        261.90        12.86 o                         
   7   2  -9        411.57        395.96        13.55 o                         
   8   2  -9        193.34        206.75         6.30 o                         
   9   2  -9        205.58        192.03         7.18 o                         
  10   2  -9         92.98         87.04         7.86 o                         
  11   2  -9         15.45         16.65         8.96 o                         
  12   2  -9          7.06          4.12         6.90 o                         
   0   3  -9        189.37        218.51        11.41 o                         
   1   3  -9       1224.53       1226.53        19.61 o                         
   2   3  -9        179.48        192.00        12.80 o                         
   3   3  -9        438.99        433.22         9.98 o                         
   4   3  -9        231.45        221.71         6.33 o                         
   5   3  -9        133.05        131.36         5.78 o                         
   6   3  -9          3.83          7.11         4.67 o                         
   7   3  -9         77.92         76.11         3.29 o                         
   8   3  -9          1.99          3.92         5.91 o                         
   9   3  -9        343.11        312.30        23.21 o                         
  10   3  -9         23.08         17.94         7.40 o                         
  11   3  -9        185.93        166.69        11.20 o                         
   1   4  -9        178.30        181.76         5.63 o                         
   2   4  -9         69.73         69.17         3.69 o                         
   3   4  -9        229.03        219.92         7.69 o                         
   4   4  -9         22.61         30.27         4.99 o                         
   5   4  -9        652.26        667.96        12.07 o                         
   6   4  -9        115.50        127.26        12.78 o                         
   7   4  -9        454.31        461.68        12.21 o                         
   8   4  -9          8.81          8.36         3.66 o                         
   9   4  -9         60.89         61.81        11.94 o                         
  10   4  -9         17.31         20.68         5.59 o                         
  11   4  -9         39.23         37.17         5.79 o                         
   0   5  -9         93.11         93.48        10.58 o                         
   1   5  -9        386.95        404.69         9.93 o                         
   2   5  -9        173.63        180.37         8.23 o                         
   3   5  -9        609.95        634.70        11.23 o                         
   4   5  -9         94.28         97.64         5.06 o                         
   5   5  -9         49.55         61.27         5.44 o                         
   6   5  -9         41.43         37.98         3.88 o                         
   7   5  -9        164.89        158.23         5.46 o                         
   8   5  -9        116.56        114.54         5.06 o                         
   9   5  -9        108.89         99.41         5.71 o                         
  10   5  -9        101.36         96.81         7.64 o                         
   1   6  -9         10.43          7.64         4.10 o                         
   2   6  -9         48.30         43.44         3.59 o                         
   3   6  -9         59.06         56.07         3.42 o                         
   4   6  -9        507.68        465.95        14.48 o                         
   5   6  -9        588.02        599.45        30.28 o                         
   6   6  -9        261.13        260.68         8.50 o                         
   7   6  -9        319.55        317.10         6.63 o                         
   8   6  -9        538.45        542.50        10.26 o                         
   9   6  -9         33.77         40.49         4.68 o                         
  10   6  -9         61.62         57.54         5.62 o                         
   0   7  -9        343.94        360.16        11.99 o                         
   1   7  -9        206.35        206.57         5.66 o                         
   2   7  -9        250.87        244.66         7.25 o                         
   3   7  -9         46.55         47.73         4.23 o                         
   4   7  -9         39.11         39.51         3.99 o                         
   5   7  -9        196.13        192.39         5.06 o                         
   6   7  -9         33.62         34.23         3.82 o                         
   7   7  -9         79.23         69.70         5.57 o                         
   8   7  -9        102.95         91.78         6.45 o                         
   9   7  -9         72.71         60.84        10.99 o                         
   1   8  -9         21.43         20.91         3.70 o                         
   2   8  -9        317.31        317.59         7.07 o                         
   3   8  -9         20.04         22.85         3.54 o                         
   4   8  -9        377.84        386.76         9.78 o                         
   5   8  -9         87.27         83.92         5.30 o                         
   6   8  -9        352.44        359.06        11.01 o                         
   7   8  -9         27.38         25.26         4.64 o                         
   0   9  -9        815.77        807.69        22.29 o                         
   1   9  -9         44.79         44.52         5.50 o                         
   2   9  -9        430.13        464.41         8.69 o                         
   3   9  -9         61.81         57.97         3.96 o                         
   4   9  -9         57.39         61.25         5.23 o                         
   5   9  -9         12.73         10.98         4.90 o                         
   6   9  -9         46.68         39.77         6.35 o                         
   1  10  -9         22.28         19.26         5.33 o                         
   2  10  -9        143.11        143.05         5.16 o                         
   3  10  -9         58.25         52.90         5.37 o                         
   0   0  -8       2363.91       2392.15        82.33 o                         
   2   0  -8        987.77       1022.04        25.81 o                         
   4   0  -8        104.33        105.35         5.42 o                         
   6   0  -8          6.02         10.18         4.41 o                         
   8   0  -8        446.32        427.36        13.65 o                         
  10   0  -8       1441.75       1509.57        51.17 o                         
  12   0  -8        434.84        452.27        19.84 o                         
   1   1  -8        277.09        285.87         8.09 o                         
   2   1  -8        610.97        581.21         9.49 o                         
   3   1  -8        317.25        334.70        19.61 o                         
   4   1  -8       1600.59       1614.45        23.79 o                         
   5   1  -8        257.09        292.99        18.39 o                         
   6   1  -8        921.89        910.61        15.33 o                         
   7   1  -8        231.34        216.49        28.85 o                         
   8   1  -8       1236.24       1230.56        29.04 o                         
  10   1  -8        188.89        187.29         6.71 o                         
  11   1  -8         15.54         16.06         6.23 o                         
  12   1  -8         46.29         44.82         7.06 o                         
  13   1  -8         18.13         14.73         4.43 o                         
  14   1  -8        272.39        274.80         9.57 o                         
   0   2  -8        295.06        288.69        21.85 o                         
   1   2  -8       1367.83       1385.03        18.26 o                         
   2   2  -8       1139.34       1190.79        36.45 o                         
   3   2  -8        707.19        727.95        11.38 o                         
   4   2  -8         78.79         77.63         3.81 o                         
   5   2  -8         63.81         62.37         2.87 o                         
   6   2  -8        179.56        175.84         5.88 o                         
   7   2  -8         42.19         42.46         7.36 o                         
   8   2  -8        220.23        205.35         6.75 o                         
   9   2  -8        566.41        499.21        21.53 o                         
  10   2  -8        220.28        213.54        23.42 o                         
  11   2  -8        239.87        232.98        20.06 o                         
  12   2  -8        318.88        330.16        19.17 o                         
  13   2  -8        387.57        395.10        10.83 o                         
  14   2  -8         81.89         87.60        19.15 o                         
   1   3  -8         51.27         51.31         3.20 o                         
   2   3  -8        103.16        102.05         6.88 o                         
   3   3  -8        636.85        662.54        11.23 o                         
   4   3  -8        855.94        879.20        30.42 o                         
   5   3  -8       1141.25       1125.79        38.70 o                         
   6   3  -8        472.97        488.88        10.23 o                         
   7   3  -8       1053.76       1077.59        24.99 o                         
   8   3  -8        119.81        121.80         5.11 o                         
   9   3  -8        113.57        130.71         8.23 o                         
  10   3  -8        155.13        157.50         9.38 o                         
  11   3  -8          5.46          1.84         5.01 o                         
  12   3  -8         51.89         51.07         9.05 o                         
  13   3  -8         57.80         56.21         4.59 o                         
  14   3  -8         25.85         15.03         5.68 o                         
   0   4  -8        468.07        459.71        13.68 o                         
   1   4  -8       1611.25       1637.32        33.80 o                         
   2   4  -8         80.74         81.18        11.06 o                         
   3   4  -8       1190.09       1190.81        17.15 o                         
   4   4  -8        138.28        139.57         5.50 o                         
   5   4  -8        546.79        570.87        13.14 o                         
   6   4  -8          6.85         10.69         2.39 o                         
   7   4  -8        141.09        131.81         4.18 o                         
   8   4  -8         59.57         51.16         3.47 o                         
   9   4  -8        419.43        408.82        11.86 o                         
  10   4  -8         24.44         19.00         8.17 o                         
  11   4  -8        412.61        425.16        13.01 o                         
  12   4  -8         19.12         13.09         6.95 o                         
  13   4  -8        184.46        171.22         8.60 o                         
  14   4  -8         19.37         14.83         5.60 o                         
   1   5  -8        141.57        156.26         4.86 o                         
   2   5  -8        152.02        150.92         4.84 o                         
   3   5  -8        619.63        619.94        20.15 o                         
   4   5  -8        282.17        286.13         7.48 o                         
   5   5  -8       1055.73       1053.12        31.11 o                         
   6   5  -8         61.37         59.50         3.26 o                         
   7   5  -8        797.04        792.29        17.47 o                         
   8   5  -8        188.28        174.81         5.77 o                         
   9   5  -8         65.32         69.53         4.30 o                         
  10   5  -8         37.91         42.74         5.15 o                         
  11   5  -8         13.52          5.45         5.32 o                         
  12   5  -8         34.09         29.99         5.09 o                         
  13   5  -8        259.73        255.79        16.48 o                         
   0   6  -8       1198.41       1259.47        62.19 o                         
   1   6  -8        760.73        801.74        14.57 o                         
   2   6  -8        535.95        556.71        13.67 o                         
   3   6  -8        392.18        420.00        12.13 o                         
   4   6  -8        222.54        223.20         7.24 o                         
   5   6  -8         21.41         24.72         3.92 o                         
   6   6  -8         75.05         64.61         3.57 o                         
   7   6  -8        207.96        197.71         6.92 o                         
   8   6  -8        173.98        172.64         6.06 o                         
   9   6  -8        101.54         90.20         7.00 o                         
  10   6  -8        150.79        157.22         6.36 o                         
  11   6  -8        195.72        187.54         9.52 o                         
  12   6  -8        328.63        330.23        10.96 o                         
   1   7  -8         94.71         83.20         3.34 o                         
   2   7  -8        215.92        220.41         4.76 o                         
   3   7  -8         35.76         37.96         3.93 o                         
   4   7  -8        978.75       1013.20        16.80 o                         
   5   7  -8        133.14        147.84        13.51 o                         
   6   7  -8       1220.09       1243.86        23.19 o                         
   7   7  -8         77.24         82.21         4.01 o                         
   8   7  -8        430.71        420.63         7.67 o                         
   9   7  -8          7.56          7.12         4.25 o                         
  10   7  -8        157.17        158.82        14.69 o                         
  11   7  -8         21.55         21.98         5.36 o                         
  12   7  -8          0.15          2.03         5.60 o                         
   0   8  -8       1005.56       1045.82        19.21 o                         
   1   8  -8        250.03        254.28        10.80 o                         
   2   8  -8        794.39        821.55        15.44 o                         
   3   8  -8         12.33         13.73         4.03 o                         
   4   8  -8        487.79        499.22         9.63 o                         
   5   8  -8        130.62        126.26         9.05 o                         
   6   8  -8        143.66        146.23         9.73 o                         
   7   8  -8         24.29         19.32         4.08 o                         
   8   8  -8        288.75        280.90         8.39 o                         
   9   8  -8         19.21         19.63         4.79 o                         
  10   8  -8        933.49        864.75        20.39 o                         
  11   8  -8          5.83         14.41         6.81 o                         
   1   9  -8          9.29         12.31         3.01 o                         
   2   9  -8        233.01        221.14         7.15 o                         
   3   9  -8         51.37         48.33         6.11 o                         
   4   9  -8        479.52        490.22        13.58 o                         
   5   9  -8         93.98         94.31        15.77 o                         
   6   9  -8        482.32        494.36        14.16 o                         
   7   9  -8         15.39         16.56         4.25 o                         
   8   9  -8        273.73        293.33        27.03 o                         
   9   9  -8         23.32         23.89         5.66 o                         
  10   9  -8        214.45        224.09        22.73 o                         
   0  10  -8        935.95        927.07        49.10 o                         
   1  10  -8        376.55        371.06         7.67 o                         
   2  10  -8        215.64        226.94         6.34 o                         
   3  10  -8         95.30         96.55         7.19 o                         
   4  10  -8          2.05          3.64         4.03 o                         
   5  10  -8          6.04          6.87         3.44 o                         
   6  10  -8         12.96          6.84         4.82 o                         
   7  10  -8         34.84         40.09         5.25 o                         
   8  10  -8         85.58         79.42         8.12 o                         
   1  11  -8         85.27         81.93         4.99 o                         
   2  11  -8        140.86        143.63         7.00 o                         
   3  11  -8        243.07        236.85         7.56 o                         
   4  11  -8         77.86         78.52         4.36 o                         
   5  11  -8        294.06        311.61         8.18 o                         
   6  11  -8        200.64        197.03         5.97 o                         
   0  12  -8         69.24         60.35         8.91 o                         
   1  12  -8        449.14        471.19        12.54 o                         
   2  12  -8         24.37         23.75         5.74 o                         
   3  12  -8        283.00        296.09         8.99 o                         
   2   0  -7       1760.82       1710.16        59.14 o                         
   4   0  -7        694.43        652.17        17.49 o                         
   6   0  -7        830.20        809.46        27.16 o                         
   8   0  -7       2260.75       2414.81        82.68 o                         
  10   0  -7        500.05        507.29        14.61 o                         
  12   0  -7         28.70         27.03         5.40 o                         
  14   0  -7        104.11         94.82        10.74 o                         
  16   0  -7        186.58        191.77        10.33 o                         
   0   1  -7        874.78        874.64        88.68 o                         
   1   1  -7       1206.96       1210.78        29.63 o                         
   2   1  -7        587.14        591.10        23.89 o                         
   3   1  -7        577.63        578.15         9.30 o                         
   4   1  -7         85.05         88.82         6.63 o                         
   5   1  -7         89.92         88.19        16.34 o                         
   6   1  -7        158.96        161.06         5.95 o                         
   7   1  -7         77.83         74.07         4.19 o                         
   8   1  -7        125.94        134.06         9.67 o                         
   9   1  -7        118.01        121.87         9.24 o                         
  10   1  -7        799.09        816.98        15.30 o                         
  11   1  -7        340.24        334.48        26.58 o                         
  12   1  -7        553.35        543.87        16.94 o                         
  13   1  -7         56.44         52.81         4.11 o                         
  14   1  -7        448.04        462.71        12.36 o                         
  15   1  -7         70.56         65.78         8.40 o                         
  16   1  -7         15.95         24.04        11.44 o                         
   1   2  -7        126.37        137.91         4.13 o                         
   2   2  -7        748.52        699.34        12.31 o                         
   3   2  -7        396.02        402.86        19.96 o                         
   4   2  -7       2419.72       2409.17        32.60 o                         
   5   2  -7        696.67        687.12        32.49 o                         
   6   2  -7       1699.03       1712.38        26.13 o                         
   7   2  -7        671.27        670.14        40.21 o                         
   8   2  -7       1147.78       1151.82        39.97 o                         
   9   2  -7        248.13        247.99        25.52 o                         
  10   2  -7        203.69        159.77        11.88 o                         
  11   2  -7         12.26         12.75         4.39 o                         
  12   2  -7        166.32        162.97         6.79 o                         
  13   2  -7         13.97         16.79         3.75 o                         
  14   2  -7        345.67        323.86         9.33 o                         
  15   2  -7         37.37         35.28         5.90 o                         
  16   2  -7        269.86        281.02         8.21 o                         
   0   3  -7        136.71        161.43         5.02 o                         
   1   3  -7        772.60        813.35        27.92 o                         
   2   3  -7        602.28        591.88        11.72 o                         
   3   3  -7        778.07        786.06        12.86 o                         
   4   3  -7         35.16         32.56         2.17 o                         
   5   3  -7        339.17        337.82         6.72 o                         
   6   3  -7         90.39         95.90         3.37 o                         
   7   3  -7        271.13        254.60         5.63 o                         
   8   3  -7        127.70        122.37         7.92 o                         
   9   3  -7        492.73        483.32        35.83 o                         
  10   3  -7        250.18        249.81         8.17 o                         
  11   3  -7        374.58        401.53        12.62 o                         
  12   3  -7        198.03        196.09         7.90 o                         
  13   3  -7        697.65        714.79        18.44 o                         
  14   3  -7        256.86        256.32        10.31 o                         
  15   3  -7        377.44        404.75        15.20 o                         
  16   3  -7         39.47         34.75         7.03 o                         
   1   4  -7        104.41        107.98         3.40 o                         
   2   4  -7         21.12         19.74         2.64 o                         
   3   4  -7        563.43        537.38        10.72 o                         
   4   4  -7        203.49        200.01         7.35 o                         
   5   4  -7       2559.25       2564.40        38.22 o                         
   6   4  -7        114.60        123.22         4.97 o                         
   7   4  -7       1490.91       1466.24        29.86 o                         
   8   4  -7        152.68        149.02        12.09 o                         
   9   4  -7        674.06        709.49        15.71 o                         
  10   4  -7          4.62          4.45         3.70 o                         
  11   4  -7         99.03        102.21         4.45 o                         
  12   4  -7        179.58        165.85         7.90 o                         
  13   4  -7         85.45         85.65         7.97 o                         
  14   4  -7         21.95         15.36         7.06 o                         
  15   4  -7        242.67        236.70         9.93 o                         
   0   5  -7        884.51        918.97        27.72 o                         
   1   5  -7        606.68        621.65         9.85 o                         
   2   5  -7         87.72         93.86         4.14 o                         
   3   5  -7       1073.30       1088.61        19.36 o                         
   4   5  -7        144.10        151.51        10.36 o                         
   5   5  -7         77.11         84.37         3.37 o                         
   6   5  -7         33.66         38.97         3.32 o                         
   7   5  -7         70.70         61.34         3.01 o                         
   8   5  -7         28.01         24.78         7.36 o                         
   9   5  -7        297.55        272.27        79.61 o                         
  10   5  -7        128.45        120.86         9.82 o                         
  11   5  -7        876.99        864.53        14.82 o                         
  12   5  -7        223.60        264.44        15.16 o                         
  13   5  -7        329.20        328.83        12.50 o                         
  14   5  -7         46.21         47.89         7.43 o                         
  15   5  -7        137.80        145.04        12.01 o                         
   1   6  -7        146.20        148.62         7.60 o                         
   2   6  -7        163.23        147.51         9.10 o                         
   3   6  -7        234.08        233.23         4.14 o                         
   4   6  -7        224.04        219.31        12.02 o                         
   5   6  -7        570.35        560.67        11.79 o                         
   6   6  -7        367.94        364.46        13.44 o                         
   7   6  -7        130.35        131.97         6.81 o                         
   8   6  -7        296.70        290.24         8.40 o                         
   9   6  -7        210.96        221.13         7.16 o                         
  10   6  -7        111.74        110.35         7.14 o                         
  11   6  -7        177.92        192.17         9.54 o                         
  12   6  -7          5.65          5.60         4.29 o                         
  13   6  -7         74.29         64.52         5.02 o                         
  14   6  -7         60.87         52.89         5.36 o                         
  15   6  -7         63.02         53.03         6.28 o                         
   0   7  -7       2516.45       2541.22        64.62 o                         
   1   7  -7        388.26        406.25        11.26 o                         
   2   7  -7       1582.41       1655.50        23.58 o                         
   3   7  -7         42.37         53.26         7.36 o                         
   4   7  -7        917.21        918.08        18.28 o                         
   5   7  -7        179.14        178.61         6.94 o                         
   6   7  -7         10.14         10.29         2.44 o                         
   7   7  -7        179.82        171.45         8.52 o                         
   8   7  -7        444.89        432.15         9.86 o                         
   9   7  -7         15.60         19.41         3.92 o                         
  10   7  -7        317.51        311.76         6.48 o                         
  11   7  -7        236.92        226.62         8.67 o                         
  12   7  -7        530.29        534.01        11.97 o                         
  13   7  -7         46.95         43.46         7.72 o                         
  14   7  -7        325.07        343.58         8.11 o                         
   1   8  -7        100.68         90.14         3.98 o                         
   2   8  -7        323.08        325.27        21.77 o                         
   3   8  -7          2.64          1.88         2.74 o                         
   4   8  -7        278.83        285.04         5.93 o                         
   5   8  -7         60.31         53.94         3.84 o                         
   6   8  -7       1050.86       1071.07        16.15 o                         
   7   8  -7         50.04         48.96         9.20 o                         
   8   8  -7        223.53        233.82         9.77 o                         
   9   8  -7         83.32         88.98         4.00 o                         
  10   8  -7        208.08        196.03         5.82 o                         
  11   8  -7          0.78          3.49         3.77 o                         
  12   8  -7         23.66         24.59         4.98 o                         
  13   8  -7          1.03          0.12         4.83 o                         
   0   9  -7       1795.69       1866.28        37.97 o                         
   1   9  -7        336.86        344.79         8.47 o                         
   2   9  -7        767.90        788.71        12.56 o                         
   3   9  -7        297.76        284.79         7.13 o                         
   4   9  -7        254.63        263.61         9.47 o                         
   5   9  -7         38.84         31.61         3.21 o                         
   6   9  -7         31.14         32.25         3.02 o                         
   7   9  -7         47.14         50.71         4.69 o                         
   8   9  -7        276.81        255.74         7.15 o                         
   9   9  -7         72.06         57.82         5.26 o                         
  10   9  -7        628.54        604.74        19.98 o                         
  11   9  -7          1.44         -1.71         4.77 o                         
  12   9  -7        511.68        508.57        10.02 o                         
   1  10  -7         34.71         34.59         3.33 o                         
   2  10  -7        243.52        246.41         6.06 o                         
   3  10  -7        357.31        355.40         7.76 o                         
   4  10  -7         58.35         53.12         7.22 o                         
   5  10  -7         36.03         40.56         3.58 o                         
   6  10  -7        141.37        128.18         8.81 o                         
   7  10  -7        256.43        259.06        15.99 o                         
   8  10  -7        344.91        351.90        12.26 o                         
   9  10  -7         87.82         87.66         5.81 o                         
  10  10  -7         98.54         94.41         7.41 o                         
  11  10  -7          7.35          3.19         4.66 o                         
   0  11  -7        609.91        610.97        24.99 o                         
   1  11  -7        653.64        683.91        12.52 o                         
   2  11  -7        139.75        131.68         4.65 o                         
   3  11  -7        216.05        213.32         6.67 o                         
   4  11  -7        107.76        102.27         6.57 o                         
   5  11  -7         45.41         45.98         4.47 o                         
   6  11  -7         45.64         41.26         3.90 o                         
   7  11  -7          2.38          3.93         3.53 o                         
   8  11  -7         36.10         32.04         4.88 o                         
   9  11  -7        290.35        283.72         8.43 o                         
  10  11  -7         96.25         85.67         8.38 o                         
   1  12  -7         16.46         15.90         3.79 o                         
   2  12  -7         11.20          7.80         3.23 o                         
   3  12  -7        298.94        292.69         6.32 o                         
   4  12  -7          4.77         10.00         4.59 o                         
   5  12  -7        666.59        680.54        11.17 o                         
   6  12  -7         11.05         12.06         5.39 o                         
   7  12  -7        301.95        285.86         8.68 o                         
   8  12  -7          3.10         -0.20         4.54 o                         
   0  13  -7         49.46         42.79         8.32 o                         
   1  13  -7        363.31        357.09         9.87 o                         
   2  13  -7         31.85         36.09         4.95 o                         
   3  13  -7        724.34        741.61        17.88 o                         
   4  13  -7          9.36         15.10         4.54 o                         
   5  13  -7         60.93         62.16         6.06 o                         
   0   0  -6      20386.58      23233.48       709.74 o                         
   2   0  -6       6599.29       6630.69       122.42 o                         
   4   0  -6        408.82        380.61         8.77 o                         
   6   0  -6        479.76        455.11        13.21 o                         
   8   0  -6        402.93        405.40        15.66 o                         
  10   0  -6       2847.71       2981.49       101.31 o                         
  12   0  -6       1529.09       1488.46        39.01 o                         
  14   0  -6        617.33        637.70        18.91 o                         
  18   0  -6          1.58          0.29        11.09 o                         
   1   1  -6        168.98        193.98         4.22 o                         
   2   1  -6       1240.31       1256.04        19.38 o                         
   3   1  -6        142.73        157.96         6.95 o                         
   4   1  -6        945.65        900.68        18.79 o                         
   5   1  -6        191.02        198.64         7.22 o                         
   6   1  -6        167.61        181.08         4.18 o                         
   7   1  -6        320.76        300.75        21.55 o                         
   8   1  -6       1135.01       1115.36        21.78 o                         
   9   1  -6         93.64        101.30         4.44 o                         
  10   1  -6        132.72        140.25        15.15 o                         
  11   1  -6         40.26         34.10         7.17 o                         
  12   1  -6        239.67        233.02        13.02 o                         
  13   1  -6         48.13         47.86         3.82 o                         
  14   1  -6        381.67        365.97        14.99 o                         
  15   1  -6         27.29         24.88         6.00 o                         
  16   1  -6        343.13        352.95        15.05 o                         
  17   1  -6         29.02         33.38         6.48 o                         
  18   1  -6        436.35        413.26        36.73 o                         
   0   2  -6        907.01        900.87        33.15 o                         
   1   2  -6       1148.98       1123.00        24.92 o                         
   2   2  -6       2952.15       3034.99        38.02 o                         
   3   2  -6       1191.63       1164.42        44.78 o                         
   4   2  -6        706.76        705.68        10.75 o                         
   5   2  -6        220.56        221.70         7.72 o                         
   6   2  -6        176.15        178.20         7.86 o                         
   7   2  -6        178.69        164.24         5.47 o                         
   8   2  -6         69.86         56.57         4.26 o                         
   9   2  -6       1282.32       1245.44        22.43 o                         
  10   2  -6        694.91        691.57        45.35 o                         
  11   2  -6        632.25        648.16        28.41 o                         
  12   2  -6        462.39        482.36        15.08 o                         
  13   2  -6        494.73        493.35        11.14 o                         
  14   2  -6        230.89        235.79         7.90 o                         
  15   2  -6        121.75        130.64         7.16 o                         
  16   2  -6         38.35         29.97         7.11 o                         
  17   2  -6         15.45         15.71         7.68 o                         
   1   3  -6         32.69         34.02         1.92 o                         
   2   3  -6         50.12         52.51         5.37 o                         
   3   3  -6       1631.20       1616.79        28.30 o                         
   4   3  -6        164.83        182.82        13.27 o                         
   5   3  -6       4018.14       4082.70        78.12 o                         
   6   3  -6        260.71        265.86        11.74 o                         
   7   3  -6       1705.06       1603.69        38.68 o                         
   8   3  -6        144.09        150.17         5.91 o                         
   9   3  -6        397.49        396.03        10.06 o                         
  10   3  -6         67.49         66.24         4.18 o                         
  11   3  -6         92.60         91.42         4.43 o                         
  12   3  -6        117.27        114.93         5.06 o                         
  13   3  -6         63.13         67.56         5.03 o                         
  14   3  -6        149.14        138.93         7.47 o                         
  15   3  -6        376.59        387.68        20.44 o                         
  16   3  -6        320.04        309.70        19.43 o                         
  17   3  -6        689.75        732.33        20.82 o                         
   0   4  -6        215.59        249.14         7.70 o                         
   1   4  -6       1537.53       1547.17        22.66 o                         
   2   4  -6        595.74        601.88        13.94 o                         
   3   4  -6       1052.43       1072.93        18.07 o                         
   4   4  -6        161.78        161.99        10.07 o                         
   5   4  -6         58.50         53.35         2.42 o                         
   6   4  -6         58.65         54.59         2.65 o                         
   7   4  -6        883.17        837.02        22.78 o                         
   8   4  -6        107.10        105.02         5.83 o                         
   9   4  -6        363.71        351.27         7.25 o                         
  10   4  -6          3.47          5.13         2.64 o                         
  11   4  -6        696.90        697.05        16.04 o                         
  12   4  -6         12.04          8.59         5.29 o                         
  13   4  -6        503.66        515.03        13.77 o                         
  14   4  -6        105.20        101.57         8.95 o                         
  15   4  -6        542.89        541.93        23.92 o                         
  17   4  -6         10.39         10.85         8.05 o                         
   1   5  -6        520.40        535.06        10.90 o                         
   2   5  -6        453.04        449.95        21.62 o                         
   3   5  -6       1105.81       1122.01        21.75 o                         
   4   5  -6        674.17        641.02        27.80 o                         
   5   5  -6       2215.52       2219.45        34.31 o                         
   6   5  -6       1390.05       1407.75        31.84 o                         
   7   5  -6       2227.00       2259.59        46.56 o                         
   8   5  -6        524.49        493.37        12.87 o                         
   9   5  -6        404.23        418.71         9.28 o                         
  10   5  -6        462.52        439.38         9.40 o                         
  11   5  -6        159.31        159.50         4.16 o                         
  12   5  -6        150.06        140.65         5.54 o                         
  13   5  -6         57.05         55.62         3.73 o                         
  14   5  -6         54.16         52.85         4.93 o                         
  15   5  -6        265.08        245.34        11.60 o                         
  17   5  -6        279.74        269.03        17.23 o                         
   0   6  -6        511.70        530.56        30.00 o                         
   1   6  -6       1284.45       1260.93        19.54 o                         
   2   6  -6        149.15        163.94         3.40 o                         
   3   6  -6       1139.76       1183.61        15.87 o                         
   4   6  -6         70.28         70.66         2.66 o                         
   5   6  -6        211.43        215.65         4.15 o                         
   6   6  -6        142.33        146.11         5.25 o                         
   7   6  -6        304.59        288.04         6.43 o                         
   8   6  -6        289.50        286.89         8.05 o                         
   9   6  -6        629.92        583.04        23.32 o                         
  10   6  -6        320.89        316.54        16.50 o                         
  11   6  -6        726.27        687.61        14.36 o                         
  12   6  -6        514.08        522.18        26.32 o                         
  13   6  -6        650.44        664.55        19.29 o                         
  14   6  -6        127.59        123.18         5.28 o                         
  15   6  -6        162.13        159.45         7.30 o                         
  16   6  -6         15.95         11.94         5.90 o                         
   1   7  -6         47.52         47.78         2.77 o                         
   2   7  -6        704.12        695.74        11.00 o                         
   3   7  -6         93.73        108.99         3.76 o                         
   4   7  -6       1242.49       1264.05        19.37 o                         
   5   7  -6        539.21        530.71         8.83 o                         
   6   7  -6       1840.84       1899.23        49.08 o                         
   7   7  -6        146.51        147.47         4.59 o                         
   8   7  -6        348.68        312.07        95.14 o                         
   9   7  -6        220.47        208.93         5.90 o                         
  10   7  -6        179.45        182.33         4.91 o                         
  11   7  -6         76.85         73.14         4.59 o                         
  12   7  -6         63.91         62.02         4.26 o                         
  13   7  -6        114.28        102.33         6.45 o                         
  14   7  -6        222.28        198.93         9.14 o                         
  15   7  -6         32.73         34.37         6.07 o                         
  16   7  -6        300.28        283.21        17.71 o                         
   0   8  -6       1694.20       1706.28        33.88 o                         
   1   8  -6         32.08         37.97         2.61 o                         
   2   8  -6        761.89        788.14        11.14 o                         
   3   8  -6        201.39        199.74         3.75 o                         
   4   8  -6        389.45        409.56         6.64 o                         
   5   8  -6         21.23         19.17         2.71 o                         
   6   8  -6        142.57        135.52         4.74 o                         
   7   8  -6         95.49         89.76         2.82 o                         
   8   8  -6        130.03        116.06         4.45 o                         
   9   8  -6         41.62         42.13         2.73 o                         
  10   8  -6        407.59        416.66         9.98 o                         
  11   8  -6          4.81          8.25         3.60 o                         
  12   8  -6        708.74        688.22        20.55 o                         
  13   8  -6         47.47         43.22         5.98 o                         
  14   8  -6        358.07        345.50        19.65 o                         
  15   8  -6          0.08         -5.84         5.14 o                         
   1   9  -6         39.28         38.45         2.99 o                         
   2   9  -6        828.71        831.94        12.68 o                         
   3   9  -6         58.59         63.66         6.62 o                         
   4   9  -6       1410.13       1418.93        22.35 o                         
   5   9  -6        372.54        345.69         9.70 o                         
   6   9  -6       1059.61       1045.10        18.49 o                         
   7   9  -6         87.00         82.08         4.31 o                         
   8   9  -6       1030.69        996.75        16.29 o                         
   9   9  -6        136.76        133.75         4.15 o                         
  10   9  -6        121.45        118.73         8.76 o                         
  11   9  -6          8.33          8.35         3.52 o                         
  12   9  -6         98.34         85.63         4.86 o                         
  13   9  -6         10.50          8.31         4.63 o                         
  14   9  -6        150.92        139.30         7.20 o                         
   0  10  -6       1043.91       1079.32        39.40 o                         
   1  10  -6        734.29        751.23        13.15 o                         
   2  10  -6        413.99        432.86         9.06 o                         
   3  10  -6        397.48        390.44         9.91 o                         
   4  10  -6        415.92        417.79         8.05 o                         
   5  10  -6         23.49         23.43         3.52 o                         
   6  10  -6        147.47        153.14         3.98 o                         
   7  10  -6         14.68         13.94         3.79 o                         
   8  10  -6        252.26        227.83         7.35 o                         
   9  10  -6        436.45        451.26         9.34 o                         
  10  10  -6        455.15        453.28        14.30 o                         
  11  10  -6        350.55        340.16         7.85 o                         
  12  10  -6        305.61        312.84        14.35 o                         
  13  10  -6        212.97        203.34         7.62 o                         
   1  11  -6        151.67        143.47         4.57 o                         
   2  11  -6        195.72        205.62        11.42 o                         
   3  11  -6        690.58        706.97        14.75 o                         
   4  11  -6        112.96        112.87         3.93 o                         
   5  11  -6        361.20        363.13         7.67 o                         
   6  11  -6        310.13        285.16        11.03 o                         
   7  11  -6        703.32        692.28        11.55 o                         
   8  11  -6        133.13        132.79        10.49 o                         
   9  11  -6        348.25        336.50         7.69 o                         
  10  11  -6        100.23         94.03         4.53 o                         
  11  11  -6          9.37         13.13         5.18 o                         
  12  11  -6         51.78         43.08         5.30 o                         
   0  12  -6          4.34          6.39         3.92 o                         
   1  12  -6        858.14        864.78        13.62 o                         
   2  12  -6          9.00          7.48         6.60 o                         
   3  12  -6        324.66        323.44         7.58 o                         
   4  12  -6         27.98         26.45         3.22 o                         
   5  12  -6         66.44         59.30         4.31 o                         
   6  12  -6          9.52         10.09         3.48 o                         
   7  12  -6        212.42        202.61         6.64 o                         
   8  12  -6         48.29         48.65         5.28 o                         
   9  12  -6        491.18        483.22        21.56 o                         
  10  12  -6         45.52         42.78         4.18 o                         
  11  12  -6        404.97        388.00         9.09 o                         
   1  13  -6         28.52         27.33         3.46 o                         
   2  13  -6          1.82         -1.34         3.55 o                         
   3  13  -6        416.62        413.59         7.46 o                         
   4  13  -6          4.36          1.21         4.29 o                         
   5  13  -6        758.10        762.54        11.62 o                         
   6  13  -6        135.25        137.93         5.39 o                         
   7  13  -6        595.57        577.46        10.75 o                         
   8  13  -6         92.44         84.91         6.18 o                         
   9  13  -6        103.49        105.14         7.02 o                         
   0  14  -6        251.12        260.85         8.72 o                         
   1  14  -6         23.46         25.37         4.66 o                         
   2  14  -6        330.24        318.13         9.11 o                         
   3  14  -6        285.60        274.64         8.84 o                         
   4  14  -6         24.22         19.79         5.65 o                         
   5  14  -6         11.24          8.28         5.11 o                         
   6  14  -6         32.57         26.31         4.55 o                         
   1  15  -6         25.37         27.57         5.93 o                         
   2  15  -6        285.85        278.79         7.62 o                         
   2   0  -5       1035.96       1009.36        25.81 o                         
   4   0  -5       3110.61       2987.11        56.87 o                         
   6   0  -5        997.87        966.13        38.49 o                         
   8   0  -5       1938.19       2043.06        66.58 o                         
  10   0  -5       1390.22       1432.83        37.02 o                         
  12   0  -5        955.09        912.43        35.96 o                         
  14   0  -5        147.86        160.70         7.18 o                         
  18   0  -5        365.96        387.57        19.30 o                         
   0   1  -5       7277.43       7618.73       523.06 o                         
   1   1  -5       1527.91       1535.84        40.97 o                         
   2   1  -5       7526.60       7786.53       232.44 o                         
   3   1  -5         65.00         81.61         3.20 o                         
   4   1  -5       1165.06       1092.07        19.00 o                         
   5   1  -5        357.79        342.94         8.35 o                         
   6   1  -5         35.53         43.34         2.36 o                         
   7   1  -5        396.47        359.54        14.60 o                         
   8   1  -5        469.84        466.54         9.30 o                         
   9   1  -5        901.64        897.71        57.25 o                         
  10   1  -5       2758.98       2848.49        54.83 o                         
  11   1  -5       1144.58       1220.59        52.87 o                         
  12   1  -5       2238.86       2466.42       102.76 o                         
  13   1  -5         46.69         49.62         3.64 o                         
  14   1  -5        765.12        767.65        22.57 o                         
  15   1  -5        386.20        383.35        13.13 o                         
  16   1  -5        106.81         99.97        10.74 o                         
  18   1  -5          8.58          6.61         5.36 o                         
  19   1  -5        122.85        111.94        12.56 o                         
   1   2  -5        443.12        463.38        14.05 o                         
   2   2  -5       1150.37       1149.31        29.47 o                         
   3   2  -5       1084.82       1025.00        18.49 o                         
   4   2  -5       3000.30       2959.83        70.78 o                         
   5   2  -5        697.00        667.95        27.26 o                         
   6   2  -5       1309.65       1332.07        27.03 o                         
   7   2  -5       1322.56       1277.15        26.23 o                         
   8   2  -5        343.54        343.45         8.56 o                         
   9   2  -5        231.55        223.12         4.89 o                         
  10   2  -5        252.26        242.41        13.70 o                         
  11   2  -5         17.77         21.21         7.78 o                         
  12   2  -5         33.26         30.43         3.27 o                         
  13   2  -5         53.91         56.80         4.90 o                         
  14   2  -5       1008.21       1011.12        21.93 o                         
  15   2  -5         77.48         87.95         4.55 o                         
  16   2  -5        473.94        477.51        23.15 o                         
  17   2  -5        193.19        198.61        12.77 o                         
  18   2  -5        122.73        119.15        10.85 o                         
  19   2  -5        107.42        103.51         7.91 o                         
   0   3  -5       1418.26       1384.18        52.63 o                         
   1   3  -5       2847.92       2753.81        36.98 o                         
   2   3  -5       1289.75       1327.31        32.51 o                         
   3   3  -5       1641.38       1585.23        29.49 o                         
   4   3  -5        593.57        622.91        19.86 o                         
   5   3  -5        641.61        667.63        19.06 o                         
   6   3  -5        247.17        234.59         5.23 o                         
   7   3  -5        723.21        722.53        12.24 o                         
   8   3  -5        121.69        118.20         9.99 o                         
   9   3  -5       1123.37       1122.54        18.30 o                         
  10   3  -5          1.72          6.53         1.83 o                         
  11   3  -5        779.67        769.96        23.07 o                         
  12   3  -5         46.88         56.25         8.94 o                         
  13   3  -5        758.23        827.94        20.99 o                         
  14   3  -5         99.38        100.76        19.46 o                         
  15   3  -5        228.86        236.87        13.41 o                         
  16   3  -5          7.64          6.81         9.40 o                         
  17   3  -5          7.10         11.06         9.67 o                         
  18   3  -5         30.92         28.47         6.24 o                         
   1   4  -5        604.83        610.83         8.74 o                         
   2   4  -5        471.31        539.69         7.74 o                         
   3   4  -5       1588.36       1516.37        35.33 o                         
   4   4  -5        220.96        243.95         5.54 o                         
   5   4  -5       6334.63       6574.72       133.87 o                         
   6   4  -5        421.20        423.29        31.76 o                         
   7   4  -5       4287.16       4138.11        74.73 o                         
   8   4  -5         70.67         62.36         8.37 o                         
   9   4  -5        882.02        917.86        18.06 o                         
  10   4  -5        146.39        130.24         4.64 o                         
  11   4  -5         37.64         36.45         2.33 o                         
  12   4  -5        292.62        274.83        15.60 o                         
  13   4  -5        192.06        176.70        13.35 o                         
  14   4  -5         37.06         42.53         5.32 o                         
  15   4  -5        604.79        602.85        15.42 o                         
  16   4  -5         35.10         41.27         8.36 o                         
  17   4  -5        715.60        718.63        62.12 o                         
  18   4  -5          6.82          6.65         7.47 o                         
   0   5  -5       2196.87       2396.05        53.82 o                         
   1   5  -5       2735.28       2709.48        34.39 o                         
   2   5  -5         56.50         55.34         6.05 o                         
   3   5  -5       1321.48       1339.05        25.12 o                         
   4   5  -5        151.26        162.65         8.26 o                         
   5   5  -5        149.97        145.01         4.62 o                         
   6   5  -5         21.29         19.07         3.43 o                         
   7   5  -5        792.67        801.80        12.83 o                         
   8   5  -5        334.86        337.89         8.81 o                         
   9   5  -5       2056.38       2108.24        32.61 o                         
  10   5  -5         73.16         92.88         5.80 o                         
  11   5  -5        982.82        981.77        19.76 o                         
  12   5  -5         16.87         12.21         2.46 o                         
  13   5  -5       1085.38       1115.12        25.17 o                         
  14   5  -5          0.10         -0.16         3.20 o                         
  15   5  -5        373.86        397.95        13.24 o                         
  16   5  -5         10.20         15.86         4.91 o                         
  17   5  -5          1.28          2.79         5.85 o                         
  18   5  -5         14.93          4.81         8.11 o                         
   1   6  -5        120.15        114.40         2.74 o                         
   2   6  -5        453.77        439.46         8.60 o                         
   3   6  -5       1032.61       1035.80        17.98 o                         
   4   6  -5       2065.71       1971.55        51.44 o                         
   5   6  -5       1792.84       1845.67        39.19 o                         
   6   6  -5       1289.71       1278.18        19.94 o                         
   7   6  -5       1522.17       1592.31        28.79 o                         
   8   6  -5        932.84        976.04        16.44 o                         
   9   6  -5        293.54        300.80        16.07 o                         
  10   6  -5        468.67        462.27        14.79 o                         
  11   6  -5        265.75        278.68        10.77 o                         
  12   6  -5         23.04         23.51         2.58 o                         
  13   6  -5        140.70        143.96         5.44 o                         
  14   6  -5        245.99        241.15         8.77 o                         
  15   6  -5        109.99        104.00        11.69 o                         
  16   6  -5        269.25        275.31        15.64 o                         
  17   6  -5        174.00        169.40        15.75 o                         
   0   7  -5        743.44        711.13        16.25 o                         
   1   7  -5        752.87        799.50        15.47 o                         
   2   7  -5       1404.37       1426.52        19.11 o                         
   3   7  -5        421.58        424.74         7.57 o                         
   4   7  -5        418.66        412.56        14.01 o                         
   5   7  -5        211.67        221.29         8.40 o                         
   6   7  -5        546.29        508.13         9.32 o                         
   7   7  -5       1014.73        985.95        14.37 o                         
   8   7  -5        448.70        433.62        19.23 o                         
   9   7  -5        448.70        477.55        10.05 o                         
  10   7  -5        989.68        952.68        18.04 o                         
  11   7  -5        468.12        468.70         8.51 o                         
  12   7  -5       1194.63       1261.29        26.72 o                         
  13   7  -5        275.37        274.93        11.53 o                         
  14   7  -5        114.74        106.57         5.43 o                         
  15   7  -5        105.46        104.51         5.32 o                         
  16   7  -5         29.26         29.63         5.79 o                         
  17   7  -5         37.92         26.43         8.44 o                         
   1   8  -5         68.55         72.34         2.74 o                         
   2   8  -5        553.90        553.62         9.22 o                         
   3   8  -5         96.32         97.08         3.04 o                         
   4   8  -5       1098.40       1117.29        19.97 o                         
   5   8  -5         80.21         79.50         4.03 o                         
   6   8  -5       2115.15       2180.40        34.37 o                         
   7   8  -5        413.16        362.39        80.76 o                         
   8   8  -5        704.46        703.58        11.79 o                         
   9   8  -5          1.51          2.79         2.17 o                         
  10   8  -5        557.19        553.27        12.03 o                         
  11   8  -5          4.42          3.80         3.43 o                         
  12   8  -5         57.33         61.05         3.87 o                         
  13   8  -5          2.66          2.18         3.57 o                         
  14   8  -5        455.74        452.05        12.12 o                         
  15   8  -5         80.53         79.42         5.16 o                         
  16   8  -5        392.02        374.53        25.71 o                         
   0   9  -5       4144.43       4179.17        78.12 o                         
   1   9  -5        465.58        462.21        13.06 o                         
   2   9  -5       1426.72       1480.58        33.68 o                         
   3   9  -5        285.22        294.81         9.62 o                         
   4   9  -5         85.01         85.46         2.86 o                         
   5   9  -5         53.62         49.24         3.06 o                         
   6   9  -5        216.85        222.15         4.25 o                         
   7   9  -5        114.17        123.78         3.99 o                         
   8   9  -5        386.71        394.62         9.03 o                         
   9   9  -5         57.00         62.08         3.96 o                         
  10   9  -5        935.62        966.11        19.97 o                         
  11   9  -5         75.88         77.43        10.20 o                         
  12   9  -5        651.90        663.54        28.53 o                         
  13   9  -5        351.77        350.11         7.42 o                         
  14   9  -5         70.55         66.00         7.71 o                         
  15   9  -5        176.63        169.03         6.48 o                         
   1  10  -5        149.38        153.83         5.43 o                         
   2  10  -5        678.13        684.37        15.78 o                         
   3  10  -5        793.04        829.42        20.03 o                         
   4  10  -5       1042.19       1050.33        13.83 o                         
   5  10  -5        495.43        503.00        43.83 o                         
   6  10  -5        463.19        485.80         8.57 o                         
   7  10  -5        863.00        838.05        19.40 o                         
   8  10  -5        643.53        657.53        28.63 o                         
   9  10  -5        185.00        176.49         4.89 o                         
  10  10  -5        280.85        277.76         5.59 o                         
  11  10  -5          0.69          2.21         3.12 o                         
  12  10  -5        121.99        113.10         5.62 o                         
  13  10  -5         58.06         57.88         5.15 o                         
  14  10  -5        152.86        145.09         8.80 o                         
  15  10  -5        209.48        209.78        16.05 o                         
   0  11  -5        833.81        859.02        33.95 o                         
   1  11  -5       1416.73       1412.76        21.37 o                         
   2  11  -5        678.41        713.06        11.78 o                         
   3  11  -5        739.20        749.68        16.39 o                         
   4  11  -5        227.01        224.17         6.10 o                         
   5  11  -5        213.02        215.46        10.92 o                         
   6  11  -5        136.59        132.95         6.36 o                         
   7  11  -5         91.29        104.86         4.19 o                         
   8  11  -5         20.40         21.04         3.37 o                         
   9  11  -5        620.91        610.20        11.90 o                         
  10  11  -5         55.93         53.39         5.96 o                         
  11  11  -5        413.17        399.96        18.04 o                         
  12  11  -5         95.19         96.72         5.52 o                         
  13  11  -5        130.58        119.81        11.47 o                         
  14  11  -5         20.69         23.69         6.41 o                         
   1  12  -5        143.92        138.92         6.44 o                         
   2  12  -5          6.62          5.36         2.68 o                         
   3  12  -5        539.99        550.57         9.25 o                         
   4  12  -5         94.19         94.57         3.77 o                         
   5  12  -5       1139.50       1162.27        38.15 o                         
   6  12  -5        106.60        108.61         9.58 o                         
   7  12  -5       1052.72       1109.41        27.12 o                         
   8  12  -5          6.59          5.88         2.83 o                         
   9  12  -5        201.31        195.32         8.51 o                         
  10  12  -5          2.15          0.40         4.82 o                         
  11  12  -5         29.99         24.75         4.54 o                         
  12  12  -5          1.61          1.50         4.13 o                         
   0  13  -5        220.54        220.16         9.81 o                         
   1  13  -5        278.62        267.80         5.65 o                         
   2  13  -5        173.88        179.74         7.16 o                         
   3  13  -5        300.55        306.52         6.27 o                         
   4  13  -5         36.57         39.10         5.07 o                         
   5  13  -5         39.30         42.14         3.27 o                         
   6  13  -5          8.35          8.32         3.26 o                         
   7  13  -5         57.20         50.22         6.54 o                         
   8  13  -5         91.50         83.41         5.05 o                         
   9  13  -5        445.50        454.72         9.12 o                         
  10  13  -5        111.19        121.39         6.12 o                         
  11  13  -5         59.91         52.16         5.52 o                         
   1  14  -5         31.76         29.73         3.85 o                         
   2  14  -5        136.93        131.48         4.88 o                         
   3  14  -5        508.37        477.98         9.19 o                         
   4  14  -5        540.71        526.48        27.48 o                         
   5  14  -5        616.40        600.22        13.19 o                         
   6  14  -5        303.70        283.24         6.52 o                         
   7  14  -5        519.49        525.43        21.88 o                         
   8  14  -5        419.73        398.70         8.73 o                         
   9  14  -5         79.12         70.34         4.80 o                         
   0  15  -5        453.02        477.44        10.66 o                         
   1  15  -5         58.21         58.39         5.14 o                         
   2  15  -5        185.93        184.24         8.03 o                         
   3  15  -5         70.07         58.38         5.87 o                         
   4  15  -5         41.66         35.83         6.39 o                         
   5  15  -5         55.79         47.05         4.41 o                         
   6  15  -5          3.89          1.96         4.94 o                         
   1  16  -5         25.00         20.93         6.07 o                         
   2   0  -4       2042.38       1825.79        35.30 o                         
   4   0  -4       1176.62       1077.86        27.10 o                         
   6   0  -4         71.64         79.48         4.10 o                         
   8   0  -4       1316.99       1306.45        43.74 o                         
  10   0  -4       4063.22       4201.06       137.56 o                         
  12   0  -4       2194.75       2305.44        56.39 o                         
  14   0  -4        610.10        653.86        18.30 o                         
  16   0  -4        206.63        195.79        11.49 o                         
  18   0  -4         39.40         32.92        10.23 o                         
  20   0  -4        303.68        297.60        17.23 o                         
   1   1  -4       3193.75       3567.30        74.32 o                         
   2   1  -4       1110.16       1152.15        22.96 o                         
   3   1  -4        770.27        718.34        28.88 o                         
   4   1  -4       1277.19       1202.63        17.39 o                         
   5   1  -4         10.79         15.39         1.60 o                         
   6   1  -4       1303.19       1202.22        26.24 o                         
   7   1  -4        793.72        808.87        40.19 o                         
   8   1  -4       2973.52       2831.43        47.47 o                         
   9   1  -4        215.71        207.97        21.34 o                         
  10   1  -4       1210.71       1158.20        29.64 o                         
  11   1  -4          2.42         12.56         5.64 o                         
  12   1  -4        544.66        537.02        16.05 o                         
  13   1  -4          1.95          5.07         4.78 o                         
  14   1  -4        118.77        129.63         4.51 o                         
  15   1  -4         20.68         17.42         4.84 o                         
  16   1  -4        411.29        433.04        11.11 o                         
  17   1  -4        135.56        120.29         5.98 o                         
  18   1  -4        481.06        490.55        20.80 o                         
  19   1  -4        105.70        104.97         7.31 o                         
  20   1  -4        279.12        270.97        12.79 o                         
   0   2  -4       1176.70       1092.93        41.92 o                         
   1   2  -4       5054.75       5258.95        77.46 o                         
   2   2  -4       1892.18       1803.15        51.23 o                         
   3   2  -4       1164.62       1085.51        17.85 o                         
   4   2  -4        989.86        977.79        16.01 o                         
   5   2  -4        103.61        100.19         5.08 o                         
   6   2  -4        959.37       1035.08        40.39 o                         
   7   2  -4        176.70        185.92        12.60 o                         
   8   2  -4       2331.59       2365.62        41.69 o                         
   9   2  -4        781.24        769.78        37.34 o                         
  10   2  -4       1450.58       1493.86        31.17 o                         
  11   2  -4       1219.83       1287.34        23.34 o                         
  12   2  -4       1196.40       1245.19        26.03 o                         
  13   2  -4        613.65        625.11        14.50 o                         
  14   2  -4       1100.76       1125.81        23.68 o                         
  15   2  -4        297.71        299.69        14.63 o                         
  16   2  -4         26.40         28.89         4.20 o                         
  17   2  -4         68.53         74.71         6.56 o                         
  18   2  -4         15.16          8.56         5.04 o                         
  19   2  -4         94.27         86.54         6.90 o                         
   1   3  -4        192.83        222.79         6.35 o                         
   2   3  -4        425.81        448.52         9.48 o                         
   3   3  -4       1199.26       1192.51        34.30 o                         
   4   3  -4        202.60        177.50         6.54 o                         
   5   3  -4       4199.13       4252.63       140.65 o                         
   6   3  -4        694.92        714.45        18.84 o                         
   7   3  -4       1494.17       1414.31        25.47 o                         
   8   3  -4        414.44        399.80         8.07 o                         
   9   3  -4       1417.93       1363.95        26.86 o                         
  10   3  -4        652.32        640.10        12.30 o                         
  11   3  -4        298.35        290.79         8.08 o                         
  12   3  -4        356.80        368.02         7.43 o                         
  13   3  -4        123.96        138.31         6.56 o                         
  14   3  -4        342.80        350.56         9.32 o                         
  15   3  -4        183.28        187.19        10.81 o                         
  16   3  -4        192.26        195.97         8.69 o                         
  17   3  -4        679.24        684.02        16.60 o                         
  18   3  -4         31.71         34.28         7.50 o                         
  19   3  -4        285.57        274.06        12.51 o                         
   0   4  -4        465.64        506.91        21.10 o                         
   1   4  -4        664.34        622.89        11.19 o                         
   2   4  -4         19.42         25.19         2.63 o                         
   3   4  -4       1756.30       1661.72        33.23 o                         
   4   4  -4        399.23        415.37         9.36 o                         
   5   4  -4        321.50        303.97        13.92 o                         
   6   4  -4         10.91         12.96         2.16 o                         
   7   4  -4        809.63        921.93        14.52 o                         
   8   4  -4         42.10         44.57         2.31 o                         
   9   4  -4        519.44        551.51        20.91 o                         
  10   4  -4        176.86        170.20         4.75 o                         
  11   4  -4       2004.05       1980.65       123.11 o                         
  12   4  -4         25.79         25.04         2.62 o                         
  13   4  -4        878.03        905.51        18.92 o                         
  14   4  -4          7.59          9.79         5.52 o                         
  15   4  -4        837.31        831.33        32.03 o                         
  16   4  -4         40.64         40.13         4.65 o                         
  17   4  -4         58.21         55.34         8.97 o                         
  18   4  -4         32.46         21.43         6.95 o                         
  19   4  -4         23.16         27.24         6.86 o                         
   1   5  -4         53.01         63.91         1.94 o                         
   2   5  -4        999.28       1059.59        14.48 o                         
   3   5  -4       1518.15       1524.21        30.34 o                         
   4   5  -4        851.90        828.59        14.93 o                         
   5   5  -4       4205.65       4380.73        92.70 o                         
   6   5  -4       1384.11       1398.31        25.01 o                         
   7   5  -4       4322.55       4406.93        64.29 o                         
   8   5  -4         93.77         88.56         4.43 o                         
   9   5  -4        618.16        609.22        18.81 o                         
  10   5  -4         87.09         98.34         5.57 o                         
  11   5  -4        147.00        135.80         4.69 o                         
  12   5  -4        112.29        107.16         4.13 o                         
  13   5  -4        221.35        229.30         8.34 o                         
  14   5  -4         14.07         21.10         3.21 o                         
  15   5  -4        547.30        545.16        20.28 o                         
  16   5  -4        331.19        339.39        27.19 o                         
  17   5  -4        757.83        803.88        22.85 o                         
  18   5  -4        111.00        102.42        10.25 o                         
  19   5  -4        326.49        324.52        13.66 o                         
   0   6  -4        691.72        724.71        45.49 o                         
   1   6  -4        754.48        739.15        10.32 o                         
   2   6  -4        900.10        879.68        20.34 o                         
   3   6  -4       1415.43       1474.23        34.26 o                         
   4   6  -4        344.81        322.03         8.93 o                         
   5   6  -4        470.38        465.01         9.15 o                         
   6   6  -4        241.23        263.95        12.33 o                         
   7   6  -4        306.05        325.07        10.70 o                         
   8   6  -4         58.50         57.34         2.22 o                         
   9   6  -4       1016.79        995.52        17.99 o                         
  10   6  -4        388.59        386.57         8.98 o                         
  11   6  -4        124.69        138.37         5.03 o                         
  12   6  -4        547.50        592.74        12.31 o                         
  13   6  -4       1086.35       1092.60        23.60 o                         
  14   6  -4        276.71        270.66         8.00 o                         
  15   6  -4        285.58        298.61        17.17 o                         
  16   6  -4        149.73        139.75         5.41 o                         
  17   6  -4         20.70         16.07         8.20 o                         
  18   6  -4         55.13         45.55         7.44 o                         
   1   7  -4         87.08         84.68         4.04 o                         
   2   7  -4       1020.67       1022.32        16.12 o                         
   3   7  -4        146.95        168.33         5.44 o                         
   4   7  -4       2503.30       2565.84        32.89 o                         
   5   7  -4        616.85        622.64        11.32 o                         
   6   7  -4       3212.88       3234.92        57.90 o                         
   7   7  -4        573.54        553.10        17.15 o                         
   8   7  -4        863.12        873.95        20.17 o                         
   9   7  -4        182.33        186.97         5.55 o                         
  10   7  -4        361.44        369.36         7.11 o                         
  11   7  -4         71.75         60.49         3.73 o                         
  12   7  -4        111.14        118.46        10.84 o                         
  13   7  -4         12.29         16.10         3.07 o                         
  14   7  -4        844.33        830.10        27.42 o                         
  15   7  -4         18.07         20.86         4.10 o                         
  16   7  -4        501.35        501.04        23.99 o                         
  17   7  -4        119.20         96.69         4.27 o                         
  18   7  -4        232.55        201.52        16.21 o                         
   0   8  -4       4123.59       4277.92        80.20 o                         
   1   8  -4        189.47        184.96        13.34 o                         
   2   8  -4       1740.24       1796.67        25.71 o                         
   3   8  -4         20.24         21.93         1.66 o                         
   4   8  -4       1147.19       1196.51        17.56 o                         
   5   8  -4        373.86        382.29         6.18 o                         
   6   8  -4        200.88        195.75         4.55 o                         
   7   8  -4        208.80        216.32         5.86 o                         
   8   8  -4         24.53         27.32         2.42 o                         
   9   8  -4        113.82        121.74         3.05 o                         
  10   8  -4        963.77       1042.76        16.84 o                         
  11   8  -4        267.48        283.84         5.80 o                         
  12   8  -4       1392.71       1447.83        29.80 o                         
  13   8  -4         38.45         50.67        10.26 o                         
  14   8  -4        505.03        511.29        18.29 o                         
  15   8  -4         12.00         13.86         5.02 o                         
  16   8  -4         65.77         69.55         4.88 o                         
  17   8  -4         55.53         58.28         6.68 o                         
   1   9  -4         37.85         38.53         2.55 o                         
   2   9  -4       1431.03       1466.74        18.94 o                         
   3   9  -4          7.48         11.81         1.97 o                         
   4   9  -4        653.22        702.50        20.33 o                         
   5   9  -4        616.24        614.26        15.50 o                         
   6   9  -4        371.65        356.86        65.92 o                         
   7   9  -4         96.79         95.88         2.74 o                         
   8   9  -4       1637.15       1716.03        24.69 o                         
   9   9  -4         93.99         92.77         6.45 o                         
  10   9  -4        192.53        190.17         5.06 o                         
  11   9  -4         12.90         10.77         2.50 o                         
  12   9  -4         50.43         50.66         4.38 o                         
  13   9  -4         38.95         40.20         8.37 o                         
  14   9  -4        173.80        174.57         8.92 o                         
  15   9  -4         51.31         53.29         4.73 o                         
  16   9  -4        138.41        128.73         8.08 o                         
   0  10  -4       1851.62       1879.58        37.58 o                         
   1  10  -4       1539.15       1603.32        22.81 o                         
   2  10  -4        746.29        754.15        14.26 o                         
   3  10  -4       1693.17       1750.55        26.84 o                         
   4  10  -4        167.70        151.15         4.81 o                         
   5  10  -4         28.04         25.34         2.63 o                         
   6  10  -4        389.75        384.77         7.89 o                         
   7  10  -4         56.32         57.25         4.94 o                         
   8  10  -4         49.48         49.91         3.65 o                         
   9  10  -4        686.08        734.36        18.81 o                         
  10  10  -4        375.58        378.73        11.29 o                         
  11  10  -4        482.67        492.71         8.75 o                         
  12  10  -4        529.37        548.41        12.47 o                         
  13  10  -4        213.50        217.08         9.73 o                         
  14  10  -4        207.33        196.18         8.89 o                         
  15  10  -4        133.65        119.55         7.65 o                         
  16  10  -4        107.40        120.57         6.75 o                         
   1  11  -4        155.05        143.49         4.70 o                         
   2  11  -4        319.31        328.76         5.53 o                         
   3  11  -4        321.82        328.03        13.12 o                         
   4  11  -4        595.33        617.38        12.28 o                         
   5  11  -4        424.99        451.28        14.43 o                         
   6  11  -4        884.39        900.52        17.70 o                         
   7  11  -4       1152.22       1216.66        20.68 o                         
   8  11  -4         88.92         93.46         6.06 o                         
   9  11  -4        244.64        262.68         6.17 o                         
  10  11  -4         96.61         96.81         4.74 o                         
  11  11  -4          9.12          8.13         2.96 o                         
  12  11  -4         18.40         15.91         5.12 o                         
  13  11  -4          3.82          2.42         4.49 o                         
  14  11  -4        115.51        108.36         6.13 o                         
  15  11  -4        116.81        119.23         6.29 o                         
   0  12  -4        434.83        406.48        13.72 o                         
   1  12  -4        905.09        951.53        13.62 o                         
   2  12  -4        212.18        202.66         5.00 o                         
   3  12  -4        654.18        671.49        10.95 o                         
   4  12  -4         43.68         41.49         3.08 o                         
   5  12  -4        254.45        262.27         5.46 o                         
   6  12  -4          8.97         12.57         2.84 o                         
   7  12  -4         61.19         60.73         3.71 o                         
   8  12  -4         33.26         31.35         3.10 o                         
   9  12  -4        452.51        471.19         9.19 o                         
  10  12  -4        138.78        137.99         5.04 o                         
  11  12  -4        274.19        272.09         6.47 o                         
  12  12  -4         48.81         40.37         4.02 o                         
  13  12  -4        324.59        297.45         7.42 o                         
  14  12  -4         22.51         17.19         5.44 o                         
   1  13  -4         21.35         16.96         3.01 o                         
   2  13  -4         75.59         77.21         3.68 o                         
   3  13  -4        556.28        547.78        12.30 o                         
   4  13  -4        145.73        150.22         5.48 o                         
   5  13  -4        802.04        808.45        17.26 o                         
   6  13  -4         60.69         54.22         3.86 o                         
   7  13  -4        672.98        692.29        14.78 o                         
   8  13  -4        147.53        153.09         5.99 o                         
   9  13  -4        195.72        207.19         9.92 o                         
  10  13  -4         89.38         88.98         4.21 o                         
  11  13  -4         29.67         37.60         6.57 o                         
  12  13  -4          3.03          3.81         4.83 o                         
   0  14  -4        266.73        291.07         8.91 o                         
   1  14  -4        737.57        767.65        23.47 o                         
   2  14  -4        454.03        477.91        10.78 o                         
   3  14  -4        750.32        795.07        15.24 o                         
   4  14  -4          6.17          4.64         3.94 o                         
   5  14  -4         18.67         20.14         3.66 o                         
   6  14  -4          2.71          4.39         3.42 o                         
   7  14  -4         90.17         85.56         3.73 o                         
   8  14  -4         66.85         65.26         7.20 o                         
   9  14  -4         97.28         91.84         4.67 o                         
  10  14  -4        140.41        131.48         6.29 o                         
  11  14  -4        187.97        185.16         6.81 o                         
   1  15  -4          1.17         -0.18         3.34 o                         
   2  15  -4        227.40        217.69         5.15 o                         
   3  15  -4          2.01         -0.40         4.85 o                         
   4  15  -4        443.76        435.35         9.50 o                         
   5  15  -4        153.03        149.47         9.04 o                         
   6  15  -4        361.38        349.07         7.66 o                         
   7  15  -4         62.05         63.29         5.62 o                         
   8  15  -4        512.56        506.43        18.81 o                         
   9  15  -4         35.15         24.60         6.57 o                         
   0  16  -4        819.29        779.75        24.85 o                         
   1  16  -4         20.27         21.56         4.05 o                         
   2  16  -4        520.73        502.53        10.62 o                         
   3  16  -4         42.34         30.01         5.78 o                         
   4  16  -4        286.34        268.72         7.18 o                         
   5  16  -4         26.22         20.57         5.00 o                         
   6  16  -4         26.74         21.98         5.60 o                         
   2   0  -3      13386.08      15428.05       476.92 o                         
   4   0  -3      12699.94      12322.67       386.44 o                         
   6   0  -3       5535.70       5617.51       131.18 o                         
  10   0  -3        838.45        843.63        28.65 o                         
  12   0  -3       2077.56       2094.49        74.17 o                         
  14   0  -3        186.70        195.16        11.14 o                         
  16   0  -3       1572.65       1582.89        55.38 o                         
  18   0  -3       1025.84        922.74        36.17 o                         
  20   0  -3        115.68         94.10        11.94 o                         
   1   1  -3       4546.46       4544.48        97.97 o                         
   2   1  -3       1902.04       1457.38        36.41 o                         
   3   1  -3       1576.33       1514.75        25.79 o                         
   4   1  -3        656.59        600.36        18.43 o                         
   5   1  -3       1314.54       1267.20        28.80 o                         
   6   1  -3         94.52         83.86         6.34 o                         
   7   1  -3        475.12        522.91        17.64 o                         
   8   1  -3        601.92        622.06        13.58 o                         
   9   1  -3        390.74        433.55        13.58 o                         
  10   1  -3       1488.98       1659.85       116.39 o                         
  11   1  -3       1667.72       1686.23        56.77 o                         
  12   1  -3       1243.40       1329.80        27.26 o                         
  13   1  -3        216.76        218.87        14.28 o                         
  14   1  -3        675.50        711.38        18.72 o                         
  15   1  -3        178.42        180.29         6.05 o                         
  16   1  -3         85.69         83.05         4.72 o                         
  17   1  -3         28.63         30.56         6.47 o                         
  18   1  -3         29.73         36.63         9.65 o                         
  19   1  -3         34.64         32.90         6.53 o                         
  20   1  -3        161.27        133.36         9.67 o                         
   1   2  -3        945.96        987.15        12.47 o                         
   2   2  -3       4496.29       4814.64        81.38 o                         
   3   2  -3       1442.20       1334.06        42.75 o                         
   4   2  -3       4701.51       4535.13       111.75 o                         
   5   2  -3       1589.02       1429.72        36.27 o                         
   6   2  -3       8977.72       9432.06       149.05 o                         
   7   2  -3       2990.73       2941.42        52.61 o                         
   8   2  -3       3022.97       2946.56        43.76 o                         
   9   2  -3        880.93        863.50        23.93 o                         
  10   2  -3         49.03         63.11         3.30 o                         
  11   2  -3         25.00         26.12         4.42 o                         
  12   2  -3         14.61         13.26         2.32 o                         
  13   2  -3        491.57        546.80        15.85 o                         
  14   2  -3       1126.45       1087.69        40.08 o                         
  15   2  -3        299.42        300.21         7.61 o                         
  16   2  -3        474.67        470.75        14.70 o                         
  17   2  -3        332.07        321.68        11.77 o                         
  18   2  -3         43.49         43.40         5.41 o                         
  19   2  -3        368.85        351.10        13.39 o                         
   0   3  -3        377.33        428.44        22.86 o                         
   1   3  -3      12370.69      13253.55       239.30 o                         
   2   3  -3        207.36        280.18        19.82 o                         
   3   3  -3       6901.30       6906.81       107.03 o                         
   4   3  -3        132.25        112.54         3.13 o                         
   5   3  -3        396.96        361.61         8.55 o                         
   6   3  -3         97.58        107.06         2.81 o                         
   7   3  -3       1974.65       2055.40        71.19 o                         
   8   3  -3         66.07         81.49         4.34 o                         
   9   3  -3       1396.20       1448.75        29.28 o                         
  10   3  -3        290.70        334.61        14.95 o                         
  11   3  -3       2925.31       2889.30        70.31 o                         
  12   3  -3        318.92        316.45        13.88 o                         
  13   3  -3       1806.42       1917.02        34.68 o                         
  14   3  -3        148.26        148.23         6.44 o                         
  15   3  -3        356.49        350.31         9.23 o                         
  16   3  -3          7.89         10.14         4.84 o                         
  17   3  -3          5.65         10.19         5.27 o                         
  18   3  -3         19.43         16.74         5.96 o                         
  19   3  -3         69.56         71.40         7.48 o                         
  20   3  -3         79.48         78.62        11.01 o                         
   1   4  -3        928.45        895.34        24.13 o                         
   2   4  -3       1512.01       1577.15        35.05 o                         
   3   4  -3       4200.95       4136.42       113.34 o                         
   4   4  -3       3076.99       3224.59        94.17 o                         
   5   4  -3      10683.05      11906.40       169.20 o                         
   6   4  -3        260.46        265.49         9.82 o                         
   7   4  -3       1584.14       1532.73        24.19 o                         
   8   4  -3        522.85        546.97        11.01 o                         
   9   4  -3        599.28        603.82        11.59 o                         
  10   4  -3         15.32         13.19         1.76 o                         
  11   4  -3         21.63         23.32         2.25 o                         
  12   4  -3        120.19        124.81         3.89 o                         
  13   4  -3        310.31        332.94         8.64 o                         
  14   4  -3        359.62        320.35         7.27 o                         
  15   4  -3        800.14        788.37        25.41 o                         
  16   4  -3         24.61         27.70         5.92 o                         
  17   4  -3       1428.84       1399.12        53.51 o                         
  18   4  -3         45.84         45.87        10.00 o                         
  19   4  -3        409.02        383.87        14.70 o                         
  20   4  -3          3.03         -5.01         9.34 o                         
   0   5  -3       1648.41       1633.43        29.07 o                         
   1   5  -3       3730.46       3504.61        85.24 o                         
   2   5  -3         56.62         54.21         1.85 o                         
   3   5  -3       5242.39       5541.07       131.06 o                         
   4   5  -3        591.80        623.56        19.79 o                         
   5   5  -3        514.69        543.30         9.99 o                         
   6   5  -3        339.48        355.05         6.93 o                         
   7   5  -3        518.17        553.65        13.58 o                         
   8   5  -3       1695.53       1694.43        45.40 o                         
   9   5  -3        962.97        975.32        31.61 o                         
  10   5  -3       1653.27       1707.16        36.73 o                         
  11   5  -3        302.91        346.39        15.90 o                         
  12   5  -3        555.88        561.43        34.48 o                         
  13   5  -3        554.38        562.41        16.90 o                         
  14   5  -3        264.13        248.50        25.90 o                         
  15   5  -3        277.70        267.45         6.72 o                         
  16   5  -3         20.98         19.95         4.21 o                         
  17   5  -3         33.31         29.53         4.26 o                         
  19   5  -3         96.89         96.15         8.24 o                         
   1   6  -3        826.30        906.12        14.08 o                         
   2   6  -3        458.21        456.86         8.83 o                         
   3   6  -3        805.94        790.59        15.11 o                         
   4   6  -3       2104.07       2041.72        34.98 o                         
   5   6  -3       3180.07       3135.22        71.42 o                         
   6   6  -3       2589.54       2654.72        39.16 o                         
   7   6  -3       1572.59       1651.77        29.28 o                         
   8   6  -3       2015.19       2067.92        48.82 o                         
   9   6  -3          0.78          3.94         1.63 o                         
  10   6  -3        565.37        576.56        10.48 o                         
  11   6  -3        249.22        250.00         5.72 o                         
  12   6  -3          9.26         11.15         2.36 o                         
  13   6  -3        342.49        391.12        10.57 o                         
  14   6  -3        309.25        339.02        12.46 o                         
  15   6  -3        719.77        727.21        17.28 o                         
  16   6  -3        278.41        280.70         9.07 o                         
  17   6  -3        648.49        630.01        12.78 o                         
  18   6  -3        266.84        256.94         9.96 o                         
  19   6  -3        202.17        184.10        15.38 o                         
   0   7  -3       5951.20       6032.02       136.28 o                         
   1   7  -3       2710.04       2773.26        41.16 o                         
   2   7  -3       5893.45       6014.77       129.52 o                         
   3   7  -3       4109.05       4192.05        61.21 o                         
   4   7  -3        612.65        546.51        15.33 o                         
   5   7  -3       1058.05       1052.74        22.30 o                         
   6   7  -3        450.65        484.48         9.00 o                         
   7   7  -3        253.84        257.62         4.79 o                         
   8   7  -3        474.57        523.65        23.10 o                         
   9   7  -3        415.41        472.12        11.34 o                         
  10   7  -3       1506.55       1589.88        57.00 o                         
  11   7  -3        373.60        387.76        13.42 o                         
  12   7  -3       1816.94       1935.70        56.99 o                         
  13   7  -3        122.76        116.25         5.88 o                         
  14   7  -3        654.15        664.47        12.16 o                         
  15   7  -3         17.57         17.44         2.91 o                         
  16   7  -3         55.66         59.83         4.94 o                         
  17   7  -3         29.56         19.04         4.82 o                         
  18   7  -3         49.87         51.36         5.93 o                         
  19   7  -3         49.58         49.71         5.58 o                         
   1   8  -3         53.44         52.29         1.87 o                         
   2   8  -3       2407.79       2373.95        40.95 o                         
   3   8  -3        159.49        182.72         5.05 o                         
   4   8  -3       1101.51       1134.33        31.15 o                         
   5   8  -3        710.65        700.52        11.60 o                         
   6   8  -3       1354.91       1454.44        20.73 o                         
   7   8  -3         69.98         74.77         2.56 o                         
   8   8  -3        963.49        984.15        15.99 o                         
   9   8  -3         88.22         97.66         3.10 o                         
  10   8  -3        856.20        892.61        14.45 o                         
  11   8  -3         23.60         27.39         2.36 o                         
  12   8  -3        151.96        148.66         5.70 o                         
  13   8  -3          5.96          7.69         3.27 o                         
  14   8  -3        234.41        234.27         7.30 o                         
  15   8  -3         18.31         16.62         3.55 o                         
  16   8  -3        325.18        324.57         7.28 o                         
  17   8  -3         29.00         31.13         4.89 o                         
  18   8  -3         76.73         75.43         5.86 o                         
   0   9  -3      10961.92      11952.65       425.92 o                         
   1   9  -3        169.34        156.42        11.95 o                         
   2   9  -3       2833.70       2881.01        48.21 o                         
   3   9  -3        233.48        227.80         5.87 o                         
   4   9  -3         91.96         93.88         3.13 o                         
   5   9  -3        377.60        378.02         6.11 o                         
   6   9  -3         99.40         98.49         2.72 o                         
   7   9  -3        594.73        594.73        10.87 o                         
   8   9  -3       2515.40       2685.90        40.09 o                         
   9   9  -3        155.53        159.13         4.90 o                         
  10   9  -3       3338.42       3621.34        45.31 o                         
  11   9  -3        180.65        200.11         8.49 o                         
  12   9  -3       1964.50       2091.93        35.43 o                         
  13   9  -3        179.98        163.00         6.16 o                         
  14   9  -3        578.13        593.79        26.78 o                         
  15   9  -3         10.20          9.81         3.64 o                         
  16   9  -3         47.33         41.49         4.63 o                         
  17   9  -3         67.90         70.51         6.25 o                         
   1  10  -3          3.66          2.71         1.45 o                         
   2  10  -3        514.34        508.65         8.53 o                         
   3  10  -3        236.31        246.19         8.80 o                         
   4  10  -3        601.14        611.02        11.62 o                         
   5  10  -3        576.38        584.93        14.49 o                         
   6  10  -3        257.26        281.97         4.97 o                         
   7  10  -3        962.39        971.17        18.92 o                         
   8  10  -3       1855.29       1952.00        29.51 o                         
   9  10  -3        173.61        188.32         6.87 o                         
  10  10  -3        223.97        248.11         5.87 o                         
  11  10  -3         71.04         70.46         4.09 o                         
  12  10  -3         64.60         58.58         3.17 o                         
  13  10  -3         13.55         12.05         3.51 o                         
  14  10  -3         54.32         60.19         7.51 o                         
  15  10  -3          2.56         -0.09         3.97 o                         
  16  10  -3          4.34          5.55         4.64 o                         
   0  11  -3         15.35         24.39         3.46 o                         
   1  11  -3       1007.49       1032.27        19.51 o                         
   2  11  -3        165.63        159.82         3.75 o                         
   3  11  -3        495.12        504.43         9.40 o                         
   4  11  -3          2.88          1.27         2.25 o                         
   5  11  -3         66.61         65.19         4.53 o                         
   6  11  -3        195.99        188.21         4.38 o                         
   7  11  -3        302.08        309.76         6.06 o                         
   8  11  -3        122.11        127.04         3.69 o                         
   9  11  -3       1281.83       1342.45        18.20 o                         
  10  11  -3        308.96        322.77        11.34 o                         
  11  11  -3       1216.78       1292.97        31.29 o                         
  12  11  -3        123.62        114.07         3.91 o                         
  13  11  -3        382.96        397.08        14.42 o                         
  14  11  -3         22.52         17.70         4.17 o                         
  15  11  -3        456.24        478.32        13.27 o                         
  16  11  -3          0.27          4.54         7.21 o                         
   1  12  -3        228.75        226.73         5.79 o                         
   2  12  -3          9.77         14.77         2.33 o                         
   3  12  -3       1874.47       1960.89        31.78 o                         
   4  12  -3         24.31         27.16         2.50 o                         
   5  12  -3       3496.59       3751.64        56.28 o                         
   6  12  -3         34.67         37.55         2.63 o                         
   7  12  -3       2046.85       2138.20        33.80 o                         
   8  12  -3          7.52          7.43         3.03 o                         
   9  12  -3        589.47        601.72        21.78 o                         
  10  12  -3         59.70         66.23         6.49 o                         
  11  12  -3         37.51         40.51         3.93 o                         
  12  12  -3        135.59        149.76         5.18 o                         
  13  12  -3         11.05         12.17         3.94 o                         
  14  12  -3          8.48          9.25         4.60 o                         
  15  12  -3        289.53        283.71         9.62 o                         
   0  13  -3         16.86         17.42         4.87 o                         
   1  13  -3        574.92        587.91        10.14 o                         
   2  13  -3         19.55         18.86         2.83 o                         
   3  13  -3        838.08        819.91        17.76 o                         
   4  13  -3         76.94         83.27         3.41 o                         
   5  13  -3         19.38         16.99         3.07 o                         
   6  13  -3         57.54         55.96         3.44 o                         
   7  13  -3        168.64        179.67         7.12 o                         
   8  13  -3         79.32         81.44         4.23 o                         
   9  13  -3        486.42        498.80        15.09 o                         
  10  13  -3         47.09         46.09         3.96 o                         
  11  13  -3        218.01        215.05         5.46 o                         
  12  13  -3         63.00         64.72         4.67 o                         
  13  13  -3        533.84        569.28        24.16 o                         
   1  14  -3         11.51         15.21         3.18 o                         
   2  14  -3        267.80        253.26         5.97 o                         
   3  14  -3        300.70        285.88         8.12 o                         
   4  14  -3        744.69        744.05        12.30 o                         
   5  14  -3        760.35        745.73        16.11 o                         
   6  14  -3        292.79        294.32         6.79 o                         
   7  14  -3        566.74        571.81         9.47 o                         
   8  14  -3        578.23        590.57        13.63 o                         
   9  14  -3        174.78        167.58         5.00 o                         
  10  14  -3         17.69         14.94         4.71 o                         
  11  14  -3         19.59         22.22         4.82 o                         
  12  14  -3         33.74         27.37         5.31 o                         
   0  15  -3       1234.65       1222.06        22.33 o                         
   1  15  -3        120.71        114.38         4.23 o                         
   2  15  -3        506.53        505.73        10.48 o                         
   3  15  -3        106.28        103.05         4.06 o                         
   4  15  -3         67.78         69.48         3.79 o                         
   5  15  -3         14.38         24.06         4.41 o                         
   6  15  -3         66.41         71.56         4.07 o                         
   7  15  -3        173.57        169.64         5.45 o                         
   8  15  -3         84.71         71.45         4.06 o                         
   9  15  -3         57.56         48.58         3.78 o                         
  10  15  -3        139.16        131.14         5.88 o                         
   1  16  -3         34.62         38.40         4.34 o                         
   2  16  -3        286.88        263.42         7.92 o                         
   3  16  -3         14.73         10.79         3.95 o                         
   4  16  -3        479.10        442.68         7.37 o                         
   5  16  -3         27.16         27.91         5.64 o                         
   6  16  -3        657.47        653.81        11.57 o                         
   7  16  -3         26.73         23.65         5.59 o                         
   8  16  -3        182.44        163.80         7.39 o                         
   0  17  -3        173.67        158.39         8.53 o                         
   1  17  -3        125.09        119.05         4.75 o                         
   2  17  -3        650.31        608.02        10.45 o                         
   3  17  -3        160.79        146.66         6.99 o                         
   4  17  -3        167.16        149.21         5.21 o                         
   4   0  -2         78.88        108.88         7.08 o                         
   6   0  -2       1012.63       1043.33        25.94 o                         
   8   0  -2       3534.58       3522.21       113.94 o                         
  10   0  -2       7495.08       7721.30       243.20 o                         
  12   0  -2       4133.86       4290.83       140.22 o                         
  14   0  -2        270.99        304.02        12.94 o                         
  16   0  -2        244.38        253.07         8.77 o                         
  18   0  -2          3.51          7.65         7.59 o                         
  20   0  -2        197.80        179.84        11.82 o                         
   2   1  -2       1918.00       1908.50        64.57 o                         
   3   1  -2        879.52        753.41        13.38 o                         
   4   1  -2       5568.38       5543.81       102.46 o                         
   5   1  -2        160.86        124.67         9.02 o                         
   6   1  -2       4097.47       3792.13        74.57 o                         
   7   1  -2       1399.98       1348.38        27.99 o                         
   8   1  -2       4816.46       4549.20       103.55 o                         
   9   1  -2        272.90        237.47        17.72 o                         
  10   1  -2       3291.47       3409.24        79.93 o                         
  11   1  -2         42.31         39.45         8.08 o                         
  12   1  -2         59.42         58.44         2.97 o                         
  13   1  -2          1.34          2.38         2.52 o                         
  16   1  -2        422.61        434.32        17.66 o                         
  17   1  -2        139.57        126.06        14.63 o                         
  18   1  -2        665.64        672.97        27.29 o                         
  19   1  -2        180.11        189.55         9.08 o                         
  20   1  -2        214.77        194.13        14.32 o                         
   0   2  -2       2015.52       1934.43        45.83 o                         
   1   2  -2       9278.35       9148.17       249.23 o                         
   2   2  -2       9337.65       9649.98       779.44 o                         
   3   2  -2       2341.95       2077.86        67.35 o                         
   4   2  -2       1251.70       1169.84        18.54 o                         
   5   2  -2        120.52         94.51         2.32 o                         
   6   2  -2       2069.01       2203.33        39.24 o                         
   7   2  -2        693.87        658.51        28.76 o                         
   8   2  -2        565.50        539.80        14.64 o                         
   9   2  -2       2921.38       3111.33        72.96 o                         
  10   2  -2        951.84        996.94        20.80 o                         
  11   2  -2       2274.12       2303.24        76.62 o                         
  12   2  -2       1518.91       1543.02        42.43 o                         
  13   2  -2        966.43        938.77        32.25 o                         
  14   2  -2        391.18        380.48         9.02 o                         
  15   2  -2        843.64        817.63        55.04 o                         
  16   2  -2        134.24        119.63         8.77 o                         
  17   2  -2         95.71         92.32         8.43 o                         
  18   2  -2        144.33        130.25         9.14 o                         
  19   2  -2         91.22         79.70         8.80 o                         
  20   2  -2         27.63         23.77        11.03 o                         
  21   2  -2        103.58         83.52         8.38 o                         
   1   3  -2       1021.98        976.81        17.25 o                         
   2   3  -2       2372.91       2246.10        63.90 o                         
   3   3  -2       2098.96       1784.62        26.67 o                         
   4   3  -2       3451.82       3328.10        44.94 o                         
   5   3  -2       8636.69       9303.28       148.47 o                         
   6   3  -2       3765.47       4096.04       103.74 o                         
   7   3  -2       4507.86       4495.50        75.05 o                         
   8   3  -2        658.25        608.04        22.25 o                         
   9   3  -2       1254.48       1215.87        21.26 o                         
  10   3  -2       1698.55       1706.60        29.95 o                         
  11   3  -2         91.01         90.40         5.49 o                         
  12   3  -2        604.51        580.47        12.55 o                         
  13   3  -2        164.59        151.36         8.47 o                         
  14   3  -2        281.97        286.36         7.06 o                         
  15   3  -2        821.37        792.86        45.48 o                         
  16   3  -2        481.21        497.66        10.87 o                         
  17   3  -2       1008.44       1020.00        33.80 o                         
  18   3  -2        191.73        168.40         8.30 o                         
  19   3  -2        305.96        277.79        10.48 o                         
   0   4  -2       1075.54        882.36        30.77 o                         
   1   4  -2       6431.51       5927.62        71.47 o                         
   2   4  -2        270.06        228.37         4.24 o                         
   3   4  -2       5808.48       5604.54       109.81 o                         
   4   4  -2        799.37        787.49        12.98 o                         
   5   4  -2       4899.32       5010.28        74.78 o                         
   6   4  -2        160.11        168.45        13.11 o                         
   7   4  -2        426.31        467.38         9.61 o                         
   8   4  -2        147.57        172.19         5.70 o                         
   9   4  -2        641.95        649.05        18.93 o                         
  10   4  -2         28.41         25.34         2.14 o                         
  11   4  -2       1060.07       1092.90        25.08 o                         
  12   4  -2        250.75        247.45        11.63 o                         
  13   4  -2        677.66        708.79        11.05 o                         
  14   4  -2         10.57         14.24         2.29 o                         
  15   4  -2        638.45        623.17        10.79 o                         
  16   4  -2         27.39         22.94         2.53 o                         
  17   4  -2         32.09         26.11         2.67 o                         
  18   4  -2         36.79         34.86         3.90 o                         
  20   4  -2         12.52         16.20         8.80 o                         
   1   5  -2        587.19        612.69        11.78 o                         
   2   5  -2        945.76        928.46        21.81 o                         
   3   5  -2       3812.86       3586.50        53.47 o                         
   4   5  -2       1068.56        972.92        15.16 o                         
   5   5  -2       6506.82       6633.10       183.89 o                         
   6   5  -2        534.36        542.48        19.45 o                         
   7   5  -2       5958.19       6210.79        91.58 o                         
   8   5  -2        143.69        151.63         6.00 o                         
   9   5  -2        295.58        329.42         7.24 o                         
  10   5  -2        115.88        122.11         5.11 o                         
  11   5  -2         36.49         29.34         2.48 o                         
  12   5  -2        355.25        336.39        13.81 o                         
  13   5  -2        221.28        221.74         9.41 o                         
  14   5  -2         34.27         37.71         7.45 o                         
  15   5  -2       1456.83       1483.39        71.61 o                         
  16   5  -2        377.86        374.76        13.88 o                         
  17   5  -2       1098.67       1056.76        17.85 o                         
  18   5  -2         65.78         59.25         3.93 o                         
  19   5  -2        386.77        376.28        14.45 o                         
  20   5  -2         60.53         53.29         6.91 o                         
   0   6  -2       2434.87       2240.10        72.61 o                         
   1   6  -2       1268.66       1121.32        14.19 o                         
   2   6  -2       2626.54       2385.09        62.98 o                         
   3   6  -2       1014.18       1074.39        23.53 o                         
   4   6  -2        609.07        572.50         8.67 o                         
   5   6  -2        174.33        180.72         4.97 o                         
   6   6  -2        192.61        197.28         3.70 o                         
   7   6  -2        669.56        681.48        15.80 o                         
   8   6  -2        228.50        234.66         4.56 o                         
   9   6  -2       1250.18       1329.43        20.26 o                         
  10   6  -2        446.16        462.28         7.74 o                         
  11   6  -2        628.09        679.25        11.90 o                         
  12   6  -2        763.97        827.34        15.73 o                         
  13   6  -2       1552.89       1545.21        30.95 o                         
  14   6  -2        554.98        571.75        10.83 o                         
  15   6  -2        325.00        347.35         7.22 o                         
  16   6  -2        140.13        141.50         4.66 o                         
  17   6  -2         20.85         15.36         4.69 o                         
  18   6  -2         20.03         14.66         5.67 o                         
  19   6  -2         19.53         18.80         5.20 o                         
   1   7  -2        370.39        379.04         8.18 o                         
   2   7  -2       1407.35       1353.21        28.00 o                         
   3   7  -2        184.27        185.30         4.55 o                         
   4   7  -2       4137.54       4078.34        88.90 o                         
   5   7  -2        494.02        520.39         8.71 o                         
   6   7  -2       4649.34       4875.51        71.43 o                         
   7   7  -2        194.41        210.30         6.19 o                         
   8   7  -2       1634.04       1673.55        30.65 o                         
   9   7  -2         30.97         34.66         3.21 o                         
  10   7  -2        418.59        459.37         7.56 o                         
  11   7  -2         19.52         20.00         2.04 o                         
  12   7  -2          1.47          2.50         3.88 o                         
  13   7  -2         85.94         82.51         4.19 o                         
  14   7  -2       1092.19       1095.47        20.22 o                         
  15   7  -2         88.93         80.47         3.86 o                         
  16   7  -2        379.77        403.22        12.37 o                         
  17   7  -2         81.40         74.25         5.24 o                         
  18   7  -2        161.19        148.24         6.93 o                         
  19   7  -2        101.23         94.81         6.65 o                         
   0   8  -2       3671.21       3443.77        78.18 o                         
   1   8  -2        448.89        464.37         7.14 o                         
   2   8  -2       4190.51       4381.99       157.20 o                         
   3   8  -2        688.66        687.48        15.28 o                         
   4   8  -2       1051.43       1044.30        15.57 o                         
   5   8  -2        111.01        113.96         6.12 o                         
   6   8  -2        770.08        768.67        16.55 o                         
   7   8  -2        580.07        563.51         8.85 o                         
   8   8  -2        519.07        562.10        13.12 o                         
   9   8  -2        264.89        284.09         7.71 o                         
  10   8  -2       3343.11       3525.31        54.74 o                         
  11   8  -2         67.85         71.65         5.30 o                         
  12   8  -2       3400.49       3741.94        73.60 o                         
  13   8  -2         41.81         41.85         2.97 o                         
  14   8  -2       1051.40       1100.37        20.87 o                         
  15   8  -2          9.73          6.98         2.96 o                         
  16   8  -2        166.68        173.36        11.04 o                         
  17   8  -2         26.79         33.61         4.90 o                         
  18   8  -2         15.05         20.11         5.38 o                         
   1   9  -2          6.69          4.54         1.38 o                         
   2   9  -2        955.04        955.15        20.69 o                         
   3   9  -2          1.48          2.51         1.75 o                         
   4   9  -2       2330.18       2296.15        29.56 o                         
   5   9  -2        644.27        628.86        11.13 o                         
   6   9  -2        236.82        250.86         5.43 o                         
   7   9  -2        173.76        171.97         4.21 o                         
   8   9  -2       2233.27       2328.56        37.37 o                         
   9   9  -2        135.67        146.79         6.09 o                         
  10   9  -2        319.81        331.61         7.59 o                         
  11   9  -2        128.19        130.51         5.61 o                         
  12   9  -2        142.77        143.49         4.49 o                         
  13   9  -2         25.53         23.41         4.26 o                         
  14   9  -2        134.04        128.63         4.30 o                         
  15   9  -2          5.86          6.80         4.28 o                         
  16   9  -2         35.83         29.81         3.90 o                         
  17   9  -2        115.92        122.45         5.34 o                         
  18   9  -2        320.20        321.08         9.46 o                         
   0  10  -2       2983.41       2871.09        68.18 o                         
   1  10  -2       2155.67       2044.94        37.27 o                         
   2  10  -2       1425.25       1436.91        20.58 o                         
   3  10  -2       1022.42       1039.74        15.81 o                         
   4  10  -2        336.75        317.60         6.14 o                         
   5  10  -2          0.15          1.18         1.71 o                         
   6  10  -2        272.64        295.13         6.74 o                         
   7  10  -2        236.58        214.71         4.14 o                         
   8  10  -2        105.86        104.83         3.50 o                         
   9  10  -2       1562.91       1660.79        30.76 o                         
  10  10  -2        634.72        654.17        14.47 o                         
  11  10  -2        897.01        939.15        28.78 o                         
  12  10  -2        615.32        632.81        10.80 o                         
  13  10  -2        340.22        340.13        13.52 o                         
  14  10  -2        209.37        198.39         5.66 o                         
  15  10  -2        152.09        153.79         5.16 o                         
  16  10  -2         18.39         23.79         5.00 o                         
  17  10  -2         20.82         18.20         7.11 o                         
   1  11  -2        271.19        259.71         7.66 o                         
   2  11  -2        342.69        342.77         5.64 o                         
   3  11  -2        383.37        425.07        17.46 o                         
   4  11  -2        794.94        793.15        15.85 o                         
   5  11  -2        559.63        545.05         9.26 o                         
   6  11  -2        413.88        439.22         7.18 o                         
   7  11  -2       2196.30       2312.77        30.16 o                         
   8  11  -2        103.75        103.65         6.87 o                         
   9  11  -2        327.01        351.18         7.09 o                         
  10  11  -2         23.93         23.75         3.35 o                         
  11  11  -2         10.17          9.27         2.93 o                         
  12  11  -2         45.62         42.89         3.24 o                         
  13  11  -2         10.96         11.07         3.64 o                         
  14  11  -2        142.93        131.52         6.36 o                         
  15  11  -2         95.73         99.50         6.13 o                         
  16  11  -2         80.30         67.97         6.34 o                         
   0  12  -2       1095.59        983.08        48.31 o                         
   1  12  -2       1823.84       1914.45        27.12 o                         
   2  12  -2         19.80         22.86         2.63 o                         
   3  12  -2       1118.03       1123.16        17.07 o                         
   4  12  -2         15.84         16.37         2.71 o                         
   5  12  -2        607.62        619.46         9.99 o                         
   6  12  -2         76.36         76.37         2.84 o                         
   7  12  -2        198.42        188.16         4.72 o                         
   8  12  -2          2.07          2.09         2.34 o                         
   9  12  -2        654.86        683.91        10.42 o                         
  10  12  -2          0.18          3.58         2.47 o                         
  11  12  -2        534.71        541.91        24.72 o                         
  12  12  -2         63.17         70.20         4.06 o                         
  13  12  -2        392.48        424.71         9.96 o                         
  14  12  -2         15.93         15.02         3.94 o                         
  15  12  -2        229.16        224.93         6.65 o                         
   1  13  -2          5.13         14.09         2.95 o                         
   2  13  -2        188.47        175.34         3.97 o                         
   3  13  -2        845.75        845.02        17.78 o                         
   4  13  -2        162.28        157.93         5.42 o                         
   5  13  -2       1379.65       1384.12        18.86 o                         
   6  13  -2        170.07        180.30         7.80 o                         
   7  13  -2       1443.18       1511.05        22.42 o                         
   8  13  -2         96.47         94.98         3.92 o                         
   9  13  -2        231.35        241.33         5.20 o                         
  10  13  -2         35.18         32.50         2.79 o                         
  11  13  -2         81.78         87.05         3.97 o                         
  12  13  -2         43.44         39.95         4.21 o                         
  13  13  -2         28.66         20.34         3.83 o                         
  14  13  -2         63.51         65.36         6.71 o                         
   0  14  -2        237.01        235.62        11.67 o                         
   1  14  -2        984.80        958.93        14.13 o                         
   2  14  -2        464.92        421.08        13.46 o                         
   3  14  -2        452.57        430.93         9.71 o                         
   4  14  -2          3.27          2.38         3.96 o                         
   5  14  -2         46.26         43.06         3.68 o                         
   6  14  -2         18.94         18.36         2.87 o                         
   7  14  -2        218.42        214.40         8.54 o                         
   8  14  -2         57.49         53.45         3.53 o                         
   9  14  -2        568.16        582.36        14.94 o                         
  10  14  -2         50.81         48.61         4.54 o                         
  11  14  -2        272.62        255.66         8.31 o                         
  12  14  -2        102.70         99.51         5.10 o                         
  13  14  -2        329.15        319.09         7.00 o                         
   1  15  -2         16.28         17.02         3.05 o                         
   2  15  -2        176.20        162.35         6.63 o                         
   3  15  -2         12.66         13.23         3.47 o                         
   4  15  -2        657.50        669.52        12.08 o                         
   5  15  -2        108.38        109.67         5.22 o                         
   6  15  -2        436.63        432.66         8.40 o                         
   7  15  -2         93.63        105.53         5.89 o                         
   8  15  -2        558.17        574.30        11.17 o                         
   9  15  -2          5.72          8.52         3.63 o                         
  10  15  -2        175.63        186.85         7.49 o                         
  11  15  -2          1.65          1.12         4.22 o                         
   0  16  -2        696.20        619.52        15.29 o                         
   1  16  -2         52.85         46.48         3.40 o                         
   2  16  -2        744.30        717.85        15.68 o                         
   3  16  -2         76.17         82.62         6.10 o                         
   4  16  -2        250.08        253.56         6.97 o                         
   5  16  -2        158.68        148.85         8.48 o                         
   6  16  -2         48.23         42.78         3.72 o                         
   7  16  -2         64.34         58.62         4.25 o                         
   8  16  -2         97.56         87.62         6.12 o                         
   9  16  -2         52.25         52.64         4.59 o                         
   1  17  -2         17.10         18.58         4.09 o                         
   2  17  -2         81.58         76.24         5.37 o                         
   3  17  -2        231.43        221.00         6.15 o                         
   4  17  -2        431.02        397.23         9.12 o                         
   5  17  -2        152.96        143.70         5.63 o                         
   6  17  -2        402.41        389.61         9.63 o                         
   4   0  -1       3757.86       3457.50        79.35 o                         
   6   0  -1       1707.16       1443.80       133.36 o                         
   8   0  -1       4589.74       4450.01       138.81 o                         
  10   0  -1       4065.67       3846.86       122.86 o                         
  12   0  -1       1678.65       1650.18        56.15 o                         
  14   0  -1         31.72         23.05         3.98 o                         
   2   1  -1       1332.88        989.75        31.70 o                         
   3   1  -1       2322.00       2079.30        30.80 o                         
   4   1  -1       1209.45       1068.27        56.17 o                         
   5   1  -1        676.89        681.49        16.90 o                         
   6   1  -1       2587.58       2332.79        79.32 o                         
   7   1  -1        540.31        488.08        37.90 o                         
   8   1  -1        622.01        592.86        12.18 o                         
   9   1  -1       1137.46       1146.45        39.45 o                         
  10   1  -1       3303.72       3168.38        74.87 o                         
  11   1  -1       3077.38       2973.62        48.13 o                         
  12   1  -1       5097.14       5004.63        79.55 o                         
  13   1  -1         13.71         15.09         1.74 o                         
  14   1  -1        983.79        954.33        46.06 o                         
  15   1  -1        765.16        714.12        27.42 o                         
  16   1  -1        450.55        411.52        10.03 o                         
  17   1  -1         32.20         28.17         2.76 o                         
   1   2  -1       1509.46       1239.74        38.78 o                         
   2   2  -1       4403.90       4268.28        78.49 o                         
   3   2  -1        251.16        200.46         7.02 o                         
   4   2  -1       9387.30       9858.55       179.97 o                         
   5   2  -1        750.21        596.97        13.29 o                         
   6   2  -1       7687.41       7958.97       145.46 o                         
   7   2  -1       3680.51       3604.92        70.19 o                         
   8   2  -1        642.30        519.75        13.12 o                         
   9   2  -1        423.36        414.16         7.75 o                         
  10   2  -1        685.72        690.74        13.12 o                         
  11   2  -1        162.76        144.87         9.53 o                         
  12   2  -1         19.62         16.27         1.78 o                         
  13   2  -1        104.83         95.25         3.32 o                         
  14   2  -1       1419.99       1461.81        22.38 o                         
  15   2  -1        119.37        110.17         8.06 o                         
  16   2  -1        524.92        517.49        13.26 o                         
  17   2  -1        373.55        379.86        11.84 o                         
  18   2  -1        268.51        249.29        12.94 o                         
  19   2  -1        319.81        313.64        10.11 o                         
   0   3  -1       4748.07       4425.48       152.47 o                         
   2   3  -1       4229.81       4064.29        65.64 o                         
   3   3  -1       3863.96       3463.07        46.24 o                         
   4   3  -1       3141.02       3068.28        51.64 o                         
   5   3  -1       3366.73       3402.27        46.44 o                         
   6   3  -1        343.79        443.15         9.13 o                         
   7   3  -1       1564.30       1878.38        33.07 o                         
   8   3  -1        607.30        630.05        10.57 o                         
   9   3  -1       1845.99       1832.54        73.39 o                         
  10   3  -1        398.08        392.16        10.52 o                         
  11   3  -1        934.98       1011.21        28.72 o                         
  12   3  -1        472.68        453.95        10.00 o                         
  13   3  -1       1497.27       1502.90        36.78 o                         
  14   3  -1        211.71        194.16         5.62 o                         
  15   3  -1        816.03        822.21        13.49 o                         
  16   3  -1        225.65        211.75         9.80 o                         
  17   3  -1         34.00         31.36         3.86 o                         
  18   3  -1         31.26         28.45         5.46 o                         
  19   3  -1         33.67         31.66         5.11 o                         
  20   3  -1          5.50          8.64         6.00 o                         
  21   3  -1        219.53        166.98         8.53 o                         
   1   4  -1        611.01        570.05         9.83 o                         
   2   4  -1        106.83        113.65         2.53 o                         
   3   4  -1       1478.82       1279.45        19.69 o                         
   4   4  -1         88.39         91.88         2.26 o                         
   5   4  -1      13657.24      15887.06       509.05 o                         
   6   4  -1        108.58        139.51         2.86 o                         
   7   4  -1       8320.65       8583.98       112.48 o                         
   8   4  -1         25.87         37.52         4.09 o                         
   9   4  -1       2904.66       2948.81        48.42 o                         
  10   4  -1        329.87        341.12        11.20 o                         
  11   4  -1        306.02        273.79         6.85 o                         
  12   4  -1          1.67          4.74         1.72 o                         
  13   4  -1         34.49         44.42         2.61 o                         
  14   4  -1         13.00          8.37         2.97 o                         
  15   4  -1        970.25        946.93        20.46 o                         
  16   4  -1         30.00         31.86         2.71 o                         
  17   4  -1       1425.22       1388.16        24.53 o                         
  18   4  -1          0.33          2.16         4.41 o                         
  19   4  -1        360.77        317.28        12.00 o                         
  20   4  -1         42.95         39.81         5.80 o                         
   0   5  -1       5328.66       5582.56       127.58 o                         
   1   5  -1       2503.70       2156.88        36.55 o                         
   2   5  -1        541.96        423.89         8.54 o                         
   3   5  -1       3851.17       3743.55        50.89 o                         
   4   5  -1        650.59        724.92        13.62 o                         
   5   5  -1        570.06        584.22         9.14 o                         
   6   5  -1        479.96        544.58        11.00 o                         
   7   5  -1        472.77        513.78        30.05 o                         
   8   5  -1        111.89        137.38         3.58 o                         
   9   5  -1       2065.71       2163.49        43.17 o                         
  10   5  -1         86.51         84.57         3.09 o                         
  11   5  -1       1678.66       1874.95        47.91 o                         
  12   5  -1        148.78        150.05         3.72 o                         
  13   5  -1       1785.56       1763.22        31.14 o                         
  14   5  -1         46.94         45.78         2.58 o                         
  15   5  -1        471.51        461.65        27.70 o                         
  16   5  -1         63.85         56.13         4.81 o                         
  17   5  -1         82.75         80.32         5.68 o                         
  18   5  -1         19.38         15.27         4.13 o                         
  19   5  -1         97.28         87.36         5.19 o                         
  20   5  -1          6.50          2.90         5.84 o                         
   1   6  -1       1076.10       1149.16        20.85 o                         
   2   6  -1       1078.09        996.32        17.23 o                         
   3   6  -1       1982.48       2048.25        28.13 o                         
   4   6  -1       3202.19       3144.89        38.96 o                         
   5   6  -1       1835.31       1768.78        27.53 o                         
   6   6  -1       1873.82       1851.96        39.09 o                         
   7   6  -1       1463.41       1507.89        20.54 o                         
   8   6  -1       2095.37       2172.76        46.13 o                         
   9   6  -1       1124.75       1093.86        22.80 o                         
  10   6  -1        476.11        484.39        24.83 o                         
  11   6  -1        921.99        920.49        16.87 o                         
  12   6  -1         53.46         49.23         2.23 o                         
  13   6  -1        120.19        109.44         5.29 o                         
  14   6  -1        474.97        486.87        16.49 o                         
  15   6  -1        331.73        317.71         7.19 o                         
  16   6  -1        550.73        558.85        11.78 o                         
  17   6  -1        269.85        263.66         9.07 o                         
  18   6  -1        484.07        491.99        12.76 o                         
  19   6  -1        175.84        164.23        10.07 o                         
  20   6  -1        269.82        239.23        11.45 o                         
   0   7  -1       2758.00       2316.44        75.99 o                         
   1   7  -1       1210.60       1130.11        17.50 o                         
   2   7  -1       5573.32       5620.18       169.85 o                         
   3   7  -1        840.61        819.60        15.44 o                         
   4   7  -1       2001.83       2040.55        26.61 o                         
   5   7  -1        216.76        214.58         4.60 o                         
   6   7  -1        650.34        660.59        10.27 o                         
   7   7  -1        304.46        360.30         9.93 o                         
   8   7  -1        568.63        630.56         9.38 o                         
   9   7  -1       1170.42       1228.46        20.00 o                         
  10   7  -1       1638.83       1808.67        37.36 o                         
  11   7  -1        390.41        403.16         7.52 o                         
  12   7  -1       1245.24       1329.35        38.45 o                         
  13   7  -1        592.18        596.03        12.54 o                         
  14   7  -1        647.73        640.05        20.90 o                         
  15   7  -1        174.26        169.74         5.85 o                         
  16   7  -1         50.61         54.77         6.77 o                         
  17   7  -1          7.88          9.98         3.39 o                         
  18   7  -1         57.35         53.31         4.25 o                         
  19   7  -1         10.20          3.37         5.37 o                         
   1   8  -1        112.13        126.06         3.49 o                         
   2   8  -1        988.27        960.00        16.90 o                         
   3   8  -1          1.89          2.64         1.91 o                         
   4   8  -1       2372.50       2394.28        44.33 o                         
   5   8  -1        948.00        905.32        14.87 o                         
   6   8  -1       1964.68       2058.98        29.23 o                         
   7   8  -1        473.74        488.53        13.03 o                         
   8   8  -1       1572.81       1646.94        32.05 o                         
   9   8  -1        104.57        117.71         7.12 o                         
  10   8  -1        787.98        817.67        13.89 o                         
  11   8  -1         14.72         19.25         1.88 o                         
  12   8  -1         57.93         56.48         2.93 o                         
  13   8  -1         99.43         95.62         3.59 o                         
  14   8  -1        482.91        514.18        11.34 o                         
  15   8  -1         22.95         20.26         3.00 o                         
  16   8  -1        553.32        582.62        20.42 o                         
  17   8  -1         91.81        106.56         5.37 o                         
  18   8  -1        284.71        251.98         9.86 o                         
  19   8  -1        108.36         93.02         6.38 o                         
   0   9  -1       5660.96       6165.87       140.94 o                         
   1   9  -1       2280.44       2337.09        31.87 o                         
   2   9  -1       4025.52       4119.90        60.38 o                         
   3   9  -1        641.84        688.32        28.96 o                         
   4   9  -1        305.58        303.89         5.45 o                         
   5   9  -1        511.02        521.60        10.30 o                         
   6   9  -1        316.73        327.57         5.11 o                         
   7   9  -1        737.20        750.15        12.89 o                         
   8   9  -1        608.86        624.32        11.11 o                         
   9   9  -1        213.96        204.77         3.85 o                         
  10   9  -1       1477.25       1593.27        28.15 o                         
  11   9  -1        212.85        219.93         7.18 o                         
  12   9  -1       1184.70       1237.43        22.93 o                         
  13   9  -1        333.65        361.32         8.96 o                         
  14   9  -1        399.19        407.11         9.24 o                         
  15   9  -1        149.48        153.04         6.27 o                         
  16   9  -1         41.90         39.08         3.77 o                         
  17   9  -1          2.16          4.80         4.94 o                         
  18   9  -1         55.35         60.55         7.32 o                         
   1  10  -1        535.33        525.13         8.15 o                         
   2  10  -1        604.75        649.67        24.80 o                         
   3  10  -1        757.47        738.13        25.02 o                         
   4  10  -1       1265.23       1266.53        21.11 o                         
   5  10  -1        402.86        431.27         9.10 o                         
   6  10  -1         78.88         78.33         2.80 o                         
   7  10  -1       1386.67       1452.25        23.21 o                         
   8  10  -1       2113.87       2224.66        29.61 o                         
   9  10  -1         78.07         84.16         3.64 o                         
  10  10  -1        259.89        268.54         5.80 o                         
  11  10  -1         34.94         35.06         4.12 o                         
  12  10  -1         81.04         82.91         5.26 o                         
  13  10  -1         94.22        101.45         4.04 o                         
  14  10  -1        132.52        138.76         5.15 o                         
  15  10  -1        196.21        199.85         5.83 o                         
  16  10  -1        197.72        202.66         6.72 o                         
  17  10  -1        180.76        166.29         7.39 o                         
   1  11  -1       2335.92       2274.21        56.67 o                         
   2  11  -1        595.69        605.36        11.19 o                         
   3  11  -1       1055.93       1081.90        18.03 o                         
   4  11  -1        109.78        112.03         3.44 o                         
   5  11  -1        245.35        244.01         8.03 o                         
   6  11  -1         29.11         25.12         2.41 o                         
   7  11  -1         53.00         52.87         3.82 o                         
   8  11  -1         11.29         15.98         2.21 o                         
   9  11  -1        593.11        612.62        10.13 o                         
  10  11  -1        111.04        111.60         3.55 o                         
  11  11  -1       1106.96       1232.85        19.96 o                         
  12  11  -1         89.41         86.83         6.23 o                         
  13  11  -1        182.96        178.72         5.20 o                         
  14  11  -1        138.20        147.82         9.37 o                         
  15  11  -1        262.12        281.10         7.55 o                         
  16  11  -1          9.29          9.88         5.34 o                         
  17  11  -1        132.49        130.18         6.74 o                         
   1  12  -1        248.84        257.94         5.29 o                         
   2  12  -1         10.56         10.36         2.59 o                         
   3  12  -1        791.48        820.91        16.08 o                         
   4  12  -1        113.20        108.33         3.62 o                         
   5  12  -1       2169.00       2292.71        32.18 o                         
   6  12  -1         54.99         54.18         2.60 o                         
   7  12  -1       1449.51       1534.40        27.24 o                         
   8  12  -1         21.69         24.34         3.09 o                         
   9  12  -1        389.78        408.60        11.28 o                         
  10  12  -1          2.59          2.57         2.56 o                         
  11  12  -1          6.87         10.22         3.12 o                         
  12  12  -1         77.25         91.25         4.33 o                         
  13  12  -1        181.03        179.57         5.20 o                         
  14  12  -1        174.44        189.20         6.41 o                         
  15  12  -1        309.86        310.15         9.63 o                         
  16  12  -1         20.16         21.86         6.09 o                         
   0  13  -1        410.08        369.90         8.85 o                         
   1  13  -1        447.11        468.28         7.50 o                         
   2  13  -1        152.90        157.59         4.06 o                         
   3  13  -1        753.21        755.24        22.25 o                         
   4  13  -1        154.90        139.52         6.62 o                         
   5  13  -1        170.20        174.73         4.92 o                         
   6  13  -1        145.35        148.78         4.27 o                         
   7  13  -1         96.51         93.65         3.72 o                         
   8  13  -1        159.60        154.10         5.55 o                         
   9  13  -1        336.78        342.59         6.22 o                         
  10  13  -1         84.82         88.52         3.48 o                         
  11  13  -1         95.74         87.45         4.97 o                         
  12  13  -1         64.83         68.89         4.34 o                         
  13  13  -1        564.29        617.92        12.66 o                         
  14  13  -1        134.86        147.73         6.62 o                         
   1  14  -1         70.48         76.53         3.46 o                         
   2  14  -1        256.83        262.40         7.97 o                         
   3  14  -1        320.77        319.30         6.64 o                         
   4  14  -1        930.26        940.45        15.13 o                         
   5  14  -1        934.49        962.33        15.91 o                         
   6  14  -1        513.29        534.05        11.16 o                         
   7  14  -1        863.13        859.40        13.88 o                         
   8  14  -1        571.17        598.70        14.84 o                         
   9  14  -1         44.37         41.36         3.93 o                         
  10  14  -1         17.93         19.73         3.92 o                         
  11  14  -1          7.38          5.98         3.81 o                         
  12  14  -1         50.77         56.12         4.63 o                         
  13  14  -1         20.85         14.92         4.53 o                         
   0  15  -1        536.00        488.45        15.56 o                         
   1  15  -1        120.33        123.71         6.20 o                         
   2  15  -1        427.07        418.79        18.93 o                         
   3  15  -1        126.51        122.39         6.71 o                         
   4  15  -1         54.92         55.59         3.39 o                         
   5  15  -1        233.50        247.82         6.02 o                         
   6  15  -1         27.70         24.61         3.89 o                         
   7  15  -1        182.17        184.16         5.56 o                         
   8  15  -1         90.35         81.77         4.67 o                         
   9  15  -1          7.06          5.93         3.25 o                         
  10  15  -1        342.43        341.05         7.85 o                         
  11  15  -1         61.91         51.38         6.56 o                         
   1  16  -1        100.68         99.71         6.27 o                         
   2  16  -1        273.45        252.47         6.17 o                         
   3  16  -1         30.16         28.83         3.65 o                         
   4  16  -1        565.41        548.58        20.37 o                         
   5  16  -1         60.26         61.00         4.46 o                         
   6  16  -1        569.63        588.47        16.89 o                         
   7  16  -1         18.57         13.67         4.94 o                         
   8  16  -1        349.19        359.65         7.16 o                         
   9  16  -1         14.55          8.90         5.65 o                         
   0  17  -1        476.38        426.01        14.64 o                         
   1  17  -1         49.93         49.57         4.07 o                         
   2  17  -1        864.02        821.88        13.27 o                         
   3  17  -1         53.58         45.16         4.54 o                         
   4  17  -1        141.64        132.15         5.56 o                         
   5  17  -1          5.49          6.13         4.28 o                         
   6  17  -1          7.63         13.46         4.64 o                         
   6   0   0       2254.31       2195.21        71.26 o                         
   8   0   0       2927.58       2824.16        89.82 o                         
  10   0   0       7582.58       8205.32       181.17 o                         
  12   0   0       5040.14       5157.27       118.12 o                         
  14   0   0        799.40        808.51        21.24 o                         
  16   0   0         32.31         34.98         3.53 o                         
  18   0   0        176.80        181.53        10.21 o                         
  20   0   0        391.43        340.49        17.18 o                         
   1   1   0       1023.21        743.38        11.67 o                         
   3   1   0       4506.24       3865.14       122.50 o                         
   4   1   0         11.99         12.96         0.69 o                         
   5   1   0         13.19         11.25         0.72 o                         
   6   1   0        421.89        364.11         9.61 o                         
   7   1   0        321.42        329.86         8.42 o                         
   8   1   0        767.40        755.81        15.51 o                         
   9   1   0         41.15         27.57         1.20 o                         
  10   1   0        666.82        584.09        18.46 o                         
  11   1   0         95.58        112.23         3.37 o                         
  12   1   0        512.29        582.96        15.87 o                         
  13   1   0        110.20        111.86         3.16 o                         
  14   1   0        665.95        655.33        17.77 o                         
  15   1   0         38.38         28.62         2.72 o                         
  16   1   0        993.52       1106.96        38.57 o                         
  17   1   0         17.04         17.62         3.65 o                         
  18   1   0        724.71        786.63        21.88 o                         
  19   1   0        139.04        127.62        10.72 o                         
  20   1   0        405.92        381.45        10.79 o                         
  21   1   0          1.18         -0.93         9.07 o                         
   1   2   0       2977.20       2561.57        36.83 o                         
   4   2   0       6580.11       5893.06       107.90 o                         
   5   2   0        346.16        259.19         4.21 o                         
   6   2   0        685.94        788.69        16.33 o                         
   7   2   0        899.13        928.36        27.73 o                         
   8   2   0        787.64        775.72        15.51 o                         
   9   2   0       3888.49       3917.09       103.54 o                         
  10   2   0       2372.77       2495.69        69.17 o                         
  11   2   0       2837.15       3003.79        50.32 o                         
  12   2   0       2384.64       2285.78        38.11 o                         
  13   2   0        206.64        225.05         6.86 o                         
  14   2   0        132.77        127.18         4.15 o                         
  15   2   0        199.75        192.24         7.09 o                         
  16   2   0         51.68         49.40         2.97 o                         
  17   2   0          0.16         -2.49         4.47 o                         
  18   2   0         14.60         18.92         5.34 o                         
  19   2   0        463.03        478.88        21.79 o                         
  20   2   0         34.52         29.23         7.09 o                         
   1   3   0         86.16         79.45         2.39 o                         
   2   3   0        132.83        104.89         2.32 o                         
   3   3   0       8326.41       8581.26       272.19 o                         
   4   3   0        503.91        484.50        13.25 o                         
   6   3   0       2235.04       2472.59        72.97 o                         
   7   3   0       6654.85       6466.32        93.13 o                         
   8   3   0         65.23         90.73         1.85 o                         
   9   3   0       1088.55       1131.67        32.06 o                         
  10   3   0          0.59          3.59         2.02 o                         
  11   3   0          4.23          8.80         1.30 o                         
  12   3   0        324.69        334.02         6.15 o                         
  13   3   0        193.08        216.40         9.66 o                         
  14   3   0        557.93        586.12        16.50 o                         
  15   3   0        848.23        905.86        15.25 o                         
  16   3   0        448.46        474.38        11.10 o                         
  17   3   0       1397.88       1379.81        84.16 o                         
  18   3   0         75.59         63.89         5.02 o                         
  19   3   0        183.96        160.30        11.35 o                         
  20   3   0         80.72         80.68        10.56 o                         
  21   3   0         20.27         20.46         7.69 o                         
   1   4   0       2669.75       2170.93        32.43 o                         
   2   4   0       3210.04       2950.41        70.32 o                         
   3   4   0       2348.17       2091.69        37.31 o                         
   4   4   0       1201.26       1168.95        21.19 o                         
   5   4   0        136.21        164.93         3.20 o                         
   6   4   0        185.51        182.98         4.34 o                         
   7   4   0       5220.95       6017.39        78.53 o                         
   8   4   0        706.53        774.96        14.16 o                         
   9   4   0       1464.63       1494.98        26.29 o                         
  10   4   0          1.66          2.59         1.42 o                         
  11   4   0       2106.63       2259.41        61.68 o                         
  12   4   0         48.53         43.10         1.60 o                         
  13   4   0       1535.58       1665.83        29.53 o                         
  14   4   0          1.46          2.90         1.76 o                         
  15   4   0       1377.25       1388.85        33.03 o                         
  16   4   0         46.71         56.40         3.84 o                         
  17   4   0         23.70         14.50         3.88 o                         
  18   4   0         98.33         96.01         5.54 o                         
  19   4   0         22.46         19.04         4.67 o                         
  20   4   0         22.49         20.79         6.89 o                         
  21   4   0        158.45        142.03         6.73 o                         
   1   5   0        325.74        342.96         5.75 o                         
   2   5   0       3203.26       3192.26        54.31 o                         
   3   5   0      11736.17      13017.59       157.12 o                         
   4   5   0       7797.03       7993.35       115.48 o                         
   5   5   0      13658.96      15746.56       302.92 o                         
   6   5   0       7003.18       7387.00        90.72 o                         
   7   5   0       5880.04       6489.94        94.47 o                         
   8   5   0       3795.08       3926.92        52.75 o                         
   9   5   0       1811.25       1818.84        28.41 o                         
  10   5   0        952.76        929.69        21.60 o                         
  11   5   0        134.95        131.32         3.23 o                         
  12   5   0        395.23        371.68         5.71 o                         
  13   5   0        140.15        177.25        10.47 o                         
  14   5   0        155.74        176.68         5.11 o                         
  15   5   0        543.43        550.64         8.45 o                         
  16   5   0        252.30        209.59        10.75 o                         
  17   5   0        615.93        622.76        13.75 o                         
  18   5   0          6.74          1.42         3.72 o                         
  19   5   0        428.94        416.26        48.29 o                         
  20   5   0         44.95         45.51         5.65 o                         
   0   6   0          7.82         10.88         4.15 o                         
   1   6   0       5588.03       5289.59        76.27 o                         
   3   6   0       7939.87       8060.68       116.16 o                         
   4   6   0        241.07        301.63         6.12 o                         
   5   6   0        286.17        240.82         4.41 o                         
   6   6   0         75.43         81.80         2.04 o                         
   7   6   0        306.52        397.80        20.76 o                         
   8   6   0        541.47        566.77         9.46 o                         
   9   6   0       2426.86       2715.78        46.94 o                         
  10   6   0       1106.02       1159.50        17.05 o                         
  11   6   0       1427.31       1758.58        28.24 o                         
  12   6   0        561.53        606.21        16.78 o                         
  13   6   0       1499.21       1432.07        25.34 o                         
  14   6   0        576.22        586.76        18.10 o                         
  15   6   0          1.52          3.73         2.10 o                         
  16   6   0          3.42          3.63         2.35 o                         
  17   6   0          0.51          0.64         2.92 o                         
  18   6   0          1.72          2.42         3.63 o                         
  19   6   0         76.46         71.21         7.64 o                         
  20   6   0          7.63          3.37         6.06 o                         
   1   7   0         22.67         22.99         1.52 o                         
   2   7   0       4393.24       3981.34       115.22 o                         
   3   7   0        779.70        810.50        22.16 o                         
   4   7   0       5008.56       5063.03        67.12 o                         
   5   7   0        684.36        719.08        10.37 o                         
   6   7   0       6245.03       6459.64        80.47 o                         
   7   7   0        771.75        811.46        15.72 o                         
   8   7   0       1458.28       1444.32        27.83 o                         
   9   7   0        310.79        328.71         7.46 o                         
  10   7   0         11.48         14.16         1.70 o                         
  11   7   0         33.35         41.57         2.55 o                         
  12   7   0        106.62         87.78         2.47 o                         
  13   7   0         74.19         84.36         2.88 o                         
  14   7   0       1120.90       1112.86        26.01 o                         
  15   7   0        129.83        119.27         5.25 o                         
  16   7   0        841.21        897.07        19.70 o                         
  17   7   0          6.27          4.93         3.82 o                         
  18   7   0        106.43         92.93         4.04 o                         
  19   7   0         30.58         32.11         9.20 o                         
   0   8   0       4708.95       4711.39       156.28 o                         
   1   8   0         80.02         70.17         2.87 o                         
   2   8   0       4647.03       4807.35        63.49 o                         
   3   8   0        286.85        342.29         9.30 o                         
   4   8   0        874.78        888.45        14.66 o                         
   5   8   0       1087.61       1086.41        23.25 o                         
   6   8   0        144.06        155.41         3.16 o                         
   7   8   0        356.27        330.18         5.82 o                         
   8   8   0        196.18        230.26         4.49 o                         
   9   8   0        328.25        330.72         6.06 o                         
  10   8   0        776.06        893.21        14.23 o                         
  11   8   0          0.44         -0.36         1.79 o                         
  12   8   0        885.89        944.10        20.09 o                         
  13   8   0         35.17         29.22         2.97 o                         
  14   8   0        819.73        857.69        15.84 o                         
  15   8   0          7.37          3.14         3.40 o                         
  16   8   0         20.83         15.78         3.55 o                         
  17   8   0         25.78         21.57         5.12 o                         
  18   8   0         46.35         48.79         4.09 o                         
  19   8   0         21.30         24.89         4.36 o                         
   1   9   0          0.90          2.55         1.88 o                         
   2   9   0       2425.94       2555.69        35.36 o                         
   3   9   0         34.92         44.04         3.13 o                         
   4   9   0       6717.25       7218.79        96.26 o                         
   5   9   0       1316.33       1366.43        20.01 o                         
   6   9   0       1767.77       1941.65        27.32 o                         
   7   9   0        156.41        165.34         3.83 o                         
   8   9   0       3823.03       4204.56        64.99 o                         
   9   9   0        364.86        363.07         6.88 o                         
  10   9   0         19.91         18.08         2.04 o                         
  11   9   0         36.82         42.09         2.34 o                         
  12   9   0        272.38        284.52         6.68 o                         
  13   9   0         92.68         91.95         4.29 o                         
  14   9   0        480.52        524.09         9.32 o                         
  15   9   0         56.52         55.84         3.57 o                         
  16   9   0        370.90        387.31         8.73 o                         
  17   9   0        170.74        183.43         6.20 o                         
  18   9   0        599.20        597.37        49.89 o                         
   0  10   0       2050.10       2069.40        42.83 o                         
   1  10   0       2629.79       2560.11        52.64 o                         
   2  10   0        558.65        593.97         9.41 o                         
   3  10   0        742.74        765.33        10.83 o                         
   4  10   0          6.38          7.45         1.73 o                         
   5  10   0         91.75         85.70         3.55 o                         
   6  10   0        610.65        611.15        11.90 o                         
   7  10   0          1.97         10.29         3.01 o                         
   8  10   0        921.12       1021.98        28.97 o                         
   9  10   0        968.27       1018.65        14.30 o                         
  10  10   0       1353.11       1472.51        28.27 o                         
  11  10   0       1226.97       1266.29        19.06 o                         
  12  10   0        562.01        605.94        11.33 o                         
  13  10   0        398.94        391.13        11.98 o                         
  14  10   0        351.61        350.26         7.44 o                         
  15  10   0        124.86        124.87         4.45 o                         
  16  10   0          5.59          7.40         4.72 o                         
  17  10   0         44.35         47.13         4.99 o                         
   1  11   0        721.55        641.95        12.61 o                         
   2  11   0        857.43        859.22        22.97 o                         
   3  11   0       1225.31       1339.39        22.44 o                         
   4  11   0        565.85        615.17        15.63 o                         
   5  11   0        937.37        981.53        16.61 o                         
   6  11   0       1061.89       1182.63        21.63 o                         
   7  11   0       1588.11       1611.08        21.46 o                         
   8  11   0        676.35        683.97        10.66 o                         
   9  11   0        525.74        548.71        17.42 o                         
  10  11   0          8.59          4.04         2.30 o                         
  11  11   0        119.86        122.40         5.29 o                         
  12  11   0          9.25         12.04         2.90 o                         
  13  11   0         79.51         83.90         3.95 o                         
  14  11   0        282.81        318.27         9.22 o                         
  15  11   0        105.38        105.96         4.43 o                         
  16  11   0        159.70        150.26         9.34 o                         
  17  11   0        276.67        262.43         7.05 o                         
   0  12   0          6.07          3.57         4.24 o                         
   1  12   0       1610.04       1667.09        32.92 o                         
   2  12   0        119.40        106.96         2.75 o                         
   3  12   0        870.53        870.80        16.79 o                         
   4  12   0          0.30         -0.99         2.07 o                         
   5  12   0         39.40         36.11         2.43 o                         
   6  12   0         20.72         16.19         3.93 o                         
   7  12   0        977.11       1018.79        17.11 o                         
   8  12   0        301.82        282.89         6.31 o                         
   9  12   0        744.97        754.71        11.34 o                         
  10  12   0        161.25        155.61         4.33 o                         
  11  12   0       1347.59       1369.91        20.31 o                         
  12  12   0          4.84          5.12         3.44 o                         
  13  12   0        504.11        523.87         9.09 o                         
  14  12   0          1.15          6.16         3.48 o                         
  15  12   0        173.97        164.07         5.50 o                         
  16  12   0         41.50         50.30         6.02 o                         
   1  13   0         24.71         12.62         3.09 o                         
   2  13   0         12.47          9.99         3.61 o                         
   3  13   0        915.36        930.66        18.34 o                         
   4  13   0          6.65          6.00         2.18 o                         
   5  13   0       2242.98       2258.36        29.38 o                         
   6  13   0        227.32        240.54         4.69 o                         
   7  13   0       1247.62       1286.17        24.17 o                         
   8  13   0        260.73        267.06         5.34 o                         
   9  13   0        182.90        178.44         4.60 o                         
  10  13   0         71.29         76.95         5.81 o                         
  11  13   0         24.77         29.09         3.19 o                         
  12  13   0         45.67         49.90         4.23 o                         
  13  13   0         66.51         65.66         5.19 o                         
  14  13   0         38.46         37.67         5.87 o                         
   0  14   0        503.01        532.71        14.25 o                         
   1  14   0        151.13        163.70         4.58 o                         
   2  14   0        756.87        745.53        12.29 o                         
   3  14   0        396.09        387.40        10.02 o                         
   4  14   0         34.54         36.02         2.84 o                         
   5  14   0        144.67        146.15         4.03 o                         
   6  14   0          4.17          4.59         3.11 o                         
   7  14   0        281.74        286.65         5.58 o                         
   8  14   0        368.44        374.34         7.40 o                         
   9  14   0        376.88        368.74         7.24 o                         
  10  14   0        331.88        352.48         8.20 o                         
  11  14   0        138.17        125.42         4.98 o                         
  12  14   0        442.82        460.34         8.02 o                         
  13  14   0         67.97         63.30         4.84 o                         
   1  15   0          3.74         -1.01         3.38 o                         
   2  15   0        573.46        546.51         8.63 o                         
   3  15   0          0.71          3.17         3.18 o                         
   4  15   0       1228.35       1198.02        20.61 o                         
   5  15   0        802.63        851.07        24.76 o                         
   6  15   0        654.00        668.47        13.63 o                         
   7  15   0        192.76        196.23         6.05 o                         
   8  15   0        814.26        827.66        18.31 o                         
   9  15   0         62.49         55.77         3.85 o                         
  10  15   0        327.34        351.86         7.30 o                         
  11  15   0         14.35         15.84         4.46 o                         
  12  15   0          0.01          6.97         4.54 o                         
   0  16   0       1412.78       1383.37        24.49 o                         
   1  16   0          1.15          5.70         4.30 o                         
   2  16   0        831.50        841.69        30.13 o                         
   3  16   0         17.61         10.45         3.37 o                         
   4  16   0         45.58         43.06         4.41 o                         
   5  16   0         29.13         21.97         3.86 o                         
   6  16   0         55.91         59.51         5.09 o                         
   7  16   0        531.03        529.12        11.66 o                         
   8  16   0         94.85         82.41         4.78 o                         
   9  16   0         40.58         46.39         4.95 o                         
   1  17   0         18.61         21.09         3.65 o                         
   2  17   0        181.71        173.26         8.26 o                         
   3  17   0         36.09         36.75         4.64 o                         
   4  17   0        128.78        110.50         5.83 o                         
   5  17   0         25.85         20.00         6.74 o                         
   6  17   0        255.97        245.75         6.04 o                         
   7  17   0         67.79         60.61         5.57 o                         
   0  18   0        684.42        587.92        40.06 o                         
   1  18   0        262.10        228.35        10.16 o                         
   4   0   1       3057.65       2838.39        65.68 o                         
   6   0   1       1781.12       1579.00        38.63 o                         
   8   0   1       5012.96       4628.60       149.58 o                         
  10   0   1       4026.91       3936.82       127.90 o                         
  12   0   1       1668.78       1757.80        42.52 o                         
  14   0   1         62.78         52.62         4.78 o                         
  16   0   1        477.83        474.59        19.01 o                         
  18   0   1        502.88        502.53        20.78 o                         
  20   0   1        305.28        346.08        12.32 o                         
   1   1   1       3727.29       3181.17       279.54 o                         
   2   1   1       1265.09        996.81        17.10 o                         
   3   1   1       2440.42       2164.14        33.97 o                         
   4   1   1       1211.56       1060.79        71.16 o                         
   5   1   1        655.36        647.68        22.02 o                         
   6   1   1       2564.16       2465.40        35.86 o                         
   7   1   1        551.25        504.11        34.15 o                         
   8   1   1        471.49        495.13         8.60 o                         
   9   1   1       1071.38       1111.88        89.27 o                         
  10   1   1       3184.52       3245.24        61.29 o                         
  11   1   1       3038.56       3033.06        89.13 o                         
  12   1   1       4965.25       5106.81        81.95 o                         
  13   1   1          7.68          9.62         1.77 o                         
  14   1   1       1020.79       1019.02        20.73 o                         
  15   1   1        754.89        731.48        20.12 o                         
  16   1   1        438.60        426.70        14.33 o                         
  17   1   1         30.25         33.75         4.68 o                         
  18   1   1         23.06         22.31         3.59 o                         
  19   1   1        375.09        387.27        10.28 o                         
  20   1   1        132.16        111.86         7.69 o                         
  21   1   1        151.58        138.94         8.95 o                         
   1   2   1       1402.81       1184.09        36.97 o                         
   2   2   1       4541.02       4222.89       259.53 o                         
   3   2   1        193.75        146.52         4.03 o                         
   4   2   1       9798.22      11900.25       374.88 o                         
   5   2   1        653.37        508.16        13.94 o                         
   6   2   1       7748.38       7498.81       359.34 o                         
   7   2   1       3406.35       3125.81        60.71 o                         
   8   2   1        740.72        595.25        12.40 o                         
   9   2   1        363.79        346.93        15.67 o                         
  10   2   1        690.88        692.89        11.18 o                         
  11   2   1        173.57        165.21         7.22 o                         
  12   2   1         16.95         13.34         1.99 o                         
  13   2   1         81.97         73.99         2.30 o                         
  14   2   1       1446.01       1479.61        25.93 o                         
  15   2   1         79.83         81.18         3.47 o                         
  16   2   1        587.87        626.11        12.24 o                         
  17   2   1        384.40        409.37        16.19 o                         
  18   2   1        305.14        281.60         9.61 o                         
  19   2   1        320.40        334.71        12.31 o                         
  20   2   1        191.38        175.85         9.34 o                         
  21   2   1         24.55         35.30         6.18 o                         
   0   3   1       4341.59       4130.57       113.09 o                         
   1   3   1       9011.12       8716.53       281.52 o                         
   2   3   1       3903.26       3699.83       106.62 o                         
   3   3   1       3454.54       3079.41        64.13 o                         
   4   3   1       3001.19       2771.33       158.95 o                         
   5   3   1       3316.39       3252.41        65.86 o                         
   6   3   1        346.20        403.52        22.36 o                         
   7   3   1       1582.39       1722.88        89.17 o                         
   8   3   1        588.87        611.59         9.07 o                         
   9   3   1       1852.53       1781.05        29.74 o                         
  10   3   1        313.40        315.01         8.20 o                         
  11   3   1        911.05        938.88        21.14 o                         
  12   3   1        407.31        384.38        16.45 o                         
  13   3   1       1494.59       1529.15        40.17 o                         
  14   3   1        232.95        228.05         9.10 o                         
  15   3   1        834.40        827.80        27.64 o                         
  16   3   1        231.71        244.04         8.58 o                         
  17   3   1         42.95         46.46         4.89 o                         
  18   3   1         29.34         26.73         3.88 o                         
  19   3   1         24.80         18.00         4.98 o                         
  20   3   1          3.39          0.93         7.01 o                         
  21   3   1        201.62        187.35         9.97 o                         
   1   4   1        560.34        501.12        12.39 o                         
   2   4   1        106.03        117.88         2.24 o                         
   3   4   1       1398.83       1178.45        25.23 o                         
   4   4   1         86.39         86.00         2.62 o                         
   5   4   1      13918.47      16193.00       321.01 o                         
   6   4   1        108.90        135.79         3.99 o                         
   7   4   1       8648.89       8727.79       128.76 o                         
   8   4   1         26.24         38.91         4.35 o                         
   9   4   1       3133.73       3153.40        53.01 o                         
  10   4   1        330.28        329.97        12.01 o                         
  11   4   1        339.11        297.43         6.35 o                         
  12   4   1          1.55          4.99         1.43 o                         
  13   4   1         26.42         39.57         3.63 o                         
  14   4   1         12.34         13.99         2.07 o                         
  15   4   1        907.80        953.90        17.59 o                         
  16   4   1         30.79         29.16         2.79 o                         
  17   4   1       1373.27       1397.66        25.67 o                         
  18   4   1          0.33          2.90         4.35 o                         
  19   4   1        349.80        323.74         9.86 o                         
  20   4   1         43.13         42.95         6.14 o                         
   0   5   1       5427.99       5543.89       204.61 o                         
   1   5   1       2176.98       1873.91        26.33 o                         
   2   5   1        522.01        409.31        10.19 o                         
   3   5   1       3816.05       3643.18       117.13 o                         
   4   5   1        584.45        647.66        13.30 o                         
   5   5   1        505.28        538.00         9.17 o                         
   6   5   1        482.25        544.79        12.45 o                         
   7   5   1        480.12        494.90        41.38 o                         
   8   5   1        122.57        139.84         5.26 o                         
   9   5   1       2041.85       2152.29        64.90 o                         
  10   5   1         96.64         98.16         6.79 o                         
  11   5   1       1923.37       2025.59        39.86 o                         
  12   5   1        195.65        195.82         4.36 o                         
  13   5   1       1843.72       1779.12        51.89 o                         
  14   5   1         71.49         68.28         3.70 o                         
  15   5   1        478.20        480.16        14.53 o                         
  16   5   1         76.83         69.08         3.31 o                         
  17   5   1         90.56         97.60         5.69 o                         
  18   5   1         18.26         15.27         4.13 o                         
  19   5   1        101.31         89.38         5.48 o                         
  20   5   1          3.22          1.00         6.42 o                         
   1   6   1       1098.14       1222.66        21.37 o                         
   2   6   1       1067.48        994.63        21.63 o                         
   3   6   1       2065.50       2211.70        28.76 o                         
   4   6   1       2883.10       2841.66        54.07 o                         
   5   6   1       1818.72       1807.32        54.78 o                         
   6   6   1       1634.78       1625.82        30.56 o                         
   7   6   1       1354.49       1417.99        19.18 o                         
   8   6   1       1971.65       1996.94        40.25 o                         
   9   6   1       1234.00       1224.62        18.44 o                         
  10   6   1        440.91        442.58        18.37 o                         
  11   6   1        959.04        932.26        19.26 o                         
  12   6   1         50.57         49.44         2.49 o                         
  13   6   1        103.29         90.71         3.21 o                         
  14   6   1        437.51        468.14        14.77 o                         
  15   6   1        266.53        255.41         6.23 o                         
  16   6   1        533.43        569.99        13.10 o                         
  17   6   1        251.06        267.74         8.48 o                         
  18   6   1        475.29        499.00        11.12 o                         
  19   6   1        181.72        173.39        10.50 o                         
  20   6   1        265.87        267.83        10.81 o                         
   0   7   1       3153.35       2673.68        62.75 o                         
   1   7   1       1158.40       1106.38        17.41 o                         
   2   7   1       5678.59       5833.40        95.31 o                         
   3   7   1        740.14        736.93        11.63 o                         
   4   7   1       2183.24       2185.08        28.58 o                         
   5   7   1        201.07        193.10         3.39 o                         
   6   7   1        641.09        635.24        12.27 o                         
   7   7   1        306.64        361.72         6.68 o                         
   8   7   1        623.08        666.22        11.54 o                         
   9   7   1       1122.85       1132.94        18.71 o                         
  10   7   1       1614.59       1735.98        24.90 o                         
  11   7   1        395.62        404.82         6.41 o                         
  12   7   1       1189.80       1240.88        21.36 o                         
  13   7   1        590.12        585.01        17.57 o                         
  14   7   1        637.32        628.17        14.75 o                         
  15   7   1        179.08        173.35         4.76 o                         
  16   7   1         33.95         43.27         3.54 o                         
  17   7   1          8.60          9.98         4.18 o                         
  18   7   1         61.54         63.25         9.26 o                         
  19   7   1         10.38          2.88         4.75 o                         
   1   8   1        112.68        133.67         3.15 o                         
   2   8   1        786.69        765.87        12.87 o                         
   3   8   1          2.15          3.73         1.22 o                         
   4   8   1       2001.15       1991.14        31.73 o                         
   5   8   1        952.93        898.74        16.28 o                         
   6   8   1       1890.46       1975.53        30.24 o                         
   7   8   1        475.61        470.68        12.13 o                         
   8   8   1       1429.87       1506.99        22.67 o                         
   9   8   1        105.71        103.90         6.47 o                         
  10   8   1        727.40        772.80        12.42 o                         
  11   8   1         14.36         20.08         3.58 o                         
  12   8   1         62.78         60.39         2.96 o                         
  13   8   1         99.09         94.61         3.19 o                         
  14   8   1        482.86        496.77        11.43 o                         
  15   8   1         21.71         23.25         3.02 o                         
  16   8   1        578.68        575.94        15.84 o                         
  17   8   1         91.59        101.95         6.23 o                         
  18   8   1        287.90        254.11        14.72 o                         
  19   8   1        107.80         87.63         6.05 o                         
   0   9   1       5704.57       6092.17       247.14 o                         
   1   9   1       2459.63       2458.43        41.15 o                         
   2   9   1       4065.82       4320.15        59.08 o                         
   3   9   1        718.42        735.13        13.48 o                         
   4   9   1        399.51        399.92         8.27 o                         
   5   9   1        520.66        533.65        15.15 o                         
   6   9   1        312.80        334.97         8.63 o                         
   7   9   1        713.95        713.93        12.11 o                         
   8   9   1        577.10        604.48         9.62 o                         
   9   9   1        172.01        175.39         6.72 o                         
  10   9   1       1421.23       1468.40        21.69 o                         
  11   9   1        173.54        183.31         4.29 o                         
  12   9   1       1165.27       1221.36        31.58 o                         
  13   9   1        328.86        357.81         7.71 o                         
  14   9   1        428.92        412.53        11.81 o                         
  15   9   1        152.66        168.43         4.65 o                         
  16   9   1         64.27         58.82         4.77 o                         
  17   9   1          1.96          2.35         4.15 o                         
  18   9   1         56.48         54.17         5.37 o                         
   1  10   1        543.96        523.78         8.72 o                         
   2  10   1        617.92        651.27        10.54 o                         
   3  10   1        806.86        790.84        12.65 o                         
   4  10   1       1134.00       1160.03        17.72 o                         
   5  10   1        357.76        393.41        10.61 o                         
   6  10   1         24.82         30.25         3.15 o                         
   7  10   1       1347.70       1384.02        21.83 o                         
   8  10   1       2039.12       2160.61        31.12 o                         
   9  10   1         70.58         76.98         2.86 o                         
  10  10   1        250.83        257.97         7.06 o                         
  11  10   1         26.55         32.43         3.35 o                         
  12  10   1         75.42         80.67         3.50 o                         
  13  10   1        104.15        103.74         5.02 o                         
  14  10   1        113.19        105.15         6.41 o                         
  15  10   1        227.28        231.08        12.32 o                         
  16  10   1        222.93        208.72         5.38 o                         
  17  10   1        199.12        182.52         7.02 o                         
   0  11   1       2170.52       2223.72        55.34 o                         
   1  11   1       2312.38       2282.51        31.92 o                         
   2  11   1        649.50        651.39        12.56 o                         
   3  11   1       1080.77       1102.81        20.69 o                         
   4  11   1        130.95        139.01         3.29 o                         
   5  11   1        249.70        250.65         6.15 o                         
   6  11   1         27.49         24.12         2.06 o                         
   7  11   1         38.03         40.21         2.36 o                         
   8  11   1         22.44         26.64         2.77 o                         
   9  11   1        591.34        618.32        10.25 o                         
  10  11   1        119.43        114.41         3.65 o                         
  11  11   1       1152.67       1252.32        18.70 o                         
  12  11   1        110.57        110.68         4.04 o                         
  13  11   1        194.73        202.18        12.42 o                         
  14  11   1        165.36        171.53         5.61 o                         
  15  11   1        246.39        263.05         7.18 o                         
  16  11   1         13.45         18.45         4.15 o                         
  17  11   1        135.75        128.12         8.53 o                         
   1  12   1        207.07        214.34         6.06 o                         
   2  12   1          9.87         10.60         2.10 o                         
   3  12   1        685.29        704.87        10.69 o                         
   4  12   1        108.92        100.28         3.25 o                         
   5  12   1       2053.78       2125.23        28.64 o                         
   6  12   1         52.19         50.60         2.67 o                         
   7  12   1       1299.28       1380.07        20.16 o                         
   8  12   1         20.89         20.00         2.42 o                         
   9  12   1        397.20        436.31         8.41 o                         
  10  12   1          2.60         -1.27         3.07 o                         
  11  12   1          3.61          1.07         2.66 o                         
  12  12   1         78.53         87.80         3.81 o                         
  13  12   1        193.35        200.00         6.45 o                         
  14  12   1        175.35        184.38         8.08 o                         
  15  12   1        287.63        292.72         7.36 o                         
  16  12   1         20.31          9.47         5.45 o                         
   0  13   1        383.09        358.10        12.59 o                         
   1  13   1        434.90        468.57        11.17 o                         
   2  13   1        122.99        127.45         4.40 o                         
   3  13   1        806.66        822.10        16.08 o                         
   4  13   1        134.82        135.50         8.52 o                         
   5  13   1        169.98        179.09         4.10 o                         
   6  13   1        145.45        144.16         6.80 o                         
   7  13   1         75.17         75.65         3.20 o                         
   8  13   1        178.14        181.36         5.07 o                         
   9  13   1        286.36        277.56         5.92 o                         
  10  13   1         91.38         92.07         3.99 o                         
  11  13   1         75.41         70.41         4.25 o                         
  12  13   1         63.63         64.53         3.88 o                         
  13  13   1        538.99        576.43         8.97 o                         
  14  13   1        150.13        170.35         6.09 o                         
   1  14   1         67.38         72.24         3.66 o                         
   2  14   1        270.52        264.27         9.98 o                         
   3  14   1        332.72        316.28         6.43 o                         
   4  14   1        965.90        984.56        14.48 o                         
   5  14   1        923.14        912.68        15.41 o                         
   6  14   1        580.10        578.56         9.98 o                         
   7  14   1        836.44        832.12        22.26 o                         
   8  14   1        597.79        633.37        12.65 o                         
   9  14   1         24.66         23.14         3.74 o                         
  10  14   1         27.42         30.06         3.71 o                         
  11  14   1          4.62          8.19         4.30 o                         
  12  14   1         48.86         55.12         5.48 o                         
  13  14   1         18.82         14.83         4.09 o                         
   0  15   1        471.42        503.14        21.11 o                         
   1  15   1        119.76        123.92         4.53 o                         
   2  15   1        388.22        412.98        33.37 o                         
   3  15   1        144.40        137.87         4.83 o                         
   4  15   1         61.46         57.53         3.44 o                         
   5  15   1        233.13        255.71         6.28 o                         
   6  15   1         26.58         23.28         3.91 o                         
   7  15   1        178.47        180.82         5.08 o                         
   8  15   1         67.53         62.27         4.18 o                         
   9  15   1          1.76          3.03         3.60 o                         
  10  15   1        320.58        334.50        10.45 o                         
  11  15   1         48.27         46.54         4.60 o                         
   1  16   1         99.56         89.73         4.49 o                         
   2  16   1        288.55        272.69         6.71 o                         
   3  16   1         29.59         31.71         4.50 o                         
   4  16   1        579.14        563.47        23.54 o                         
   5  16   1         60.36         56.89         4.85 o                         
   6  16   1        597.43        622.60        12.05 o                         
   7  16   1         18.79         17.57         3.78 o                         
   8  16   1        399.90        390.32        11.83 o                         
   9  16   1         14.98         19.02         5.67 o                         
   0  17   1        486.28        448.27        11.47 o                         
   1  17   1         48.68         55.22         5.04 o                         
   2  17   1        809.04        782.75        14.87 o                         
   3  17   1         43.24         49.63         6.16 o                         
   4  17   1        110.40        110.00         4.82 o                         
   5  17   1          6.32          3.92         4.06 o                         
   6  17   1          7.24         10.71         3.92 o                         
   4   0   2         42.53         63.98         2.03 o                         
   6   0   2       1016.25       1035.45        25.42 o                         
   8   0   2       3567.53       3555.49        82.49 o                         
  10   0   2       7637.17       7973.02       176.69 o                         
  12   0   2       4082.65       4214.52        95.27 o                         
  14   0   2        320.37        331.71        10.68 o                         
  16   0   2        219.53        249.59        12.42 o                         
  18   0   2          5.76          2.29         6.41 o                         
  20   0   2        204.00        166.97        11.94 o                         
   2   1   2       1984.29       1784.70        48.74 o                         
   3   1   2        775.37        663.71        11.60 o                         
   4   1   2       5985.33       5613.50       101.14 o                         
   5   1   2        160.59        127.63         2.59 o                         
   6   1   2       3965.12       3615.49        59.37 o                         
   7   1   2       1355.15       1327.65        22.96 o                         
   8   1   2       4840.75       4708.32       105.28 o                         
   9   1   2        275.93        252.12         7.06 o                         
  10   1   2       3205.05       3230.21        52.88 o                         
  11   1   2         37.27         42.73        10.76 o                         
  12   1   2         64.83         70.75         7.34 o                         
  13   1   2          0.39          2.77         3.02 o                         
  14   1   2        528.33        537.94        12.65 o                         
  15   1   2         78.35         74.30         9.11 o                         
  16   1   2        475.30        493.52        10.38 o                         
  17   1   2        124.86        131.49         5.85 o                         
  18   1   2        709.60        729.33        19.83 o                         
  19   1   2        165.48        164.17         8.81 o                         
  20   1   2        252.73        255.25        13.38 o                         
  21   1   2          7.03          8.09         8.22 o                         
   0   2   2       1668.70       1449.37       144.32 o                         
   1   2   2       9116.25       8601.66       493.34 o                         
   3   2   2       2335.52       2001.37        40.06 o                         
   4   2   2       1412.39       1294.82        22.75 o                         
   5   2   2        120.66         91.38         2.27 o                         
   6   2   2       2060.93       2150.69        69.00 o                         
   7   2   2        760.50        725.36        14.06 o                         
   8   2   2        469.46        437.64         8.61 o                         
   9   2   2       3095.24       3247.80       104.84 o                         
  10   2   2        833.25        824.19        16.61 o                         
  11   2   2       2280.10       2292.26        37.97 o                         
  12   2   2       1390.60       1438.55        50.74 o                         
  13   2   2       1007.92       1021.98        23.21 o                         
  14   2   2        295.80        287.28        23.92 o                         
  15   2   2        816.82        860.00        18.20 o                         
  16   2   2        104.20        102.84         6.72 o                         
  17   2   2         92.03         94.41         9.67 o                         
  18   2   2        138.71        140.57         6.02 o                         
  19   2   2         98.58         95.15         5.07 o                         
  20   2   2         23.46         20.18         6.56 o                         
  21   2   2        104.82         94.93         7.25 o                         
   1   3   2       1141.87       1063.95        18.86 o                         
   2   3   2       2284.46       2176.87       108.44 o                         
   3   3   2       2386.62       2010.61        54.61 o                         
   4   3   2       3559.55       3394.31       107.78 o                         
   5   3   2       8886.33       9479.22       218.97 o                         
   6   3   2       3786.89       3919.67       338.57 o                         
   7   3   2       4769.12       4549.56        88.63 o                         
   8   3   2        680.03        604.27        25.81 o                         
   9   3   2       1145.93       1147.21        19.54 o                         
  10   3   2       1661.62       1590.87        83.69 o                         
  11   3   2         72.86         73.73        10.18 o                         
  12   3   2        614.31        593.84        14.11 o                         
  13   3   2        167.40        172.43         4.60 o                         
  14   3   2        312.60        321.86        15.07 o                         
  15   3   2        907.84        938.62        17.29 o                         
  16   3   2        523.95        545.13        13.03 o                         
  17   3   2       1034.98       1072.61        51.08 o                         
  18   3   2        216.93        193.44         6.82 o                         
  19   3   2        284.41        248.05        19.51 o                         
  20   3   2        167.79        149.91        14.07 o                         
   0   4   2       1080.09        900.96        31.35 o                         
   1   4   2       6950.67       6231.43       266.93 o                         
   2   4   2        271.78        218.53         5.44 o                         
   3   4   2       5666.62       5479.32        79.35 o                         
   4   4   2        800.14        758.97        12.28 o                         
   5   4   2       4875.55       5128.11        77.12 o                         
   6   4   2        159.10        155.92         5.01 o                         
   7   4   2        427.79        448.79        24.98 o                         
   8   4   2        148.63        182.74         4.79 o                         
   9   4   2        597.08        568.82        14.49 o                         
  10   4   2         27.51         21.67         2.35 o                         
  11   4   2        933.10        945.49        15.01 o                         
  12   4   2        248.89        217.38        21.01 o                         
  13   4   2        633.40        661.78        15.12 o                         
  14   4   2         10.56         10.27         2.86 o                         
  15   4   2        639.74        637.74        21.51 o                         
  16   4   2         27.70         30.00         4.74 o                         
  17   4   2         27.05         27.04         3.51 o                         
  18   4   2         37.26         43.26         4.02 o                         
  19   4   2         26.17         19.34         8.70 o                         
  20   4   2         12.68         12.47        10.75 o                         
   1   5   2        675.10        696.91        14.26 o                         
   2   5   2        948.73        947.70        34.97 o                         
   3   5   2       4023.45       3767.05        62.19 o                         
   4   5   2       1107.81       1002.21        15.06 o                         
   5   5   2       6640.06       6728.07       107.35 o                         
   6   5   2        597.36        577.33        11.30 o                         
   7   5   2       6009.79       6066.21        88.89 o                         
   8   5   2        197.80        192.40        10.23 o                         
   9   5   2        328.99        339.08         8.30 o                         
  10   5   2        137.89        137.62         6.11 o                         
  11   5   2         40.22         32.73         1.79 o                         
  12   5   2        357.03        330.97         6.39 o                         
  13   5   2        247.51        235.56         5.07 o                         
  14   5   2         43.87         48.97         4.75 o                         
  15   5   2       1435.82       1458.97        29.72 o                         
  16   5   2        353.10        370.15        16.87 o                         
  17   5   2       1066.79       1074.43        23.30 o                         
  18   5   2         58.35         54.16        14.49 o                         
  19   5   2        384.06        405.08        13.80 o                         
  20   5   2         52.94         60.74        12.18 o                         
   0   6   2       2549.55       2288.35        54.92 o                         
   1   6   2       1361.03       1131.50        22.45 o                         
   2   6   2       2557.27       2379.00        35.92 o                         
   3   6   2       1010.94       1021.10        23.70 o                         
   4   6   2        612.08        585.95        11.15 o                         
   5   6   2        163.11        167.93         6.68 o                         
   6   6   2        192.04        205.56         4.32 o                         
   7   6   2        703.84        703.23        15.55 o                         
   8   6   2        309.55        305.13         8.62 o                         
   9   6   2       1340.74       1354.34        29.55 o                         
  10   6   2        542.02        537.11         8.37 o                         
  11   6   2        843.41        859.42        16.49 o                         
  12   6   2        830.39        899.97        32.84 o                         
  13   6   2       1556.20       1512.06        29.05 o                         
  14   6   2        546.52        561.87        13.51 o                         
  15   6   2        306.57        307.25        21.28 o                         
  16   6   2        135.11        143.09         6.98 o                         
  17   6   2         20.35         21.58         4.17 o                         
  18   6   2         22.17         21.69         4.42 o                         
  19   6   2         15.45         19.87         6.65 o                         
   1   7   2        401.22        404.24         6.71 o                         
   2   7   2       1413.03       1268.96        27.72 o                         
   3   7   2        184.96        185.92         4.27 o                         
   4   7   2       4119.08       4128.68        69.56 o                         
   5   7   2        542.26        572.50        12.19 o                         
   6   7   2       4629.49       4802.76        60.29 o                         
   7   7   2        247.56        260.43         4.82 o                         
   8   7   2       1510.57       1556.72        24.83 o                         
   9   7   2         51.90         55.51         2.95 o                         
  10   7   2        395.05        435.84         6.87 o                         
  11   7   2         16.52         18.94         3.07 o                         
  12   7   2          1.95          2.39         2.21 o                         
  13   7   2        101.36         91.29         5.03 o                         
  14   7   2       1043.90       1017.37        30.36 o                         
  15   7   2         90.68         86.59         3.20 o                         
  16   7   2        358.51        383.33        23.07 o                         
  17   7   2         73.26         62.73         5.15 o                         
  18   7   2        135.01        117.93         5.84 o                         
  19   7   2         80.69         67.26         6.44 o                         
   0   8   2       3706.79       3519.57        83.50 o                         
   1   8   2        448.86        469.08         9.14 o                         
   2   8   2       4193.55       4205.68        99.22 o                         
   3   8   2        683.97        687.66        11.70 o                         
   4   8   2       1074.27       1042.67        14.18 o                         
   5   8   2        111.35        117.62         5.90 o                         
   6   8   2        781.58        754.60        16.04 o                         
   7   8   2        581.17        572.15        12.81 o                         
   8   8   2        594.21        638.36        10.01 o                         
   9   8   2        261.52        276.67         7.40 o                         
  10   8   2       3331.97       3476.44        59.26 o                         
  11   8   2         65.45         69.27         3.45 o                         
  12   8   2       3448.26       3589.10       156.66 o                         
  13   8   2         41.56         37.81         4.01 o                         
  14   8   2       1060.97       1061.30        24.79 o                         
  15   8   2          9.69          1.77         4.06 o                         
  16   8   2        188.26        188.09         5.62 o                         
  17   8   2         27.11         27.68         3.45 o                         
  18   8   2         18.92         24.36         6.22 o                         
   1   9   2          4.68          4.18         2.55 o                         
   2   9   2        939.53        902.97        13.60 o                         
   3   9   2          3.02          4.93         1.92 o                         
   4   9   2       2450.42       2432.55        37.42 o                         
   5   9   2        628.01        634.19        15.89 o                         
   6   9   2        430.61        428.24         8.18 o                         
   7   9   2        231.48        220.95         5.06 o                         
   8   9   2       2106.34       2193.20        29.14 o                         
   9   9   2        163.43        162.22         8.04 o                         
  10   9   2        304.08        308.38        12.70 o                         
  11   9   2        129.24        137.12         3.74 o                         
  12   9   2        148.86        142.09         5.25 o                         
  13   9   2         23.82         24.68         2.96 o                         
  14   9   2        138.24        129.38         6.89 o                         
  15   9   2         13.41         11.13         3.13 o                         
  16   9   2         32.64         27.66         4.03 o                         
  17   9   2         99.80        108.80         5.38 o                         
  18   9   2        330.08        288.45        13.98 o                         
   0  10   2       3092.78       3003.77        77.86 o                         
   1  10   2       2201.08       2192.98        39.26 o                         
   2  10   2       1527.85       1571.52        24.62 o                         
   3  10   2        961.05        952.09        20.34 o                         
   4  10   2        423.75        424.07        12.90 o                         
   5  10   2          1.94          1.04         1.80 o                         
   6  10   2        272.42        295.10         9.27 o                         
   7  10   2        221.62        210.05         5.17 o                         
   8  10   2        125.65        127.60         3.67 o                         
   9  10   2       1612.89       1675.18        30.47 o                         
  10  10   2        692.87        693.28        18.08 o                         
  11  10   2        906.39        920.80        21.56 o                         
  12  10   2        634.06        668.33        15.07 o                         
  13  10   2        376.70        380.20         8.86 o                         
  14  10   2        187.92        188.89         4.62 o                         
  15  10   2        144.18        143.98         4.81 o                         
  16  10   2         25.34         23.32         4.27 o                         
  17  10   2         17.95         21.69         4.82 o                         
   1  11   2        281.08        258.38         5.62 o                         
   2  11   2        346.75        351.63         6.45 o                         
   3  11   2        461.42        479.85         8.09 o                         
   4  11   2        758.38        735.09        11.90 o                         
   5  11   2        521.34        542.90         9.00 o                         
   6  11   2        426.27        443.54         7.72 o                         
   7  11   2       2142.79       2284.40        35.12 o                         
   8  11   2         89.18         88.07         3.78 o                         
   9  11   2        370.67        390.51        11.08 o                         
  10  11   2         22.47         19.15         2.74 o                         
  11  11   2         13.02         13.22         3.01 o                         
  12  11   2         47.82         44.01         3.32 o                         
  13  11   2          7.62         10.89         3.29 o                         
  14  11   2        141.00        137.23         4.34 o                         
  15  11   2        102.42        101.96         4.30 o                         
  16  11   2         77.96         61.07         5.54 o                         
   0  12   2       1104.55        940.90        34.79 o                         
   1  12   2       1909.15       1935.47        34.11 o                         
   2  12   2         21.15         28.62         2.92 o                         
   3  12   2       1125.59       1155.75        24.46 o                         
   4  12   2         15.94         19.25         3.44 o                         
   5  12   2        574.32        604.93         9.82 o                         
   6  12   2         76.41         75.10         3.87 o                         
   7  12   2        223.83        218.85         4.81 o                         
   8  12   2          1.60          3.53         2.08 o                         
   9  12   2        682.45        693.67        12.21 o                         
  10  12   2          0.32         -0.41         2.89 o                         
  11  12   2        584.78        588.47        12.74 o                         
  12  12   2         65.42         62.43         4.88 o                         
  13  12   2        396.94        420.19         7.79 o                         
  14  12   2         15.90         19.91         4.30 o                         
  15  12   2        210.71        208.60        12.65 o                         
   1  13   2          3.12          8.40         2.54 o                         
   2  13   2        176.06        173.73         4.62 o                         
   3  13   2        866.47        870.33        13.91 o                         
   4  13   2        140.96        146.42         4.57 o                         
   5  13   2       1389.42       1411.61        20.56 o                         
   6  13   2        204.21        216.74         5.67 o                         
   7  13   2       1469.78       1546.25        22.24 o                         
   8  13   2        113.13        115.61         3.67 o                         
   9  13   2        233.51        237.70         6.79 o                         
  10  13   2         34.33         31.47         3.56 o                         
  11  13   2         77.52         78.86         3.85 o                         
  12  13   2         43.22         36.87         4.28 o                         
  13  13   2         18.94         13.41         3.85 o                         
  14  13   2         58.98         58.85         5.32 o                         
   0  14   2        204.18        201.50         9.29 o                         
   1  14   2        901.30        904.16        15.15 o                         
   2  14   2        450.43        423.64         8.13 o                         
   3  14   2        401.63        398.82         9.42 o                         
   4  14   2          7.52          6.08         2.71 o                         
   5  14   2         40.12         39.26         3.04 o                         
   6  14   2         19.50         20.06         2.97 o                         
   7  14   2        227.21        213.66         5.92 o                         
   8  14   2         69.81         60.25         4.84 o                         
   9  14   2        638.90        639.76        10.52 o                         
  10  14   2         58.83         56.33         3.66 o                         
  11  14   2        261.80        251.27         7.11 o                         
  12  14   2        113.75        108.45         6.20 o                         
  13  14   2        318.33        315.93         7.19 o                         
   1  15   2         16.06          9.05         3.57 o                         
   2  15   2        205.96        193.29         5.61 o                         
   3  15   2         21.46         17.69         3.94 o                         
   4  15   2        759.62        733.11        14.46 o                         
   5  15   2        122.48        115.08         7.85 o                         
   6  15   2        502.85        485.37         9.98 o                         
   7  15   2        134.62        141.49         4.71 o                         
   8  15   2        588.99        607.40        18.68 o                         
   9  15   2         11.71         11.63         3.96 o                         
  10  15   2        209.00        210.38         5.80 o                         
  11  15   2          2.22          3.30         4.34 o                         
   0  16   2        702.13        666.22        20.45 o                         
   1  16   2         53.21         45.94         4.20 o                         
   2  16   2        708.98        716.87        16.72 o                         
   3  16   2         77.54         70.66         4.92 o                         
   4  16   2        220.26        231.35         8.47 o                         
   5  16   2        158.63        140.86         7.60 o                         
   6  16   2         49.88         46.75         4.35 o                         
   7  16   2         65.32         64.96         5.53 o                         
   8  16   2         90.16         79.57         5.17 o                         
   9  16   2         55.75         52.99         6.26 o                         
   1  17   2         20.77         20.25         7.26 o                         
   2  17   2         88.88         76.24         4.51 o                         
   3  17   2        216.95        209.52        10.70 o                         
   4  17   2        428.51        413.63        19.57 o                         
   5  17   2        156.37        153.84         6.21 o                         
   6  17   2        390.15        380.23         7.92 o                         
   2   0   3      13301.05      15026.08       468.64 o                         
   4   0   3      12461.21      12692.90       279.89 o                         
   6   0   3       5289.02       5021.29       161.65 o                         
   8   0   3       2777.40       2690.39        90.03 o                         
  10   0   3        789.61        814.45        21.82 o                         
  12   0   3       2057.77       2114.21        51.78 o                         
  14   0   3        159.57        171.51         6.83 o                         
  16   0   3       1475.30       1605.40        40.18 o                         
  18   0   3        965.72       1051.95        26.66 o                         
  20   0   3        117.76        117.40         8.72 o                         
   0   1   3      14107.45      14887.43       464.33 o                         
   1   1   3       4510.09       4670.18        81.76 o                         
   2   1   3       1965.20       1560.93        38.62 o                         
   3   1   3       1536.76       1439.34        33.26 o                         
   4   1   3        526.53        483.42        13.03 o                         
   5   1   3       1309.59       1272.92        17.98 o                         
   6   1   3         96.69         82.14         3.11 o                         
   7   1   3        495.12        541.05        10.05 o                         
   8   1   3        611.84        634.38        17.62 o                         
   9   1   3        426.84        466.15        20.01 o                         
  10   1   3       1565.89       1622.28        27.40 o                         
  11   1   3       1686.12       1715.90        33.79 o                         
  12   1   3       1273.18       1347.88        23.80 o                         
  13   1   3        267.13        257.15        15.61 o                         
  14   1   3        763.76        782.81        15.62 o                         
  15   1   3        180.75        176.22         7.31 o                         
  16   1   3         92.92         94.52         4.05 o                         
  17   1   3         31.05         39.00         6.09 o                         
  18   1   3         26.02         33.23         4.72 o                         
  19   1   3         31.99         19.17         4.25 o                         
  20   1   3        182.45        174.23         7.67 o                         
   1   2   3        881.32        926.63        27.29 o                         
   2   2   3       4314.54       4651.52       217.25 o                         
   3   2   3       1423.98       1343.41        21.00 o                         
   4   2   3       4913.78       4784.34        68.73 o                         
   5   2   3       1491.33       1379.24        31.21 o                         
   6   2   3       8823.30       9512.81       200.76 o                         
   7   2   3       2958.95       2837.30        54.44 o                         
   8   2   3       3072.25       3036.03       101.92 o                         
   9   2   3        893.63        828.07        15.19 o                         
  10   2   3         56.31         65.34         4.29 o                         
  11   2   3         33.73         36.11         2.39 o                         
  12   2   3         12.77         19.23         3.01 o                         
  13   2   3        470.78        501.38        14.63 o                         
  14   2   3       1106.63       1108.71        23.06 o                         
  15   2   3        290.31        298.04         9.60 o                         
  16   2   3        440.28        464.05        10.26 o                         
  17   2   3        327.51        328.94        13.27 o                         
  18   2   3         42.29         36.77         4.12 o                         
  19   2   3        365.43        390.21        10.11 o                         
  20   2   3        203.22        203.21        10.15 o                         
   0   3   3        277.45        321.24         6.77 o                         
   1   3   3      12517.53      13014.01       401.89 o                         
   2   3   3        219.29        285.19        17.37 o                         
   3   3   3       6893.81       6260.21       240.57 o                         
   4   3   3        143.92        126.63         2.58 o                         
   5   3   3        435.10        382.18        14.07 o                         
   6   3   3         95.19        102.22         2.58 o                         
   7   3   3       1915.29       1970.47        49.90 o                         
   8   3   3         46.02         53.64         2.48 o                         
   9   3   3       1357.51       1319.89        23.54 o                         
  10   3   3        281.90        307.09        17.88 o                         
  11   3   3       2795.75       2855.63        68.83 o                         
  12   3   3        312.63        308.54        11.36 o                         
  13   3   3       1845.78       1893.72        38.27 o                         
  14   3   3        163.64        171.26         6.09 o                         
  15   3   3        355.92        359.31        21.18 o                         
  16   3   3          9.45          9.94         5.06 o                         
  17   3   3          3.86          4.20         3.14 o                         
  18   3   3         17.89         22.70         3.92 o                         
  19   3   3         66.77         62.47         6.24 o                         
  20   3   3         89.31         73.38         7.26 o                         
   1   4   3       1003.80        962.16        13.91 o                         
   2   4   3       1511.40       1527.23        25.78 o                         
   3   4   3       4089.22       3783.20       126.55 o                         
   4   4   3       3076.69       3221.09        62.01 o                         
   5   4   3      10422.17      10985.47       147.44 o                         
   6   4   3        260.23        257.61        21.31 o                         
   7   4   3       1596.41       1490.62        25.24 o                         
   8   4   3        523.11        533.04        19.16 o                         
   9   4   3        572.67        586.09        20.28 o                         
  10   4   3         15.29         11.14         1.68 o                         
  11   4   3         27.20         24.67         1.22 o                         
  12   4   3        119.82        131.76         3.90 o                         
  13   4   3        300.21        309.83         7.32 o                         
  14   4   3        357.83        344.06         8.65 o                         
  15   4   3        832.90        879.10        19.58 o                         
  16   4   3         24.72         20.60         4.12 o                         
  17   4   3       1430.33       1502.65        34.30 o                         
  18   4   3         45.48         39.36         4.41 o                         
  19   4   3        435.87        439.90        12.63 o                         
  20   4   3          3.02          5.74         6.47 o                         
   0   5   3       1665.55       1753.28        29.59 o                         
   1   5   3       3684.43       3403.54        42.10 o                         
   2   5   3         95.27         90.64         2.78 o                         
   3   5   3       5124.03       5239.15       183.79 o                         
   4   5   3        613.87        619.20        17.28 o                         
   5   5   3        518.75        546.72        24.90 o                         
   6   5   3        338.34        358.67         8.10 o                         
   7   5   3        468.16        504.65        21.79 o                         
   8   5   3       1663.27       1651.60        24.06 o                         
   9   5   3        883.70        911.48        34.36 o                         
  10   5   3       1606.49       1626.46        25.20 o                         
  11   5   3        317.24        326.42        13.28 o                         
  12   5   3        523.91        554.07        18.68 o                         
  13   5   3        504.05        523.03        11.80 o                         
  14   5   3        225.23        253.13        12.75 o                         
  15   5   3        274.55        275.41        16.92 o                         
  16   5   3         17.27         18.71         4.08 o                         
  17   5   3         35.49         40.28         4.39 o                         
  18   5   3         23.76         27.16         5.77 o                         
  19   5   3         96.42         97.37         8.61 o                         
   1   6   3        858.12        919.03        22.33 o                         
   2   6   3        470.03        493.44        13.78 o                         
   3   6   3        674.48        709.20        24.64 o                         
   4   6   3       2086.07       2092.11        85.77 o                         
   5   6   3       3039.63       2977.39        65.17 o                         
   6   6   3       2613.01       2580.37        43.30 o                         
   7   6   3       1517.05       1547.57        44.78 o                         
   8   6   3       2066.88       2072.00        54.54 o                         
   9   6   3          9.85         20.35         1.59 o                         
  10   6   3        573.50        583.41        15.35 o                         
  11   6   3        259.28        265.79         7.02 o                         
  12   6   3         10.85         11.84         1.68 o                         
  13   6   3        349.09        367.08        15.36 o                         
  14   6   3        309.83        330.70        27.20 o                         
  15   6   3        697.97        732.45        16.72 o                         
  16   6   3        298.37        326.54        12.90 o                         
  17   6   3        637.06        660.03        19.84 o                         
  18   6   3        314.09        327.99         8.22 o                         
  19   6   3        201.01        192.54         8.14 o                         
   0   7   3       5955.78       5916.90       132.13 o                         
   1   7   3       2730.20       2830.89        46.87 o                         
   2   7   3       5708.86       5903.24       101.92 o                         
   3   7   3       4052.41       4093.42        82.12 o                         
   4   7   3        615.57        556.99        24.49 o                         
   5   7   3       1068.62       1068.70        16.12 o                         
   6   7   3        449.54        478.73         9.52 o                         
   7   7   3        269.50        261.71         5.55 o                         
   8   7   3        509.90        541.61        16.31 o                         
   9   7   3        411.05        448.34        19.29 o                         
  10   7   3       1432.12       1532.56        24.69 o                         
  11   7   3        411.75        422.68        14.27 o                         
  12   7   3       1821.10       1821.09        96.83 o                         
  13   7   3        134.27        125.79         6.73 o                         
  14   7   3        654.41        622.28        34.70 o                         
  15   7   3         25.76         21.84         2.58 o                         
  16   7   3         69.46         76.35         5.41 o                         
  17   7   3         28.56         28.24         4.81 o                         
  18   7   3         46.69         42.22         7.94 o                         
  19   7   3         46.70         33.58         5.97 o                         
   1   8   3         54.17         53.58         1.79 o                         
   2   8   3       2318.67       2295.47        45.88 o                         
   3   8   3        156.74        175.85         5.14 o                         
   4   8   3       1102.56       1141.81        22.96 o                         
   5   8   3        711.21        694.18        24.53 o                         
   6   8   3       1432.46       1496.41        37.07 o                         
   7   8   3         69.26         75.34         2.34 o                         
   8   8   3        883.92        918.69        15.70 o                         
   9   8   3         88.72         95.75         2.80 o                         
  10   8   3        918.58        964.30        21.03 o                         
  11   8   3         23.40         30.20         3.79 o                         
  12   8   3        151.27        157.16         7.24 o                         
  13   8   3          5.36          9.04         2.41 o                         
  14   8   3        194.40        187.24        11.87 o                         
  15   8   3         17.27         17.13         4.11 o                         
  16   8   3        331.38        323.55        15.96 o                         
  17   8   3         30.36         32.54         4.33 o                         
  18   8   3        111.05        114.59         8.46 o                         
   0   9   3      10789.23      11552.32       182.23 o                         
   1   9   3        115.39        114.12         8.79 o                         
   2   9   3       2846.36       2839.97        70.30 o                         
   3   9   3        214.06        206.80         4.49 o                         
   4   9   3        152.74        140.82         8.03 o                         
   5   9   3        362.79        365.85         7.47 o                         
   6   9   3        104.99        102.50         2.96 o                         
   7   9   3        589.65        605.32        10.55 o                         
   8   9   3       2461.03       2573.42        67.72 o                         
   9   9   3        174.53        189.67         4.84 o                         
  10   9   3       3320.09       3500.74        95.57 o                         
  11   9   3        182.52        196.63         7.89 o                         
  12   9   3       1961.51       2065.85        74.66 o                         
  13   9   3        182.26        182.46         7.73 o                         
  14   9   3        531.79        533.63        19.57 o                         
  15   9   3         14.11         12.15         2.79 o                         
  16   9   3         72.80         68.90         8.33 o                         
  17   9   3         68.23         60.37         6.08 o                         
   1  10   3          4.99          6.70         1.85 o                         
   2  10   3        490.27        497.97         8.86 o                         
   3  10   3        258.45        257.41         5.81 o                         
   4  10   3        528.18        551.59        10.97 o                         
   5  10   3        499.33        504.29         8.06 o                         
   6  10   3        325.45        344.50         6.65 o                         
   7  10   3        951.53        989.65        13.82 o                         
   8  10   3       1812.46       1896.01        27.84 o                         
   9  10   3        176.60        189.53         5.25 o                         
  10  10   3        241.94        269.66         5.77 o                         
  11  10   3         64.05         65.66         3.06 o                         
  12  10   3         63.88         60.13         3.03 o                         
  13  10   3          7.44          9.36         3.36 o                         
  14  10   3         46.66         37.68         3.21 o                         
  15  10   3          9.51          8.45         3.64 o                         
  16  10   3         19.27         17.20         4.36 o                         
   0  11   3          2.13          2.42         3.14 o                         
   1  11   3       1059.99       1037.98        17.65 o                         
   2  11   3        113.98        118.50         3.23 o                         
   3  11   3        480.67        489.79         8.45 o                         
   4  11   3          8.13          2.49         5.44 o                         
   5  11   3         80.77         75.86         4.26 o                         
   6  11   3        196.37        188.80         4.47 o                         
   7  11   3        279.83        291.16         5.84 o                         
   8  11   3        112.84        115.14         3.64 o                         
   9  11   3       1246.77       1275.03        21.28 o                         
  10  11   3        282.26        287.14         6.37 o                         
  11  11   3       1162.50       1230.23        33.77 o                         
  12  11   3        110.57        103.66         4.25 o                         
  13  11   3        393.53        395.76        10.35 o                         
  14  11   3         12.83         13.40         3.61 o                         
  15  11   3        448.22        461.95        20.31 o                         
  16  11   3          0.80          5.01         4.35 o                         
   1  12   3        227.51        218.84         4.85 o                         
   2  12   3         10.04         10.14         2.50 o                         
   3  12   3       1892.38       1936.71        44.83 o                         
   4  12   3         25.45         25.82         2.73 o                         
   5  12   3       3520.33       3725.98        51.18 o                         
   6  12   3         34.54         36.30         2.51 o                         
   7  12   3       2010.13       2078.04        37.44 o                         
   8  12   3          8.17         11.99         2.79 o                         
   9  12   3        613.45        622.18        11.04 o                         
  10  12   3         59.99         59.77         4.49 o                         
  11  12   3         35.69         41.42         4.75 o                         
  12  12   3        135.77        144.25         6.51 o                         
  13  12   3         14.32          6.67         5.57 o                         
  14  12   3          8.22          1.80         4.91 o                         
  15  12   3        308.66        301.92        19.13 o                         
   0  13   3         35.98         30.46         3.71 o                         
   1  13   3        538.03        535.24        10.85 o                         
   2  13   3         32.31         27.57         3.40 o                         
   3  13   3        819.83        816.42        15.25 o                         
   4  13   3         90.47         89.34         4.03 o                         
   5  13   3         21.33         19.47         3.12 o                         
   6  13   3         57.54         58.27         3.40 o                         
   7  13   3        146.70        150.43         4.52 o                         
   8  13   3         77.89         83.12         5.22 o                         
   9  13   3        470.44        471.84         9.94 o                         
  10  13   3         41.95         41.66         3.41 o                         
  11  13   3        195.79        193.93         6.89 o                         
  12  13   3         53.13         60.70         5.61 o                         
  13  13   3        537.07        573.18        10.88 o                         
   1  14   3         20.00         21.74         3.28 o                         
   2  14   3        263.49        260.11         8.51 o                         
   3  14   3        310.24        296.58         6.14 o                         
   4  14   3        733.90        707.25        15.73 o                         
   5  14   3        722.67        695.22        14.28 o                         
   6  14   3        297.20        295.43         7.44 o                         
   7  14   3        609.93        611.75        24.11 o                         
   8  14   3        543.04        549.86         9.32 o                         
   9  14   3        174.95        177.31         4.95 o                         
  10  14   3          8.72          9.34         3.81 o                         
  11  14   3         16.42         11.06         4.15 o                         
  12  14   3         33.84         34.25         4.37 o                         
   0  15   3       1203.45       1249.92        50.08 o                         
   1  15   3        119.99        112.74         4.88 o                         
   2  15   3        484.18        470.87        15.10 o                         
   3  15   3        106.71        101.36         4.79 o                         
   4  15   3         68.55         70.34         5.51 o                         
   5  15   3         14.17         14.27         4.15 o                         
   6  15   3         67.37         70.15         4.55 o                         
   7  15   3        162.35        161.78         7.00 o                         
   8  15   3         71.94         65.04         5.30 o                         
   9  15   3         61.43         59.56         4.89 o                         
  10  15   3        138.60        135.23         6.62 o                         
   1  16   3         33.90         29.83         5.91 o                         
   2  16   3        274.05        276.49         7.11 o                         
   3  16   3         15.50         16.00         4.10 o                         
   4  16   3        477.01        443.98        10.43 o                         
   5  16   3         24.91         21.22         5.49 o                         
   6  16   3        614.93        594.17        20.43 o                         
   7  16   3         26.43         24.43         4.60 o                         
   8  16   3        161.48        133.13        16.41 o                         
   0  17   3        208.57        178.74        20.65 o                         
   1  17   3        124.58        127.02         7.61 o                         
   2  17   3        668.75        638.91        11.53 o                         
   3  17   3        152.51        144.45         6.00 o                         
   4  17   3        180.44        156.89         6.57 o                         
   2   0   4       2232.62       2024.66        46.41 o                         
   4   0   4       1215.56       1206.15        26.39 o                         
   6   0   4         71.81         75.34         2.72 o                         
   8   0   4       1447.80       1424.91        37.64 o                         
  10   0   4       4249.41       4314.47       100.91 o                         
  12   0   4       2045.94       2129.39        50.34 o                         
  14   0   4        635.11        644.46        18.18 o                         
  16   0   4        183.16        171.80         7.55 o                         
  18   0   4         45.98         37.75         8.76 o                         
  20   0   4        320.02        281.98        15.68 o                         
   1   1   4       3188.83       3445.43        46.65 o                         
   2   1   4        931.42       1013.20        13.93 o                         
   3   1   4        879.84        845.46        14.94 o                         
   4   1   4       1027.39        988.41        17.62 o                         
   5   1   4         34.60         33.06         2.55 o                         
   6   1   4       1191.15       1038.73        14.67 o                         
   7   1   4        720.70        743.50        18.81 o                         
   8   1   4       3056.76       2967.18        57.89 o                         
   9   1   4        233.44        220.71        12.12 o                         
  10   1   4       1146.36       1091.90        33.37 o                         
  11   1   4          1.28         12.18         4.79 o                         
  12   1   4        528.66        508.82         9.87 o                         
  13   1   4          3.64          4.36         2.44 o                         
  14   1   4         78.41         89.12        10.90 o                         
  15   1   4         28.69         30.48         4.10 o                         
  16   1   4        344.91        373.80        10.32 o                         
  17   1   4        162.38        154.50        10.77 o                         
  18   1   4        420.04        450.83        11.38 o                         
  19   1   4        110.28        110.49        13.18 o                         
  20   1   4        260.43        251.88        11.16 o                         
   0   2   4       1229.01       1153.08        70.89 o                         
   1   2   4       5398.86       5556.64        73.44 o                         
   2   2   4       1893.33       1824.00        56.56 o                         
   3   2   4       1279.31       1217.59        26.03 o                         
   4   2   4        846.60        861.88        18.21 o                         
   5   2   4        104.75         94.02         6.57 o                         
   6   2   4        967.04        991.81        13.12 o                         
   7   2   4        141.46        148.61        10.61 o                         
   8   2   4       2528.18       2532.56        33.99 o                         
   9   2   4        729.15        738.60        23.79 o                         
  10   2   4       1578.11       1615.38        27.55 o                         
  11   2   4       1175.72       1217.07        22.09 o                         
  12   2   4       1282.40       1310.40        23.50 o                         
  13   2   4        696.87        701.75        15.09 o                         
  14   2   4       1203.82       1206.26        21.59 o                         
  15   2   4        270.77        270.56        11.34 o                         
  16   2   4         19.15         14.80         4.51 o                         
  17   2   4         72.32         76.20         4.76 o                         
  18   2   4         14.17         13.78         4.53 o                         
  19   2   4         92.35         97.18         5.91 o                         
   1   3   4        156.35        186.22         6.05 o                         
   2   3   4        451.45        450.78        12.46 o                         
   3   3   4       1175.01       1127.89        15.22 o                         
   4   3   4        219.85        189.90         4.12 o                         
   5   3   4       4085.03       4024.26        91.44 o                         
   6   3   4        626.97        617.47        18.48 o                         
   7   3   4       1440.57       1372.11        23.69 o                         
   8   3   4        448.10        428.98         9.00 o                         
   9   3   4       1445.80       1429.96        31.60 o                         
  10   3   4        676.52        659.18        25.33 o                         
  11   3   4        309.22        308.33        18.90 o                         
  12   3   4        351.85        371.23        10.73 o                         
  13   3   4        140.13        136.32        14.94 o                         
  14   3   4        300.49        312.06         7.25 o                         
  15   3   4        181.07        180.09         6.05 o                         
  16   3   4        179.85        191.36         6.02 o                         
  17   3   4        617.98        630.60        15.29 o                         
  18   3   4         17.59         15.59         4.42 o                         
  19   3   4        304.96        290.82        23.81 o                         
   0   4   4        469.44        497.57        23.37 o                         
   1   4   4        499.41        440.11         9.00 o                         
   2   4   4         19.20         18.29         1.90 o                         
   3   4   4       1757.37       1625.12        30.50 o                         
   4   4   4        399.33        412.49         7.43 o                         
   5   4   4        309.69        281.71        10.42 o                         
   6   4   4         10.84         10.57         1.37 o                         
   7   4   4        777.62        858.03        34.11 o                         
   8   4   4         42.97         41.73         2.59 o                         
   9   4   4        546.67        568.72        12.67 o                         
  10   4   4        178.65        163.50         8.73 o                         
  11   4   4       2159.53       2176.61        42.09 o                         
  12   4   4         26.19         28.08         2.90 o                         
  13   4   4        855.53        898.41        22.60 o                         
  14   4   4          7.74         15.92         2.45 o                         
  15   4   4        810.51        828.86        17.48 o                         
  16   4   4         40.64         36.04         6.84 o                         
  17   4   4         63.57         62.73         4.75 o                         
  18   4   4         32.07         43.37         5.73 o                         
  19   4   4         18.30         20.93         5.25 o                         
   1   5   4         77.57         88.04         3.33 o                         
   2   5   4       1039.36       1025.53        23.29 o                         
   3   5   4       1538.36       1450.44        39.87 o                         
   4   5   4        912.63        886.92        30.48 o                         
   5   5   4       4191.14       4442.61        86.41 o                         
   6   5   4       1404.25       1391.08        18.40 o                         
   7   5   4       4292.32       4307.45       187.91 o                         
   8   5   4         74.46         76.11         4.60 o                         
   9   5   4        608.93        610.33        14.32 o                         
  10   5   4         74.19         72.18         4.86 o                         
  11   5   4        134.66        137.10         3.43 o                         
  12   5   4        111.82        107.84         3.86 o                         
  13   5   4        273.40        272.94         6.29 o                         
  14   5   4         18.57         26.36         5.45 o                         
  15   5   4        565.55        589.38        12.61 o                         
  16   5   4        344.01        371.35        17.81 o                         
  17   5   4        784.05        776.09        15.53 o                         
  18   5   4        130.26        129.74        11.56 o                         
  19   5   4        348.20        358.08        11.94 o                         
   0   6   4        570.49        607.15        20.39 o                         
   1   6   4        841.62        810.38        28.87 o                         
   2   6   4        731.69        728.31        20.35 o                         
   3   6   4       1484.23       1431.18        30.02 o                         
   4   6   4        302.18        283.25         9.56 o                         
   5   6   4        473.57        458.75        11.74 o                         
   6   6   4        238.22        247.68         5.06 o                         
   7   6   4        280.94        314.91         5.46 o                         
   8   6   4         28.77         34.57         2.03 o                         
   9   6   4        860.17        882.40        16.84 o                         
  10   6   4        264.14        273.79         6.50 o                         
  11   6   4         86.43         93.23         4.10 o                         
  12   6   4        475.35        501.89        25.61 o                         
  13   6   4       1001.59        962.67        70.92 o                         
  14   6   4        275.88        293.74        11.68 o                         
  15   6   4        282.80        284.38         8.96 o                         
  16   6   4        164.93        160.73        11.39 o                         
  17   6   4         20.01         25.10         4.62 o                         
  18   6   4         52.36         50.52         6.13 o                         
   1   7   4         93.67         87.72         4.78 o                         
   2   7   4       1070.32       1041.15        16.54 o                         
   3   7   4        105.45        127.45        13.73 o                         
   4   7   4       2683.95       2724.60        66.94 o                         
   5   7   4        612.51        599.49        13.92 o                         
   6   7   4       3474.34       3457.08        60.30 o                         
   7   7   4        467.71        486.25         8.56 o                         
   8   7   4       1004.16       1007.83        46.87 o                         
   9   7   4        153.70        156.90         6.99 o                         
  10   7   4        369.66        377.20         7.16 o                         
  11   7   4         72.07         68.53         3.18 o                         
  12   7   4        118.23        133.34         8.38 o                         
  13   7   4         15.78         19.07         2.34 o                         
  14   7   4        860.17        822.87        56.14 o                         
  15   7   4          7.73          5.59         4.33 o                         
  16   7   4        560.13        589.00        14.26 o                         
  17   7   4        134.40        126.89         8.06 o                         
  18   7   4        269.88        280.29        22.28 o                         
   0   8   4       4225.14       4295.55       169.47 o                         
   1   8   4        193.98        183.72        14.34 o                         
   2   8   4       1669.50       1710.27        30.49 o                         
   3   8   4         20.62         19.11         1.75 o                         
   4   8   4       1251.32       1304.36        20.84 o                         
   5   8   4        374.22        387.33         8.62 o                         
   6   8   4        196.02        190.10         4.33 o                         
   7   8   4        211.66        212.61        11.26 o                         
   8   8   4         12.93         17.23         1.76 o                         
   9   8   4        113.56        118.00         6.80 o                         
  10   8   4        939.64        998.60        25.39 o                         
  11   8   4        269.06        271.03         7.97 o                         
  12   8   4       1391.43       1392.61        89.77 o                         
  13   8   4         39.76         46.19         3.42 o                         
  14   8   4        489.65        495.94        13.99 o                         
  15   8   4         11.89          6.94         2.65 o                         
  16   8   4         60.06         77.30         6.16 o                         
  17   8   4         55.47         58.47         5.01 o                         
   1   9   4         37.66         42.44         3.45 o                         
   2   9   4       1478.33       1490.06        22.99 o                         
   3   9   4         11.74         12.06         1.85 o                         
   4   9   4        550.75        585.69        10.56 o                         
   5   9   4        576.26        601.36        10.16 o                         
   6   9   4        513.07        514.37        15.65 o                         
   7   9   4         63.97         60.50         6.03 o                         
   8   9   4       1602.62       1661.95        26.52 o                         
   9   9   4         70.37         76.98         3.43 o                         
  10   9   4        203.55        210.53         4.75 o                         
  11   9   4         13.47          8.51         2.46 o                         
  12   9   4         46.70         49.08         4.96 o                         
  13   9   4         32.92         31.92         4.86 o                         
  14   9   4        158.94        155.86         5.56 o                         
  15   9   4         58.08         60.09         4.44 o                         
  16   9   4        139.19        116.20        17.87 o                         
   0  10   4       1727.25       1731.33        34.53 o                         
   1  10   4       1571.95       1623.97        23.21 o                         
   2  10   4        578.43        590.12        12.01 o                         
   3  10   4       1707.73       1819.64        32.66 o                         
   4  10   4        118.88        104.24         4.25 o                         
   5  10   4         20.31          9.07         8.25 o                         
   6  10   4        395.66        397.73         7.12 o                         
   7  10   4         71.22         79.52         3.89 o                         
   8  10   4         49.05         47.52         3.83 o                         
   9  10   4        726.72        751.53        28.10 o                         
  10  10   4        352.76        348.32        19.33 o                         
  11  10   4        474.68        488.60        15.15 o                         
  12  10   4        505.52        513.22        11.53 o                         
  13  10   4        232.41        230.64         7.19 o                         
  14  10   4        211.96        203.04        13.62 o                         
  15  10   4        126.77        121.61         8.81 o                         
  16  10   4        122.03        124.49         6.76 o                         
   1  11   4        126.97        117.80         4.19 o                         
   2  11   4        343.05        341.79         6.57 o                         
   3  11   4        294.01        313.97        16.41 o                         
   4  11   4        634.40        630.38         9.95 o                         
   5  11   4        452.19        467.88        10.10 o                         
   6  11   4        961.11        963.01        16.81 o                         
   7  11   4       1125.93       1173.55        24.82 o                         
   8  11   4         83.40         79.46         3.84 o                         
   9  11   4        284.25        313.74        10.70 o                         
  10  11   4         97.69         98.26         5.05 o                         
  11  11   4          4.86          6.50         3.61 o                         
  12  11   4         19.38         16.02         3.27 o                         
  13  11   4          3.06          4.75         3.36 o                         
  14  11   4        112.36        109.30         7.77 o                         
  15  11   4        100.14        109.82         7.32 o                         
   0  12   4        430.95        384.95        11.47 o                         
   1  12   4        834.42        879.11        15.37 o                         
   2  12   4        207.70        193.82         4.05 o                         
   3  12   4        677.64        674.42        15.11 o                         
   4  12   4         43.38         41.38         2.72 o                         
   5  12   4        258.90        266.01        11.22 o                         
   6  12   4          8.73         17.72         2.76 o                         
   7  12   4         57.40         52.78         3.74 o                         
   8  12   4         34.12         27.95         4.28 o                         
   9  12   4        418.21        420.02         8.71 o                         
  10  12   4        137.03        139.25         5.57 o                         
  11  12   4        307.22        279.83        14.07 o                         
  12  12   4         47.09         41.87         3.78 o                         
  13  12   4        325.02        305.19         7.54 o                         
  14  12   4         21.91         24.14         4.34 o                         
   1  13   4         24.47         18.67         3.24 o                         
   2  13   4         80.36         81.74         4.02 o                         
   3  13   4        604.07        596.70        11.29 o                         
   4  13   4        139.20        156.83         4.41 o                         
   5  13   4        835.99        848.06        13.94 o                         
   6  13   4         44.66         37.80         4.05 o                         
   7  13   4        669.01        682.81        12.92 o                         
   8  13   4        121.69        124.62         9.22 o                         
   9  13   4        233.72        244.07         9.90 o                         
  10  13   4         88.38         91.85        10.80 o                         
  11  13   4         33.31         34.14         4.32 o                         
  12  13   4          3.02          6.26         5.11 o                         
   0  14   4        284.29        325.79        17.17 o                         
   1  14   4        847.20        860.47        15.28 o                         
   2  14   4        463.54        474.19        11.22 o                         
   3  14   4        784.65        819.60        19.92 o                         
   4  14   4         17.15         10.48         4.48 o                         
   5  14   4         14.18         16.48         3.18 o                         
   6  14   4          2.70          4.92         5.74 o                         
   7  14   4         69.79         64.44         4.59 o                         
   8  14   4         55.96         52.22         5.39 o                         
   9  14   4         77.35         69.18         4.58 o                         
  10  14   4        119.81        129.81         7.69 o                         
  11  14   4        196.57        188.66         5.66 o                         
   1  15   4          1.56          0.45         3.32 o                         
   2  15   4        199.10        191.22         7.61 o                         
   3  15   4          4.95          5.98         3.74 o                         
   4  15   4        352.72        354.55         8.71 o                         
   5  15   4        114.68        105.07         5.52 o                         
   6  15   4        327.60        318.43         8.35 o                         
   7  15   4         36.45         40.72         5.40 o                         
   8  15   4        474.57        484.72        10.71 o                         
   9  15   4         29.78         31.36         4.98 o                         
   0  16   4        910.45        897.26        18.58 o                         
   1  16   4         18.84         17.30         3.94 o                         
   2  16   4        535.47        519.48        12.08 o                         
   3  16   4         43.03         34.53         5.06 o                         
   4  16   4        324.90        315.36         7.87 o                         
   5  16   4         26.07         18.80         5.19 o                         
   6  16   4         25.04         18.07        14.62 o                         
   2   0   5       1095.89       1054.99        19.53 o                         
   4   0   5       3313.33       3237.58        54.19 o                         
   6   0   5       1175.70       1101.83        22.89 o                         
   8   0   5       1831.73       1856.39        36.74 o                         
  10   0   5       1252.68       1278.42        34.06 o                         
  12   0   5        946.53        939.48        36.47 o                         
  14   0   5        203.31        214.63         8.79 o                         
  16   0   5        205.96        194.26        11.45 o                         
  18   0   5        383.44        368.34        13.11 o                         
   0   1   5       7040.56       7563.63       173.92 o                         
   1   1   5       1589.48       1584.96        30.97 o                         
   2   1   5       7766.80       8150.45       154.48 o                         
   3   1   5         48.13         64.67         6.33 o                         
   4   1   5       1208.80       1134.83        18.72 o                         
   5   1   5        376.62        383.00         9.92 o                         
   6   1   5         35.14         46.09         1.84 o                         
   7   1   5        385.03        352.79         6.71 o                         
   8   1   5        511.16        481.45         7.97 o                         
   9   1   5        916.22        924.25        37.12 o                         
  10   1   5       2708.12       2825.90        67.04 o                         
  11   1   5       1129.51       1165.80        61.23 o                         
  12   1   5       2147.36       2306.03        79.13 o                         
  13   1   5         66.11         71.74         3.96 o                         
  14   1   5        813.85        854.23        23.50 o                         
  15   1   5        367.87        358.24        13.73 o                         
  16   1   5        103.62        101.89         6.09 o                         
  17   1   5          4.03          5.48         3.25 o                         
  18   1   5         10.66          9.80         6.11 o                         
  19   1   5        116.82        125.63         9.57 o                         
   1   2   5        413.43        427.61         7.03 o                         
   2   2   5       1105.99       1047.27        29.05 o                         
   3   2   5       1160.28       1126.82        17.54 o                         
   4   2   5       3083.13       3014.87        48.24 o                         
   5   2   5        620.52        622.07        11.54 o                         
   6   2   5       1340.97       1327.19        22.90 o                         
   7   2   5       1307.32       1255.51        16.89 o                         
   8   2   5        384.93        382.18         6.70 o                         
   9   2   5        267.26        251.38         5.18 o                         
  10   2   5        198.73        187.48         7.94 o                         
  11   2   5         13.31         15.84         3.10 o                         
  12   2   5         36.79         32.30         3.00 o                         
  13   2   5         73.55         69.41         3.75 o                         
  14   2   5       1014.47       1004.71        22.00 o                         
  15   2   5         95.33        100.65         6.10 o                         
  16   2   5        479.35        488.52        11.81 o                         
  17   2   5        168.66        177.55         6.92 o                         
  18   2   5        112.56        108.87         5.93 o                         
  19   2   5        101.84        111.09         7.07 o                         
   0   3   5       1458.70       1385.34        78.53 o                         
   1   3   5       3152.81       3081.23        38.06 o                         
   2   3   5       1243.45       1268.61        48.73 o                         
   3   3   5       1759.69       1708.81        24.10 o                         
   4   3   5        603.93        609.73        18.34 o                         
   5   3   5        599.86        605.43        10.38 o                         
   6   3   5        244.26        238.70        16.79 o                         
   7   3   5        710.30        688.87        18.28 o                         
   8   3   5        118.88        118.29         3.79 o                         
   9   3   5       1146.88       1112.40        28.46 o                         
  10   3   5         11.27         12.14         2.26 o                         
  11   3   5        872.63        876.10        16.28 o                         
  12   3   5         45.55         58.27        11.29 o                         
  13   3   5        817.62        885.90        22.96 o                         
  14   3   5        100.28        103.40         4.21 o                         
  15   3   5        180.80        199.79         8.14 o                         
  16   3   5          4.38          2.96         4.02 o                         
  17   3   5          5.62          3.50         4.15 o                         
  18   3   5         28.63         29.67         4.80 o                         
   1   4   5        645.87        638.76        10.56 o                         
   2   4   5        473.75        532.66         9.66 o                         
   3   4   5       1732.74       1592.04        24.44 o                         
   4   4   5        222.47        238.61        11.87 o                         
   5   4   5       6285.73       6217.92       170.63 o                         
   6   4   5        423.19        430.99        18.56 o                         
   7   4   5       4172.73       4023.13        65.05 o                         
   8   4   5         71.26         72.48         5.74 o                         
   9   4   5        859.84        872.43        23.94 o                         
  10   4   5        146.36        136.49         3.44 o                         
  11   4   5         31.14         29.67         4.74 o                         
  12   4   5        294.12        276.21        19.51 o                         
  13   4   5        217.63        202.93         6.18 o                         
  14   4   5         37.85         39.78         4.49 o                         
  15   4   5        629.57        660.77        20.32 o                         
  16   4   5         35.81         35.71         6.78 o                         
  17   4   5        720.34        740.16        35.91 o                         
  18   4   5          6.99         11.23         5.27 o                         
   0   5   5       2130.21       2226.50        86.48 o                         
   1   5   5       2846.67       2776.41        37.56 o                         
   2   5   5         40.62         40.86         2.96 o                         
   3   5   5       1314.69       1280.30        34.29 o                         
   4   5   5        149.20        164.05         6.47 o                         
   5   5   5        149.13        141.01        11.50 o                         
   6   5   5         21.80         20.80         2.97 o                         
   7   5   5        762.68        738.49        11.63 o                         
   8   5   5        379.22        368.31         6.63 o                         
   9   5   5       2024.32       2057.38        40.02 o                         
  10   5   5        107.71        120.05         3.42 o                         
  11   5   5        949.25        943.48        24.05 o                         
  12   5   5         11.69         15.41         2.92 o                         
  13   5   5        985.10       1023.37        16.90 o                         
  14   5   5          1.40          1.92         3.16 o                         
  15   5   5        369.18        393.75        19.65 o                         
  16   5   5          7.71         13.25         3.96 o                         
  17   5   5          2.89          3.71         4.19 o                         
  18   5   5         15.21         17.30         5.43 o                         
   1   6   5        138.01        133.14         3.54 o                         
   2   6   5        453.63        454.65         7.70 o                         
   3   6   5        967.50        992.32        26.02 o                         
   4   6   5       2147.38       2067.69        44.15 o                         
   5   6   5       1815.58       1682.53        96.05 o                         
   6   6   5       1374.00       1325.37        23.50 o                         
   7   6   5       1553.05       1598.44        46.34 o                         
   8   6   5       1044.26       1069.71        19.31 o                         
   9   6   5        247.73        247.21        13.64 o                         
  10   6   5        480.18        475.53        13.59 o                         
  11   6   5        255.09        241.15        10.26 o                         
  12   6   5         23.56         26.21         1.82 o                         
  13   6   5        167.42        181.13         6.23 o                         
  14   6   5        248.85        253.33         5.77 o                         
  15   6   5        130.01        129.74         5.31 o                         
  16   6   5        271.02        277.16        15.41 o                         
  17   6   5        192.33        201.96         6.88 o                         
   0   7   5        849.03        836.13        29.63 o                         
   1   7   5        829.50        845.43        11.02 o                         
   2   7   5       1353.00       1405.88        20.16 o                         
   3   7   5        492.05        500.14         8.29 o                         
   4   7   5        385.02        381.32         9.77 o                         
   5   7   5        226.76        241.66         5.48 o                         
   6   7   5        546.85        494.28        10.30 o                         
   7   7   5       1030.86        979.21        18.15 o                         
   8   7   5        485.93        472.11         7.41 o                         
   9   7   5        437.35        439.35        14.47 o                         
  10   7   5        952.93        949.91        25.56 o                         
  11   7   5        504.36        503.94        11.90 o                         
  12   7   5       1211.26       1185.83        33.12 o                         
  13   7   5        263.08        236.81        15.26 o                         
  14   7   5        100.16         98.49         4.81 o                         
  15   7   5        102.23         99.52         6.15 o                         
  16   7   5         21.28         21.49         4.31 o                         
  17   7   5         35.75         34.40         5.52 o                         
   1   8   5         67.84         67.25         2.47 o                         
   2   8   5        591.20        578.23         9.16 o                         
   3   8   5         94.12         92.99         3.25 o                         
   4   8   5       1084.78       1110.17        22.82 o                         
   5   8   5         80.45         82.97         4.59 o                         
   6   8   5       2116.54       1750.72       416.62 o                         
   7   8   5        408.00        381.92         6.39 o                         
   8   8   5        659.08        661.36        12.58 o                         
   9   8   5          1.40          1.77         2.07 o                         
  10   8   5        594.35        581.83        12.37 o                         
  11   8   5          4.55          2.35         2.39 o                         
  12   8   5         54.25         54.18         4.20 o                         
  13   8   5          2.99          6.79         2.92 o                         
  14   8   5        413.70        386.44        19.55 o                         
  15   8   5         79.86         79.26         6.11 o                         
  16   8   5        389.07        380.68        22.56 o                         
   0   9   5       4299.65       4266.94       119.51 o                         
   1   9   5        410.33        415.85        24.89 o                         
   2   9   5       1449.53       1472.20        19.39 o                         
   3   9   5        294.61        293.74        11.41 o                         
   4   9   5         79.46         77.63         3.48 o                         
   5   9   5         48.08         44.06         4.09 o                         
   6   9   5        223.59        241.02         7.16 o                         
   7   9   5        113.97        123.77         3.57 o                         
   8   9   5        454.11        443.14         8.75 o                         
   9   9   5         77.52         84.12         3.49 o                         
  10   9   5       1051.64       1006.89        19.23 o                         
  11   9   5         88.39         91.69         4.90 o                         
  12   9   5        681.90        727.13        12.21 o                         
  13   9   5        350.25        352.33        13.74 o                         
  14   9   5         61.36         62.90         5.73 o                         
  15   9   5        175.25        158.92         9.87 o                         
   1  10   5        126.57        126.46         3.75 o                         
   2  10   5        673.51        673.48        16.74 o                         
   3  10   5        782.00        807.22        20.59 o                         
   4  10   5        986.33        872.82       183.54 o                         
   5  10   5        501.28        502.16        17.81 o                         
   6  10   5        575.40        602.02        11.41 o                         
   7  10   5        848.49        828.39        14.61 o                         
   8  10   5        634.81        641.69        16.88 o                         
   9  10   5        201.09        193.71         4.44 o                         
  10  10   5        284.88        290.43         6.63 o                         
  11  10   5          1.47          2.42         3.38 o                         
  12  10   5        120.94        107.80         5.84 o                         
  13  10   5         47.72         46.31         5.90 o                         
  14  10   5        148.03        138.15        10.62 o                         
  15  10   5        181.26        176.62        19.01 o                         
   0  11   5        768.36        794.44        34.68 o                         
   1  11   5       1389.10       1430.73        23.23 o                         
   2  11   5        625.82        654.22        11.86 o                         
   3  11   5        694.45        690.54        10.65 o                         
   4  11   5        234.06        246.06        14.48 o                         
   5  11   5        206.77        207.06         8.53 o                         
   6  11   5        138.61        131.32         9.24 o                         
   7  11   5        118.76        136.84         5.28 o                         
   8  11   5         29.92         30.61         3.10 o                         
   9  11   5        645.17        673.77        25.26 o                         
  10  11   5         47.29         49.34         4.86 o                         
  11  11   5        419.62        430.36        16.58 o                         
  12  11   5         83.31         86.47         5.99 o                         
  13  11   5        169.98        157.86         9.05 o                         
  14  11   5         10.59         14.17         5.02 o                         
   1  12   5        167.33        160.00         5.37 o                         
   2  12   5          6.33          9.51         3.21 o                         
   3  12   5        619.31        621.12        11.34 o                         
   4  12   5         95.27         98.40         4.16 o                         
   5  12   5       1282.88       1300.62        41.67 o                         
   6  12   5        107.40         99.94         3.82 o                         
   7  12   5       1087.90       1096.80        18.41 o                         
   8  12   5          6.80         10.26         3.95 o                         
   9  12   5        227.02        220.59         5.21 o                         
  10  12   5          2.09          2.09         3.42 o                         
  11  12   5         31.66         21.45         4.80 o                         
  12  12   5          1.36          0.99         4.41 o                         
   0  13   5        197.18        191.63        15.67 o                         
   1  13   5        251.23        248.73         6.17 o                         
   2  13   5        167.75        175.49         4.36 o                         
   3  13   5        262.69        261.32         7.09 o                         
   4  13   5         43.74         38.25         3.69 o                         
   5  13   5         27.74         30.87         3.51 o                         
   6  13   5          8.41          8.67         3.50 o                         
   7  13   5         54.99         46.78         4.92 o                         
   8  13   5         76.25         75.01         4.19 o                         
   9  13   5        425.18        429.87         9.98 o                         
  10  13   5        108.84        114.77         6.37 o                         
  11  13   5         80.91         73.84         4.66 o                         
   1  14   5         37.89         41.26         4.12 o                         
   2  14   5        142.29        140.68         4.45 o                         
   3  14   5        532.34        529.76        12.86 o                         
   4  14   5        548.75        568.31        10.14 o                         
   5  14   5        597.35        584.72         9.45 o                         
   6  14   5        332.64        324.94        14.93 o                         
   7  14   5        522.42        540.11        14.02 o                         
   8  14   5        408.95        405.16        10.64 o                         
   9  14   5        108.65        107.10         5.24 o                         
   0  15   5        512.59        526.17        16.24 o                         
   1  15   5         61.22         56.20         5.02 o                         
   2  15   5        174.76        174.06         6.22 o                         
   3  15   5         61.95         54.86         4.52 o                         
   4  15   5         54.43         45.43         6.27 o                         
   5  15   5         50.12         46.53         4.61 o                         
   6  15   5          3.63          4.02         4.36 o                         
   1  16   5         25.39         24.70         4.82 o                         
   0   0   6      19772.27      22193.48       684.76 o                         
   2   0   6       6720.38       6693.23       107.49 o                         
   4   0   6        399.22        385.75         8.38 o                         
   6   0   6        490.63        489.86        13.89 o                         
   8   0   6        401.02        397.89        12.17 o                         
  10   0   6       2899.82       2940.54        98.59 o                         
  12   0   6       1526.77       1451.38        52.03 o                         
  14   0   6        649.81        647.59        19.37 o                         
  16   0   6        202.33        226.84        12.73 o                         
  18   0   6          1.68          2.10         8.93 o                         
   1   1   6        164.18        186.91         3.55 o                         
   2   1   6       1109.55       1149.56        17.71 o                         
   3   1   6        132.85        146.79         4.75 o                         
   4   1   6        968.82        950.49        15.94 o                         
   5   1   6        131.78        136.95         2.94 o                         
   6   1   6        194.13        200.14         5.40 o                         
   7   1   6        300.12        289.01         8.43 o                         
   8   1   6       1167.91       1127.41        20.80 o                         
   9   1   6        108.73        113.71         5.41 o                         
  10   1   6        148.39        148.30         4.54 o                         
  11   1   6         37.94         44.47         3.46 o                         
  12   1   6        228.16        221.28         5.68 o                         
  13   1   6         39.68         37.05         3.78 o                         
  14   1   6        375.06        347.41         8.23 o                         
  15   1   6         17.43         19.99         3.95 o                         
  16   1   6        336.74        344.21        10.10 o                         
  17   1   6         19.94         24.55         4.96 o                         
  18   1   6        492.14        531.32        38.76 o                         
   0   2   6        802.24        757.06        15.79 o                         
   1   2   6       1058.53       1062.56        40.06 o                         
   2   2   6       2923.22       2953.22        39.25 o                         
   3   2   6       1067.06       1040.58        18.74 o                         
   4   2   6        727.52        719.92        10.83 o                         
   5   2   6        206.98        206.29         4.42 o                         
   6   2   6        172.50        183.52         4.65 o                         
   7   2   6        173.64        150.44         4.08 o                         
   8   2   6         60.00         53.68         3.55 o                         
   9   2   6       1335.40       1279.50        20.15 o                         
  10   2   6        575.24        569.17        30.21 o                         
  11   2   6        607.27        608.81        12.21 o                         
  12   2   6        386.89        386.89        22.46 o                         
  13   2   6        583.10        578.54        11.76 o                         
  14   2   6        204.95        209.77        16.68 o                         
  15   2   6        102.15        111.20         6.65 o                         
  16   2   6         24.55         24.41         4.67 o                         
  17   2   6         15.90         16.41         5.20 o                         
   1   3   6         28.55         28.70         1.94 o                         
   2   3   6         48.29         54.53         3.78 o                         
   3   3   6       1662.05       1654.18        25.03 o                         
   4   3   6        166.99        174.56        16.68 o                         
   5   3   6       3893.57       3891.47        57.47 o                         
   6   3   6        262.59        245.03         8.42 o                         
   7   3   6       1689.06       1635.83        25.57 o                         
   8   3   6        169.85        172.06         3.88 o                         
   9   3   6        416.01        415.49        12.89 o                         
  10   3   6         83.81         80.00         4.02 o                         
  11   3   6        107.54        101.23         5.52 o                         
  12   3   6        119.75        107.60        10.05 o                         
  13   3   6         60.32         61.42         3.86 o                         
  14   3   6        145.55        136.40         5.62 o                         
  15   3   6        394.23        401.06         9.56 o                         
  16   3   6        337.89        346.87         8.44 o                         
  17   3   6        638.65        657.42        21.87 o                         
   0   4   6        213.80        215.21        19.00 o                         
   1   4   6       1466.64       1504.29        28.22 o                         
   2   4   6        592.31        583.46        29.36 o                         
   3   4   6        939.36        920.26        14.89 o                         
   4   4   6        160.82        153.38         9.89 o                         
   5   4   6         55.02         54.00         2.55 o                         
   6   4   6         59.12         63.48         2.31 o                         
   7   4   6        814.41        794.36        15.13 o                         
   8   4   6        106.02        105.42         3.70 o                         
   9   4   6        277.90        270.77         6.53 o                         
  10   4   6          3.45          5.09         2.06 o                         
  11   4   6        636.14        627.95        12.01 o                         
  12   4   6         12.00         15.70         4.08 o                         
  13   4   6        467.43        475.30        21.18 o                         
  14   4   6        104.67        106.25        11.35 o                         
  15   4   6        543.05        604.44        13.98 o                         
  16   4   6         32.63         32.12         4.12 o                         
  17   4   6         12.65         18.85         4.97 o                         
   1   5   6        574.55        580.40         8.54 o                         
   2   5   6        450.78        449.86        18.29 o                         
   3   5   6       1129.16       1123.78        15.04 o                         
   4   5   6        672.93        648.36        17.89 o                         
   5   5   6       2148.58       2108.79        32.85 o                         
   6   5   6       1386.50       1437.97        18.82 o                         
   7   5   6       2400.50       2418.66        41.68 o                         
   8   5   6        525.45        521.88        17.59 o                         
   9   5   6        454.85        449.28         8.96 o                         
  10   5   6        441.42        431.79        12.55 o                         
  11   5   6        166.34        171.22         9.99 o                         
  12   5   6        149.45        149.53         5.35 o                         
  13   5   6         39.60         41.63         4.89 o                         
  14   5   6         58.41         57.95         5.00 o                         
  15   5   6        264.21        269.48         8.26 o                         
  16   5   6         71.77         71.87         7.46 o                         
  17   5   6        275.15        279.16         8.85 o                         
   0   6   6        436.02        446.63        16.80 o                         
   1   6   6       1149.43       1129.47        15.76 o                         
   2   6   6        188.69        196.16         3.98 o                         
   3   6   6       1026.86       1065.97        15.74 o                         
   4   6   6         80.26         84.56         2.74 o                         
   5   6   6        207.80        215.52         4.83 o                         
   6   6   6        139.44        138.84         5.55 o                         
   7   6   6        312.74        284.83         8.25 o                         
   8   6   6        253.89        255.98         5.24 o                         
   9   6   6        661.56        618.04        15.05 o                         
  10   6   6        284.18        281.62         7.16 o                         
  11   6   6        771.53        722.28        27.18 o                         
  12   6   6        498.92        514.29        14.49 o                         
  13   6   6        678.70        686.06        21.07 o                         
  14   6   6        123.14        140.69        11.04 o                         
  15   6   6        205.27        219.07         7.46 o                         
  16   6   6         23.56         24.79         4.35 o                         
   1   7   6         51.93         54.19         2.40 o                         
   2   7   6        632.14        571.25        16.25 o                         
   3   7   6         66.16         74.42         4.00 o                         
   4   7   6       1285.52       1306.58        18.79 o                         
   5   7   6        576.21        569.11         8.96 o                         
   6   7   6       1671.02       1741.25        31.60 o                         
   7   7   6        142.29        145.44         3.75 o                         
   8   7   6        275.85        260.60         7.04 o                         
   9   7   6        234.17        223.85         7.02 o                         
  10   7   6        177.81        195.52         4.96 o                         
  11   7   6         82.54         81.48         3.75 o                         
  12   7   6         68.95         56.77         9.22 o                         
  13   7   6        105.82        100.23         5.00 o                         
  14   7   6        201.84        184.79         6.64 o                         
  15   7   6         20.95         21.30         4.49 o                         
  16   7   6        278.22        288.27        13.66 o                         
   0   8   6       1664.99       1778.73       158.40 o                         
   1   8   6         30.89         34.51         2.92 o                         
   2   8   6        717.74        743.13        28.24 o                         
   3   8   6        201.24        189.95         7.34 o                         
   4   8   6        412.08        432.45         8.92 o                         
   5   8   6         21.20         21.37         2.13 o                         
   6   8   6        143.16        124.74         4.94 o                         
   7   8   6         97.02         98.62         5.66 o                         
   8   8   6        118.29        104.80         5.74 o                         
   9   8   6         40.15         43.01         2.76 o                         
  10   8   6        417.42        394.22        11.56 o                         
  11   8   6          4.65          4.62         3.08 o                         
  12   8   6        755.99        734.56        46.79 o                         
  13   8   6         48.66         42.12         5.71 o                         
  14   8   6        393.92        395.58        10.36 o                         
  15   8   6          0.07         -2.32         5.58 o                         
   1   9   6         36.72         34.45         3.41 o                         
   2   9   6        798.31        814.82        12.54 o                         
   3   9   6         44.57         54.29         5.88 o                         
   4   9   6       1266.35       1291.31        19.40 o                         
   5   9   6        358.44        374.17         9.01 o                         
   6   9   6       1028.67       1024.44        17.71 o                         
   7   9   6         85.87         82.49         5.12 o                         
   8   9   6        936.00        929.29        17.38 o                         
   9   9   6        128.30        130.06         4.54 o                         
  10   9   6        106.34        104.07         7.58 o                         
  11   9   6          9.66          8.92         3.92 o                         
  12   9   6         96.99         84.79         5.15 o                         
  13   9   6          9.19          7.58         3.41 o                         
  14   9   6        140.04        128.24        21.12 o                         
   0  10   6       1037.72       1092.58        27.70 o                         
   1  10   6        818.65        830.50        13.12 o                         
   2  10   6        499.16        514.77         8.83 o                         
   3  10   6        447.15        460.74         8.25 o                         
   4  10   6        485.21        497.71         7.45 o                         
   5  10   6         32.80         29.15         8.77 o                         
   6  10   6        145.88        144.34         5.78 o                         
   7  10   6         18.01         19.30         3.04 o                         
   8  10   6        201.28        179.99         4.66 o                         
   9  10   6        445.17        450.73         9.84 o                         
  10  10   6        445.40        425.92        14.29 o                         
  11  10   6        351.59        343.71        13.45 o                         
  12  10   6        307.90        299.48        14.97 o                         
  13  10   6        230.23        222.11         8.64 o                         
   1  11   6        147.40        134.60         5.34 o                         
   2  11   6        174.48        181.53         5.88 o                         
   3  11   6        638.37        656.72        15.28 o                         
   4  11   6        131.86        119.37         4.24 o                         
   5  11   6        292.88        306.22        14.98 o                         
   6  11   6        318.84        315.83        14.63 o                         
   7  11   6        624.10        618.06        11.48 o                         
   8  11   6        107.32        104.75         6.18 o                         
   9  11   6        336.34        337.62         8.34 o                         
  10  11   6        104.81        110.88         4.12 o                         
  11  11   6          7.03          9.70         3.63 o                         
  12  11   6         53.95         48.91         4.24 o                         
   0  12   6          4.19          7.53         6.51 o                         
   1  12   6        921.66        908.51        13.60 o                         
   2  12   6          9.22          7.52         2.67 o                         
   3  12   6        301.35        297.66         6.42 o                         
   4  12   6         28.55         30.46         3.70 o                         
   5  12   6         85.90         81.23         5.21 o                         
   6  12   6          9.19          8.88         3.38 o                         
   7  12   6        210.15        195.87         5.97 o                         
   8  12   6         48.72         48.63         6.70 o                         
   9  12   6        447.32        428.96        11.80 o                         
  10  12   6         45.82         48.27         5.77 o                         
  11  12   6        364.91        347.72        10.19 o                         
   1  13   6         40.49         38.04         3.57 o                         
   2  13   6          0.64          1.71         2.84 o                         
   3  13   6        380.58        376.68         7.07 o                         
   4  13   6         11.45         11.41         3.75 o                         
   5  13   6        689.13        697.43        12.57 o                         
   6  13   6        150.40        150.02         5.59 o                         
   7  13   6        569.08        576.69        11.90 o                         
   8  13   6         88.59         89.69         6.75 o                         
   9  13   6         98.60         95.62         5.98 o                         
   0  14   6        215.69        222.63        11.09 o                         
   1  14   6         32.31         35.14         4.07 o                         
   2  14   6        306.14        326.46         8.14 o                         
   3  14   6        251.49        251.84         9.52 o                         
   4  14   6         19.94         21.32         3.81 o                         
   5  14   6          7.15          7.14         5.41 o                         
   6  14   6         33.45         34.94         4.67 o                         
   1  15   6         30.54         31.35         5.03 o                         
   2  15   6        301.12        311.89         7.72 o                         
   2   0   7       1743.01       1753.65        30.87 o                         
   4   0   7        679.10        644.41        23.50 o                         
   6   0   7        973.66        933.15        24.82 o                         
   8   0   7       2248.84       2262.04        76.40 o                         
  10   0   7        449.69        431.96        13.20 o                         
  12   0   7         28.20         27.01         4.10 o                         
  14   0   7        139.91        114.24         6.85 o                         
  16   0   7        171.71        171.09         9.80 o                         
   0   1   7        800.96        783.29        22.16 o                         
   1   1   7       1282.60       1246.10        16.10 o                         
   2   1   7        696.00        695.26        15.05 o                         
   3   1   7        558.39        536.80         7.92 o                         
   4   1   7        137.94        133.19         8.33 o                         
   5   1   7         89.81         89.99         2.91 o                         
   6   1   7        156.27        168.53         6.49 o                         
   7   1   7         89.41         90.74         3.04 o                         
   8   1   7        125.98        115.39         3.57 o                         
   9   1   7        142.82        145.13         7.16 o                         
  10   1   7        765.63        776.30        14.26 o                         
  11   1   7        325.75        326.94         8.87 o                         
  12   1   7        536.38        538.39        30.53 o                         
  13   1   7         84.52         81.64         4.27 o                         
  14   1   7        456.72        461.15        11.99 o                         
  15   1   7         65.61         69.08        10.43 o                         
  16   1   7         20.13         24.33         4.29 o                         
   1   2   7        104.44        113.05         4.95 o                         
   2   2   7        808.22        749.67        10.54 o                         
   3   2   7        430.59        432.62        25.01 o                         
   4   2   7       2578.72       2599.25        55.79 o                         
   5   2   7        634.32        630.65        38.84 o                         
   6   2   7       1809.15       1789.03        24.81 o                         
   7   2   7        602.20        580.24        96.46 o                         
   8   2   7       1159.23       1100.30        21.13 o                         
   9   2   7        224.38        221.89         7.55 o                         
  10   2   7        176.90        165.55         6.15 o                         
  11   2   7         13.83          7.13         4.10 o                         
  12   2   7        171.86        162.75        10.39 o                         
  13   2   7          7.01         10.37         4.69 o                         
  14   2   7        369.60        346.72         9.51 o                         
  15   2   7         33.70         41.11         5.42 o                         
  16   2   7        317.84        334.27        14.78 o                         
   0   3   7        135.70        153.94         5.18 o                         
   1   3   7        621.27        640.57        14.04 o                         
   2   3   7        520.73        521.30         9.18 o                         
   3   3   7        779.01        785.22        11.23 o                         
   4   3   7         25.02         21.88         2.12 o                         
   5   3   7        305.41        299.84         6.67 o                         
   6   3   7         89.36         90.50         2.92 o                         
   7   3   7        268.77        236.22        44.64 o                         
   8   3   7        109.37        114.10         3.74 o                         
   9   3   7        509.77        482.71         8.12 o                         
  10   3   7        197.99        179.14        12.20 o                         
  11   3   7        386.50        376.53        14.32 o                         
  12   3   7        159.26        153.26        14.34 o                         
  13   3   7        705.66        726.35        36.51 o                         
  14   3   7        247.00        259.54         7.41 o                         
  15   3   7        338.26        354.01        11.42 o                         
  16   3   7         43.88         60.97         5.14 o                         
   1   4   7        117.97        122.31         2.90 o                         
   2   4   7         21.58         18.47         1.73 o                         
   3   4   7        655.12        633.04         9.45 o                         
   4   4   7        202.02        185.86        14.17 o                         
   5   4   7       2654.56       2568.00        34.48 o                         
   6   4   7        114.27        109.84         4.89 o                         
   7   4   7       1630.38       1597.69        22.95 o                         
   8   4   7        151.39        144.20        10.07 o                         
   9   4   7        768.63        777.31        13.79 o                         
  10   4   7          4.61          5.85         2.24 o                         
  11   4   7         99.35        101.86        10.01 o                         
  12   4   7        180.79        173.56        11.72 o                         
  13   4   7        103.20        112.52         9.07 o                         
  14   4   7         22.02         27.08         7.70 o                         
  15   4   7        251.72        252.77        17.62 o                         
   0   5   7        903.14        930.14        19.61 o                         
   1   5   7        683.09        687.67        12.89 o                         
   2   5   7        112.05        113.40         2.80 o                         
   3   5   7       1007.39       1035.77        14.32 o                         
   4   5   7        122.32        131.54         8.03 o                         
   5   5   7         57.55         58.27         2.51 o                         
   6   5   7         33.82         40.09         2.21 o                         
   7   5   7         65.68         54.20         4.43 o                         
   8   5   7         34.49         34.31         2.72 o                         
   9   5   7        369.06        342.24         6.97 o                         
  10   5   7        130.61        135.11         5.84 o                         
  11   5   7        963.77        917.99        29.71 o                         
  12   5   7        210.96        215.95        19.02 o                         
  13   5   7        330.74        344.16        10.05 o                         
  14   5   7         59.78         55.71         5.12 o                         
  15   5   7        129.48        135.75         6.45 o                         
   1   6   7        174.30        184.34         4.23 o                         
   2   6   7        147.40        145.19         4.31 o                         
   3   6   7        264.25        273.92         6.33 o                         
   4   6   7        218.58        233.99         6.46 o                         
   5   6   7        556.46        552.62        18.40 o                         
   6   6   7        275.48        286.62         9.40 o                         
   7   6   7        127.84        134.01         4.16 o                         
   8   6   7        317.35        304.50        10.46 o                         
   9   6   7        226.44        221.58         8.76 o                         
  10   6   7         96.78         99.76         6.39 o                         
  11   6   7        189.26        191.55         8.92 o                         
  12   6   7          4.90          8.57         3.55 o                         
  13   6   7         65.55         61.00         4.50 o                         
  14   6   7         51.18         48.14         4.28 o                         
  15   6   7         52.00         45.78         5.62 o                         
   0   7   7       2579.17       2669.02        70.94 o                         
   1   7   7        403.07        400.73        12.52 o                         
   2   7   7       1654.26       1710.68        26.23 o                         
   3   7   7         38.47         47.10         6.24 o                         
   4   7   7        943.53        962.87        17.81 o                         
   5   7   7        170.33        156.02         4.36 o                         
   6   7   7          9.95         11.08         2.48 o                         
   7   7   7        194.09        172.40        10.39 o                         
   8   7   7        508.95        479.80        12.26 o                         
   9   7   7          5.84          5.87         3.09 o                         
  10   7   7        358.87        352.75         6.57 o                         
  11   7   7        264.06        239.43        12.79 o                         
  12   7   7        524.66        515.30        29.33 o                         
  13   7   7         49.97         58.63        13.10 o                         
  14   7   7        312.43        327.39        10.25 o                         
   1   8   7         99.99         94.38         4.13 o                         
   2   8   7        248.09        256.03         4.94 o                         
   3   8   7          2.58          0.79         2.31 o                         
   4   8   7        193.68        202.84         4.41 o                         
   5   8   7         62.61         61.97         4.48 o                         
   6   8   7       1030.00       1063.68        20.05 o                         
   7   8   7         48.28         41.49         3.72 o                         
   8   8   7        183.73        190.13         6.56 o                         
   9   8   7         83.33         93.22         3.62 o                         
  10   8   7        180.07        191.42         6.12 o                         
  11   8   7          0.86          7.71         3.50 o                         
  12   8   7         26.97         22.49         3.59 o                         
  13   8   7          0.97          1.30         3.53 o                         
   0   9   7       1865.17       1906.44        32.85 o                         
   1   9   7        373.59        382.64        11.89 o                         
   2   9   7        852.28        843.52        20.93 o                         
   3   9   7        323.69        315.80         8.91 o                         
   4   9   7        296.03        312.73         6.24 o                         
   5   9   7         38.76         34.38         3.66 o                         
   6   9   7         32.53         31.23         3.07 o                         
   7   9   7         40.68         35.68         3.72 o                         
   8   9   7        301.39        291.02         6.46 o                         
   9   9   7         52.90         48.04         4.72 o                         
  10   9   7        661.04        667.20        11.90 o                         
  11   9   7          2.59          6.64         4.37 o                         
  12   9   7        480.87        440.25        29.22 o                         
   1  10   7         33.41         36.90         3.20 o                         
   2  10   7        240.56        241.06         6.83 o                         
   3  10   7        386.22        402.37         8.24 o                         
   4  10   7         31.86         25.35         3.14 o                         
   5  10   7         53.10         60.85         4.17 o                         
   6  10   7        163.55        167.18         7.15 o                         
   7  10   7        230.26        244.26         5.64 o                         
   8  10   7        304.63        300.77         9.64 o                         
   9  10   7         94.87         89.34         6.18 o                         
  10  10   7         90.30         94.26         4.32 o                         
  11  10   7          5.05          0.37         4.54 o                         
   0  11   7        662.58        702.11        20.10 o                         
   1  11   7        679.96        701.06        13.10 o                         
   2  11   7        180.66        176.34         4.64 o                         
   3  11   7        202.09        210.50         5.26 o                         
   4  11   7        126.40        119.35         3.74 o                         
   5  11   7         59.12         52.05         4.42 o                         
   6  11   7         46.91         48.68         7.00 o                         
   7  11   7          7.61          8.44         3.35 o                         
   8  11   7         41.29         32.33         3.86 o                         
   9  11   7        282.63        272.44         8.38 o                         
  10  11   7         98.40         82.46         6.85 o                         
   1  12   7         28.23         26.43         4.60 o                         
   2  12   7         10.60          8.73         4.02 o                         
   3  12   7        257.55        271.65         6.99 o                         
   4  12   7          5.31         10.69         4.69 o                         
   5  12   7        680.32        702.62        11.05 o                         
   6  12   7         10.91          6.77         6.09 o                         
   7  12   7        270.50        262.54         6.79 o                         
   8  12   7          3.44          7.31         5.27 o                         
   0  13   7         33.30         28.74        10.95 o                         
   1  13   7        350.66        353.74         8.30 o                         
   2  13   7         21.13         28.59         4.22 o                         
   3  13   7        695.09        733.97        12.09 o                         
   4  13   7          9.72         12.73         4.07 o                         
   5  13   7         59.32         66.46         4.70 o                         
   0   0   8       2708.56       2839.77        66.07 o                         
   2   0   8       1250.06       1267.93        23.30 o                         
   4   0   8        165.02        167.59         7.12 o                         
   6   0   8          6.63          0.63         2.80 o                         
   8   0   8        466.23        441.33        11.02 o                         
  10   0   8       1483.30       1415.09        27.90 o                         
  12   0   8        432.03        426.29        13.92 o                         
  14   0   8         86.86         86.77         7.24 o                         
   1   1   8        262.88        260.42         4.58 o                         
   2   1   8        579.13        565.73        11.26 o                         
   3   1   8        293.23        302.68         7.11 o                         
   4   1   8       1452.59       1463.01        20.77 o                         
   5   1   8        237.43        232.62        10.40 o                         
   6   1   8        853.45        868.42        12.15 o                         
   7   1   8        201.79        197.88        15.23 o                         
   8   1   8       1166.80       1164.95        16.74 o                         
   9   1   8        138.27        147.24        12.03 o                         
  10   1   8        163.31        156.34         5.48 o                         
  11   1   8         13.01         11.39         2.75 o                         
  12   1   8         42.00         43.98         4.17 o                         
  13   1   8         14.26         11.99         5.78 o                         
  14   1   8        276.01        272.64         9.61 o                         
   0   2   8        337.41        316.28        23.51 o                         
   1   2   8       1389.81       1420.66        18.78 o                         
   2   2   8       1110.10       1149.12        46.08 o                         
   3   2   8        782.36        789.13        11.46 o                         
   4   2   8         99.95        105.50         5.70 o                         
   5   2   8         69.71         72.47         2.64 o                         
   6   2   8        177.43        176.75         4.24 o                         
   7   2   8         40.77         37.19         2.97 o                         
   8   2   8        262.55        254.87         5.73 o                         
   9   2   8        588.89        566.62        14.47 o                         
  10   2   8        190.11        180.27         4.88 o                         
  11   2   8        217.31        211.84        11.24 o                         
  12   2   8        316.92        307.78        22.07 o                         
  13   2   8        421.68        411.56         9.54 o                         
  14   2   8         81.85         91.53         6.96 o                         
   1   3   8         36.56         37.05         2.13 o                         
   2   3   8         93.67         90.96         3.41 o                         
   3   3   8        709.42        734.19        10.59 o                         
   4   3   8        819.15        820.66        29.13 o                         
   5   3   8       1191.47       1200.28        17.74 o                         
   6   3   8        494.82        483.77        17.91 o                         
   7   3   8       1062.04       1095.26        20.95 o                         
   8   3   8        116.83        119.77         4.02 o                         
   9   3   8        109.39        114.59         5.27 o                         
  10   3   8        156.28        162.40         4.99 o                         
  11   3   8          7.52          4.74         3.93 o                         
  12   3   8         54.04         47.19         4.72 o                         
  13   3   8         67.14         61.46         4.34 o                         
  14   3   8         19.90         19.90         7.34 o                         
   0   4   8        469.78        462.02        20.01 o                         
   1   4   8       1551.41       1652.37        21.88 o                         
   2   4   8         81.96         87.01        10.82 o                         
   3   4   8       1129.01       1152.88        15.43 o                         
   4   4   8        138.51        152.72        12.69 o                         
   5   4   8        514.92        537.54         9.42 o                         
   6   4   8          6.85          8.70         2.35 o                         
   7   4   8        119.17        105.93         3.27 o                         
   8   4   8         59.80         53.75         3.56 o                         
   9   4   8        381.29        368.56        14.51 o                         
  10   4   8         25.15         23.24         2.94 o                         
  11   4   8        425.43        418.61        14.68 o                         
  12   4   8         19.34         16.65         4.63 o                         
  13   4   8        171.17        177.84         6.32 o                         
  14   4   8         19.27         19.38         4.90 o                         
   1   5   8        155.88        155.76         4.14 o                         
   2   5   8        170.05        170.51         4.98 o                         
   3   5   8        680.44        708.62        11.02 o                         
   4   5   8        326.25        335.02         7.18 o                         
   5   5   8        981.75        983.96        15.07 o                         
   6   5   8         90.62         89.98         3.61 o                         
   7   5   8        765.72        782.95        13.67 o                         
   8   5   8        232.42        207.56         7.62 o                         
   9   5   8        105.38         96.32         3.82 o                         
  10   5   8         34.20         33.24         3.20 o                         
  11   5   8         10.34          7.93         2.96 o                         
  12   5   8         33.97         36.06         5.17 o                         
  13   5   8        272.39        255.84         8.39 o                         
   0   6   8       1075.97       1115.14        64.44 o                         
   1   6   8        826.29        855.47        11.30 o                         
   2   6   8        486.73        513.62        20.13 o                         
   3   6   8        429.39        454.62         8.51 o                         
   4   6   8        181.83        177.77         4.21 o                         
   5   6   8         19.93         23.64         2.38 o                         
   6   6   8         73.43         72.08         3.31 o                         
   7   6   8        184.26        184.18         8.58 o                         
   8   6   8        179.61        174.44         5.42 o                         
   9   6   8         79.12         65.93        16.70 o                         
  10   6   8        163.27        162.26         5.79 o                         
  11   6   8        245.86        233.71         6.94 o                         
  12   6   8        304.40        311.36        17.80 o                         
   1   7   8         95.16         91.12         3.00 o                         
   2   7   8        210.91        217.04         5.27 o                         
   3   7   8         26.64         29.49         3.78 o                         
   4   7   8       1051.40       1098.35        17.11 o                         
   5   7   8        132.94        147.35        13.10 o                         
   6   7   8       1232.08       1292.34        20.47 o                         
   7   7   8         48.35         52.14         4.53 o                         
   8   7   8        465.86        474.18         8.43 o                         
   9   7   8         13.63         13.08         3.64 o                         
  10   7   8        136.92        136.23         6.03 o                         
  11   7   8         20.76         14.79         4.95 o                         
  12   7   8          0.02         -0.68         3.80 o                         
   0   8   8        967.97       1054.36        36.23 o                         
   1   8   8        247.78        230.87        10.44 o                         
   2   8   8        766.96        835.69        12.06 o                         
   3   8   8         11.62         10.94         2.86 o                         
   4   8   8        517.72        533.29         9.15 o                         
   5   8   8        130.39        126.07         7.06 o                         
   6   8   8        142.69        131.89         5.12 o                         
   7   8   8         24.55         27.46         3.47 o                         
   8   8   8        305.77        298.28         6.71 o                         
   9   8   8         18.14         22.31         3.68 o                         
  10   8   8        876.72        847.56        25.12 o                         
  11   8   8          5.34          9.60         3.87 o                         
   1   9   8         12.35         14.29         2.59 o                         
   2   9   8        237.63        232.23         5.23 o                         
   3   9   8         42.79         46.55         5.99 o                         
   4   9   8        492.16        495.94         8.20 o                         
   5   9   8         88.44         89.86         6.68 o                         
   6   9   8        600.59        622.09        10.56 o                         
   7   9   8         21.96         18.59         4.29 o                         
   8   9   8        267.14        270.32        14.13 o                         
   9   9   8         25.37         21.66         3.89 o                         
  10   9   8        184.81        184.16        21.16 o                         
   0  10   8        836.16        857.08        50.00 o                         
   1  10   8        386.67        401.63         7.73 o                         
   2  10   8        179.76        183.19         7.34 o                         
   3  10   8         65.42         66.10         4.23 o                         
   4  10   8          8.26         10.69         3.35 o                         
   5  10   8          3.78          1.58         3.05 o                         
   6  10   8         13.75         13.35         3.57 o                         
   7  10   8         36.93         47.58         4.85 o                         
   8  10   8         98.46         78.65         5.37 o                         
   1  11   8         92.25         90.86         4.11 o                         
   2  11   8        138.38        130.09         5.23 o                         
   3  11   8        244.10        244.38         7.00 o                         
   4  11   8         84.42         85.71         5.47 o                         
   5  11   8        286.55        312.39        10.04 o                         
   6  11   8        217.71        217.41         7.81 o                         
   0  12   8         70.58         67.11         9.36 o                         
   1  12   8        454.25        468.71        13.41 o                         
   2  12   8         24.05         25.46         4.86 o                         
   3  12   8        251.19        279.39         7.45 o                         
   2   0   9        588.94        548.76        11.98 o                         
   4   0   9        663.00        658.24        17.42 o                         
   6   0   9        539.95        508.38        14.52 o                         
   8   0   9        580.68        572.00        24.98 o                         
  10   0   9        116.30         96.86         8.72 o                         
  12   0   9         90.90         78.91        10.27 o                         
   0   1   9        583.60        596.05        12.35 o                         
   1   1   9         56.31         62.49         3.60 o                         
   2   1   9        684.70        715.97        13.21 o                         
   3   1   9          5.31          7.59         2.25 o                         
   4   1   9         49.70         49.52         2.94 o                         
   5   1   9         25.78         27.32         2.63 o                         
   6   1   9         57.44         59.33         2.77 o                         
   7   1   9         37.68         34.30         2.51 o                         
   8   1   9        109.95        103.86         3.68 o                         
   9   1   9        128.58        120.53         4.45 o                         
  10   1   9        393.43        363.85        23.17 o                         
  11   1   9        204.69        183.60         5.34 o                         
  12   1   9        461.62        431.99        10.38 o                         
   1   2   9         71.84         69.56         3.12 o                         
   2   2   9         28.65         28.63         2.94 o                         
   3   2   9        288.86        283.39         6.49 o                         
   4   2   9        459.47        465.01         8.43 o                         
   5   2   9        131.57        133.63         9.20 o                         
   6   2   9        303.16        291.75         6.17 o                         
   7   2   9        417.15        420.86        11.15 o                         
   8   2   9        182.62        185.49        10.34 o                         
   9   2   9        202.02        198.34         8.38 o                         
  10   2   9        106.77        113.21         5.77 o                         
  11   2   9         20.34         20.79         5.14 o                         
  12   2   9          7.67         11.53         4.12 o                         
   0   3   9        175.74        174.72        27.23 o                         
   1   3   9       1255.90       1292.32        20.44 o                         
   2   3   9        144.14        139.26        11.21 o                         
   3   3   9        468.98        476.75        14.59 o                         
   4   3   9        241.76        241.42         6.43 o                         
   5   3   9        135.80        139.22         3.96 o                         
   6   3   9          3.75          5.18         2.74 o                         
   7   3   9         60.15         55.69         2.85 o                         
   8   3   9          0.40         -3.65         3.72 o                         
   9   3   9        341.13        318.26         6.37 o                         
  10   3   9         25.04         27.27         4.85 o                         
  11   3   9        144.00        129.33         4.62 o                         
   1   4   9        193.45        210.17         4.29 o                         
   2   4   9         69.93         64.60         3.25 o                         
   3   4   9        243.47        244.83         6.66 o                         
   4   4   9         22.12         21.53         2.52 o                         
   5   4   9        558.35        571.12         9.39 o                         
   6   4   9        116.66        116.04         4.42 o                         
   7   4   9        449.59        461.18        12.67 o                         
   8   4   9          8.79          9.61         2.83 o                         
   9   4   9         73.74         83.11         4.93 o                         
  10   4   9         17.23         12.47         3.45 o                         
  11   4   9         35.30         29.87         4.15 o                         
   0   5   9         84.67         86.87        18.66 o                         
   1   5   9        406.59        425.29         7.05 o                         
   2   5   9        196.81        196.94         5.29 o                         
   3   5   9        544.84        536.87         9.91 o                         
   4   5   9         92.32         95.98         4.66 o                         
   5   5   9         43.95         50.28         3.37 o                         
   6   5   9         41.03         39.22         3.48 o                         
   7   5   9        133.51        121.70         4.42 o                         
   8   5   9        100.74        101.61         6.72 o                         
   9   5   9        101.77         83.58         5.00 o                         
  10   5   9         90.45         93.29         7.56 o                         
   1   6   9         17.14         20.58         2.85 o                         
   2   6   9         50.59         53.94         3.60 o                         
   3   6   9         42.50         34.27         3.16 o                         
   4   6   9        521.42        518.33        13.33 o                         
   5   6   9        502.49        498.54        11.56 o                         
   6   6   9        250.46        263.74         7.79 o                         
   7   6   9        293.65        278.12        16.22 o                         
   8   6   9        595.03        607.60         9.82 o                         
   9   6   9         43.24         44.82         4.58 o                         
  10   6   9         55.49         51.99         4.32 o                         
   0   7   9        311.22        331.16        30.86 o                         
   1   7   9        224.49        221.69         5.95 o                         
   2   7   9        258.18        274.42         5.25 o                         
   3   7   9         45.85         47.37         3.39 o                         
   4   7   9         38.82         44.30         4.09 o                         
   5   7   9        194.55        192.21         5.45 o                         
   6   7   9         32.69         27.85         2.89 o                         
   7   7   9         79.61         65.35         4.84 o                         
   8   7   9        119.94        113.00         9.44 o                         
   9   7   9         76.09         67.52         4.54 o                         
   1   8   9         21.14         18.43         3.13 o                         
   2   8   9        261.48        263.83         9.27 o                         
   3   8   9         20.16         25.66         3.46 o                         
   4   8   9        410.13        408.16        11.50 o                         
   5   8   9         87.73         82.52         3.88 o                         
   6   8   9        378.83        384.23         6.81 o                         
   7   8   9         27.04         23.13         3.84 o                         
   0   9   9        714.54        725.29        14.33 o                         
   1   9   9         26.40         28.98         4.70 o                         
   2   9   9        465.22        499.68        10.47 o                         
   3   9   9         48.77         46.17         4.92 o                         
   4   9   9         83.17         95.78         5.71 o                         
   5   9   9         10.19          6.62         3.97 o                         
   6   9   9         48.49         43.54         4.71 o                         
   1  10   9         28.60         19.49         5.61 o                         
   2  10   9        120.78        120.29         5.17 o                         
   3  10   9         58.05         57.71         4.37 o                         
   0   0  10       1526.40       1513.17        37.24 o                         
   2   0  10        719.27        778.39        18.18 o                         
   4   0  10        261.20        283.82         7.72 o                         
   6   0  10        147.45        149.49         6.86 o                         
   8   0  10        349.83        340.20        17.38 o                         
   1   1  10         33.19         29.46         3.34 o                         
   2   1  10        157.25        151.35         4.49 o                         
   3   1  10        130.74        124.96         4.29 o                         
   4   1  10        152.58        155.40         5.38 o                         
   5   1  10         33.37         36.21         3.38 o                         
   6   1  10        392.04        396.97        12.09 o                         
   7   1  10         43.85         50.77         4.09 o                         
   8   1  10        311.61        316.23         6.34 o                         
   0   2  10        396.24        406.57        42.27 o                         
   1   2  10        383.11        394.46        17.95 o                         
   2   2  10        351.14        363.81         8.83 o                         
   3   2  10        106.25        114.77         4.59 o                         
   4   2  10         55.30         51.56         3.83 o                         
   5   2  10          5.85          7.42         3.63 o                         
   6   2  10        105.20        104.27         7.83 o                         
   7   2  10          5.97          7.25         3.77 o                         
   8   2  10        354.43        341.88         6.26 o                         
   1   3  10          6.70          8.36         3.07 o                         
   2   3  10         30.38         31.41         4.08 o                         
   3   3  10        358.95        358.75         8.15 o                         
   4   3  10         13.56         18.05         3.36 o                         
   5   3  10        369.41        374.81        11.28 o                         
   6   3  10         40.44         42.06         3.84 o                         
   7   3  10        289.13        322.40         8.58 o                         
   8   3  10          0.58          2.67         3.34 o                         
   0   4  10        164.50        157.05        11.97 o                         
   1   4  10        280.29        284.44        11.62 o                         
   2   4  10         36.54         37.61         2.93 o                         
   3   4  10        240.57        241.25         9.65 o                         
   4   4  10          3.39          6.48         3.05 o                         
   5   4  10         33.27         35.51         3.65 o                         
   6   4  10          0.65          7.62         3.35 o                         
   7   4  10        190.49        178.94         8.06 o                         
   1   5  10         49.97         50.37         3.45 o                         
   2   5  10         41.88         44.48         4.36 o                         
   3   5  10        406.47        414.59         7.25 o                         
   4   5  10        236.86        267.73        15.15 o                         
   5   5  10        704.18        731.76        10.94 o                         
   6   5  10        122.42        144.00        13.15 o                         
   0   6  10        102.88        109.86         6.30 o                         
   1   6  10        152.87        155.52         4.34 o                         
   2   6  10         98.84        108.49         8.01 o                         
   3   6  10        283.82        303.54         7.26 o                         
   4   6  10         30.88         35.69         4.20 o                         
   5   6  10         35.42         36.02         4.33 o                         
   1   7  10         18.07         21.96         4.09 o                         
   2   7  10        139.28        134.30         4.88 o                         
   3   7  10          3.43          2.78         3.49 o                         
                                                                                
